# Supplementary material for: Genome-Wide Analysis of Cell-Free DNA Methylation Profiling for the Early Diagnosis of Pancreatic Cancer
Source: Front Genet. 2020 Dec 2;11:596078. doi: 10.3389/fgene.2020.596078 (PMC7794002; doi:10.3389/fgene.2020.596078)
Supplement: Supplementary Table 1 — Clinical information of 696 samples from Illumina HM450K. [file Table_1.XLSX]

## Sheet: Tumor
Supplementary Table S1: Clinical information of 696 Illumina HM450K samples
submitter_id	Age	gender
TCGA-IB-AAUT	65	male
TCGA-YH-A8SY	73	female
TCGA-IB-AAUM	76	male
TCGA-IB-AAUP	68	male
TCGA-Q3-AA2A	64	female
TCGA-IB-7890	73	male
TCGA-F2-A8YN	76	male
TCGA-3A-A9IX	40	male
TCGA-HZ-7920	71	male
TCGA-IB-AAUU	35	male
TCGA-HZ-8001	69	male
TCGA-3A-A9J0	75	male
TCGA-S4-A8RM	67	male
TCGA-3A-A9IS	67	male
TCGA-S4-A8RO	75	female
TCGA-IB-7891	49	female
TCGA-HZ-A8P1	81	male
TCGA-FB-AAPY	71	male
TCGA-HV-A7OL	70	male
TCGA-IB-7893	64	male
TCGA-2J-AABU	56	male
TCGA-LB-A8F3	64	female
TCGA-HZ-A49I	77	male
TCGA-3A-A9IN	62	female
TCGA-H8-A6C1	53	male
TCGA-2J-AAB1	65	male
TCGA-FB-AAQ0	68	male
TCGA-3A-A9IU	65	male
TCGA-2J-AABK	71	male
TCGA-2J-AAB8	71	male
TCGA-US-A776	61	male
TCGA-3E-AAAY	67	male
TCGA-HZ-7926	57	male
TCGA-FB-A7DR	48	male
TCGA-HZ-A9TJ	70	male
TCGA-3A-A9I5	57	male
TCGA-FB-AAQ6	85	male
TCGA-US-A77G	64	male
TCGA-2L-AAQM	52	male
TCGA-3E-AAAZ	71	male
TCGA-HZ-8002	61	male
TCGA-IB-AAUQ	50	male
TCGA-FB-AAPS	62	female
TCGA-3A-A9IV	59	female
TCGA-F2-A7TX	77	male
TCGA-HV-AA8V	50	male
TCGA-IB-7654	80	male
TCGA-3A-A9IJ	65	male
TCGA-IB-7888	66	female
TCGA-IB-7886	80	male
TCGA-HZ-A4BH	75	male
TCGA-F2-7273	54	male
TCGA-LB-A9Q5	63	female
TCGA-2L-AAQI	66	male
TCGA-HZ-8005	81	male
TCGA-HV-AA8X	75	female
TCGA-XN-A8T3	67	male
TCGA-2J-AABF	73	male
TCGA-HV-A5A3	50	male
TCGA-RB-AA9M	43	male
TCGA-S4-A8RP	77	female
TCGA-F2-6880	70	male
TCGA-IB-7647	41	male
TCGA-2L-AAQE	56	male
TCGA-HZ-A4BK	72	male
TCGA-HZ-8637	76	female
TCGA-XD-AAUL	56	male
TCGA-F2-A44G	79	female
TCGA-IB-8127	59	male
TCGA-HZ-A77P	77	male
TCGA-FB-AAPQ	65	male
TCGA-IB-A5ST	64	female
TCGA-XD-AAUH	57	female
TCGA-HZ-A8P0	76	male
TCGA-L1-A7W4	48	female
TCGA-IB-7645	44	female
TCGA-RL-AAAS	60	female
TCGA-F2-7276	64	male
TCGA-HV-A5A5	61	female
TCGA-2J-AABI	55	female
TCGA-FB-A4P6	54	male
TCGA-3A-A9IB	69	female
TCGA-HZ-7925	66	male
TCGA-IB-A7LX	57	male
TCGA-2J-AABA	55	male
TCGA-F2-A44H	65	male
TCGA-FB-AAQ3	65	female
TCGA-FB-AAPU	41	female
TCGA-FB-A545	72	female
TCGA-XN-A8T5	53	female
TCGA-FZ-5919	59	female
TCGA-FZ-5920	52	male
TCGA-LB-A7SX	74	female
TCGA-IB-A7M4	81	male
TCGA-IB-7897	53	female
TCGA-HZ-8638	84	female
TCGA-HZ-8003	65	female
TCGA-HZ-A77O	77	female
TCGA-HZ-8315	54	female
TCGA-HZ-A49H	68	female
TCGA-HZ-8519	73	male
TCGA-IB-A6UG	65	male
TCGA-3A-A9IZ	47	male
TCGA-XD-AAUG	66	female
TCGA-YY-A8LH	61	female
TCGA-3A-A9IC	61	female
TCGA-HV-A7OP	72	male
TCGA-Q3-A5QY	58	male
TCGA-2L-AAQJ	49	female
TCGA-3A-A9I7	45	male
TCGA-2J-AABR	60	female
TCGA-IB-7649	73	female
TCGA-3A-A9IH	66	female
TCGA-FB-A4P5	69	female
TCGA-HZ-7289	77	male
TCGA-Z5-AAPL	74	female
TCGA-FB-AAPP	71	male
TCGA-HZ-8636	58	female
TCGA-2J-AABO	43	male
TCGA-HZ-8317	69	female
TCGA-H6-A45N	88	female
TCGA-2J-AABE	73	male
TCGA-FB-AAQ2	81	female
TCGA-IB-AAUO	64	female
TCGA-FB-AAQ1	49	male
TCGA-XD-AAUI	50	female
TCGA-3A-A9IL	39	female
TCGA-IB-A6UF	63	male
TCGA-IB-7646	60	male
TCGA-2J-AABP	58	female
TCGA-HZ-7922	61	female
TCGA-2J-AABH	61	male
TCGA-IB-AAUV	49	male
TCGA-IB-A5SO	71	male
TCGA-2J-AAB6	75	male
TCGA-IB-AAUN	74	female
TCGA-FB-AAPZ	54	male
TCGA-YB-A89D	59	male
TCGA-HZ-7918	72	male
TCGA-IB-A5SP	77	male
TCGA-IB-AAUW	63	female
TCGA-RB-A7B8	81	female
TCGA-HZ-7923	65	male
TCGA-2L-AAQL	82	male
TCGA-IB-7885	78	female
TCGA-HZ-7919	52	female
TCGA-F2-6879	57	male
TCGA-FB-A5VM	74	male
TCGA-2J-AAB9	70	female
TCGA-IB-7889	85	female
TCGA-2J-AABT	72	female
TCGA-H6-8124	56	female
TCGA-HZ-A77Q	55	female
TCGA-IB-7651	64	female
TCGA-2J-AAB4	48	male
TCGA-3A-A9IO	55	male
TCGA-US-A779	54	female
TCGA-OE-A75W	75	male
TCGA-IB-A5SQ	56	female
TCGA-IB-A5SS	64	female
TCGA-3A-A9IR	64	female
TCGA-IB-7644	65	female
TCGA-3A-A9I9	67	male
TCGA-PZ-A5RE	44	female
TCGA-HV-A5A4	72	female
TCGA-US-A774	76	female
TCGA-FZ-5923	71	male
TCGA-FB-A78T	71	female
TCGA-IB-8126	79	female
TCGA-US-A77E	73	male
TCGA-HV-A5A6	65	female
TCGA-IB-AAUR	67	male
TCGA-HZ-7924	60	female
TCGA-2J-AABV	74	male
TCGA-IB-7652	49	female
TCGA-M8-A5N4	48	female
TCGA-2L-AAQA	76	male
TCGA-FZ-5924	83	male
TCGA-FZ-5926	73	female
TCGA-IB-7887	62	female
TCGA-HZ-A49G	58	female
TCGA-IB-AAUS	84	female
TCGA-FZ-5922	81	male
TCGA-US-A77J	81	female
6042324127_R01C01	59	Male
6042324127_R02C01	77	Female
6042324127_R03C02	63	Male
6042324127_R04C01	58	Female
6042324127_R04C02	49	Female
6042324127_R05C01	78	Female
6042324127_R05C02	74	Female
6042324127_R06C02	34	Male
6229017109_R01C01	61	Female
6229017109_R02C01	66	Female
6229017109_R02C02	57	Male
6229017109_R03C01	51	Male
6229017109_R03C02	67	Male
6229017109_R04C02	74	Male
6229017109_R05C01	64	Male
6229017109_R05C02	52	Male
6229017109_R06C02	72	Female
6229017110_R01C01	71	Male
6229017110_R01C02	78	Male
6229017110_R02C01	72	Male
6229017110_R02C02	66	Male
6229017110_R03C01	71	Male
6229017110_R03C02	73	Female
6229017110_R04C01	65	Female
6229017110_R04C02	71	Male
6229017110_R05C01	72	Female
6229017110_R05C02	78	Male
6229017110_R06C01	83	Male
6229017110_R06C02	62	Male
6229017121_R01C01	78	Male
6229017121_R01C02	64	Male
6229017121_R02C02	59	Female
6229017121_R03C01	72	Female
6229017121_R03C02	47	Male
6229017121_R04C01	61	Male
6229017121_R05C01	64	Male
6229017121_R05C02	80	Female
6229017121_R06C01	61	Female
6229017121_R06C02	70	Female
6229017151_R01C01	66	Male
6229017151_R01C02	59	Male
6229017151_R02C01	78	Female
6229017151_R02C02	72	Male
6229017151_R03C02	70	Male
6229017151_R04C01	60	Male
6229017151_R04C02	44	Male
6229017151_R05C01	54	Male
6229017151_R05C02	78	Male
6229017151_R06C01	68	Male
6229017151_R06C02	51	Male
6285609013_R01C01	78	Male
6285609013_R01C02	64	Male
6285609013_R02C02	57	Male
6285609013_R03C01	68	Male
6285609013_R03C02	76	Female
6285609013_R04C02	68	Female
6285609013_R05C01	76	Male
6285609013_R05C02	68	Female
6285609013_R06C02	53	Female
6285617063_R06C02	58	Male
6285617065_R01C02	60	Female
6285617065_R02C01	72	Male
6285617065_R02C02	76	Female
6285617065_R03C02	81	Male
6285617065_R05C01	55	Male
6285617065_R06C01	62	Male
6285617065_R06C02	47	Female
6285617073_R01C01	65	Male
6285617073_R01C02	64	Male
6285617073_R02C02	79	Female
6285617073_R03C01	84	Female
6285617073_R03C02	63	Female
6285617073_R06C01	72	Female
6285617075_R01C01	57	Male
6285617075_R01C02	69	Female
6285617075_R02C01	60	Male
6285617075_R02C02	40	Female
6285617075_R03C01	87	Female
6285617075_R03C02	64	Male
6285617075_R04C02	55	Female
6285617075_R05C01	49	Male
6285617075_R05C02	79	Female
6285617075_R06C01	69	Male
6285617075_R06C02	68	Male
6285617084_R01C01	71	Male
6285617084_R02C02	59	Male
6285617084_R03C01	75	Female
6285617084_R03C02	90	Female
6285617084_R04C01	76	Male
6285617084_R04C02	63	Male
6285617084_R05C02	68	Female
6285617084_R06C02	70	Female
6285617093_R01C01	70	Female
6285617093_R01C02	76	Male
6285617093_R02C01	63	Female
6285617093_R03C01	80	Male
6285617093_R04C01	56	Female
6285617093_R05C01	75	Female
6285617093_R05C02	72	Female
6285617093_R06C02	65	Female
6285617095_R01C01	78	Female
6285617095_R01C02	70	Male
6285617095_R03C01	77	Female
6285617095_R03C02	65	Female
6285617095_R04C02	64	Male
6285617095_R06C01	76	Male
6285617095_R06C02	53	Male
8942334124_R01C01	72	Female
8942334124_R05C02	70	Female
8942334138_R02C01	68	Male
8942334138_R04C01	70	Male
8942334138_R04C02	65	Female
8942334138_R05C02	71	Male
8942334138_R06C01	88	Male
8942351031_R01C01	63	Female
8942351031_R01C02	68	Female
8942351031_R02C02	71	Male
8942351031_R05C01	52	Male
8942351031_R05C02	70	Female
8942351031_R06C01	67	Female
8942351031_R06C02	64	Male
8942351032_R01C02	70	Male
8942351032_R02C01	69	Male
8942351032_R02C02	46	Male
8942351032_R03C01	79	Male
8942351032_R03C02	72	Female
8942351032_R05C02	69	Male
8942351032_R06C01	56	Male
8942351064_R01C01	69	Female
8942351064_R01C02	83	Female
8942351064_R02C02	74	Male
8942351064_R04C01	70	Male
8942351064_R04C02	61	Male
8942351064_R05C01	51	Male
8959312001_R01C02	77	Male
8959312001_R02C02	69	Female
8959312001_R03C02	64	Female
8959312001_R04C02	65	Female
8959312001_R05C02	69	Male
8959312001_R06C01	79	Female
8959312001_R06C02	65	Male
8959312007_R01C01	81	Male
8959312007_R02C01	62	Female
8959312007_R02C02	67	Male
8959312007_R03C01	77	Male
8959312007_R03C02	72	Male
8959312007_R04C01	70	Male
8959312007_R04C02	64	Male
8959312046_R01C01	77	Female
8959312046_R03C01	51	Female
8959312046_R03C02	65	Male
8959312046_R04C01	71	Female
8959312046_R05C01	55	Female
8959312046_R06C01	75	Female
8959312046_R06C02	75	Female

## Sheet: Normal
Sample ID	Age	Gender
TCGA-FZ-5919	59	Female
TCGA-FZ-5920	52	Male
TCGA-FZ-5922	81	Male
TCGA-FZ-5923	71	Male
TCGA-FZ-5924	83	Male
TCGA-FZ-5926	73	Female
TCGA-H6-8124	56	Female
TCGA-H6-A45N	88	Female
TCGA-HV-A5A3	50	Male
TCGA-YB-A89D	59	Male
6042324127_R03C01	58	Female
6042324127_R06C01	78	Female
6229017109_R01C02	64	Male
6285617065_R04C01	72	Male
6285617073_R04C01	84	Female
6285617073_R04C02	63	Female
6285617075_R04C01	87	Female
6285617084_R02C01	71	Male
6285617084_R05C01	76	Male
6285617095_R02C01	78	Female
6285617095_R05C01	68	Male
6285617095_R05C02	53	Male
8942351031_R04C02	70	Female
8942351032_R01C01	69	Male
8942351032_R04C02	69	Male
8942351032_R05C01	56	Male
8959312007_R05C01	70	Female
8959312046_R01C02	75	Female
8959312046_R04C02	65	Male
GSM989827	67	female
GSM989828	89	female
GSM989829	66	female
GSM989830	64	female
GSM989831	62	female
GSM989832	87	female
GSM989833	73	male
GSM989834	75	female
GSM989835	73	female
GSM989836	83	female
GSM989837	82	male
GSM989838	48	male
GSM989839	77	female
GSM989840	54	female
GSM989841	63	female
GSM989842	71	male
GSM989843	68	male
GSM989844	80	male
GSM989845	92	female
GSM989846	60	female
GSM989847	79	female
GSM989848	68	male
GSM989849	93	male
GSM989850	84	female
GSM989851	74	female
GSM989852	74	female
GSM989853	76	male
GSM989854	56	male
GSM989855	72	male
GSM989856	75	female
GSM989857	79	female
GSM989858	73	male
GSM989859	82	female
GSM989860	74	male
GSM989861	79	female
GSM989862	54	female
GSM989863	101	female
GSM989864	79	female
GSM989865	84	female
GSM989866	85	female
GSM989867	87	male
GSM989868	74	male
GSM989869	77	female
GSM989870	73	female
GSM989871	87	male
GSM989872	85	female
GSM989873	88	male
GSM989874	66	male
GSM989875	78	female
GSM989876	53	male
GSM989877	76	female
GSM989878	67	female
GSM989879	73	female
GSM989880	54	male
GSM989881	73	female
GSM989882	96	male
GSM989883	57	female
GSM989884	76	female
GSM989885	47	female
GSM989886	54	male
GSM989887	73	female
GSM989888	84	female
GSM989889	62	male
GSM989890	89	female
GSM989891	68	male
GSM989892	62	female
GSM989893	79	female
GSM989894	72	male
GSM989895	69	female
GSM989896	55	male
GSM989897	73	female
GSM989898	79	female
GSM989899	72	male
GSM989900	89	male
GSM989901	79	male
GSM989902	85	male
GSM989903	68	female
GSM989904	89	male
GSM989905	73	female
GSM989906	63	female
GSM989907	78	female
GSM989908	65	female
GSM989909	65	female
GSM989910	89	male
GSM989911	85	male
GSM989912	66	male
GSM989913	76	male
GSM989914	74	male
GSM989915	84	female
GSM989916	71	female
GSM989917	49	female
GSM989918	69	male
GSM989919	63	male
GSM989920	66	male
GSM989921	85	male
GSM989922	76	male
GSM989923	84	male
GSM989924	59	male
GSM989925	70	female
GSM989926	65	male
GSM989927	68	male
GSM989928	84	female
GSM989929	75	male
GSM989930	51	male
GSM989931	63	female
GSM989932	69	female
GSM989933	78	female
GSM989934	78	male
GSM989935	52	female
GSM989936	49	male
GSM989937	53	female
GSM989938	59	female
GSM989939	62	male
GSM989940	46	male
GSM989941	68	male
GSM989942	74	male
GSM989943	59	male
GSM989944	76	male
GSM989945	54	female
GSM989946	59	male
GSM989947	48	male
GSM989948	45	male
GSM989949	62	male
GSM989950	63	male
GSM989951	80	male
GSM989952	60	male
GSM989953	71	male
GSM989954	67	male
GSM989955	50	male
GSM989956	86	female
GSM989957	70	male
GSM989958	54	male
GSM989959	69	female
GSM989960	76	female
GSM989961	58	female
GSM989962	58	male
GSM989963	64	female
GSM989964	73	male
GSM989965	49	male
GSM989966	56	male
GSM989967	75	male
GSM989968	48	male
GSM989969	81	male
GSM989970	72	female
GSM989971	61	female
GSM989972	50	female
GSM989973	69	female
GSM989974	65	male
GSM989975	47	female
GSM989976	43	male
GSM989977	55	female
GSM989978	54	male
GSM989979	58	male
GSM989980	34	male
GSM989981	65	male
GSM989982	52	female
GSM989983	32	female
GSM989984	47	male
GSM989985	54	male
GSM989986	63	female
GSM989987	28	male
GSM989988	54	female
GSM989989	59	male
GSM989990	56	male
GSM990300	60	female
GSM990301	63	male
GSM990302	59	female
GSM990303	54	female
GSM990304	60	male
GSM990305	51	female
GSM990306	63	female
GSM990307	64	female
GSM990308	64	female
GSM990309	44	female
GSM990310	65	male
GSM990311	66	male
GSM990312	51	female
GSM990313	61	female
GSM990314	52	male
GSM990315	61	male
GSM990316	59	male
GSM990317	57	male
GSM990318	52	female
GSM990319	55	female
GSM990320	59	male
GSM990321	59	female
GSM990322	61	female
GSM990323	46	female
GSM990324	31	male
GSM990325	55	female
GSM990326	53	female
GSM990327	42	female
GSM990328	59	female
GSM990329	50	male
GSM990330	52	female
GSM990331	45	male
GSM990332	65	female
GSM990333	59	female
GSM990334	58	female
GSM990335	64	female
GSM990336	61	female
GSM990337	67	male
GSM990338	59	female
GSM990339	58	female
GSM990340	54	female
GSM990341	57	female
GSM990342	60	female
GSM990343	50	female
GSM990344	57	female
GSM990345	66	female
GSM990346	44	female
GSM990347	62	female
GSM990348	76	male
GSM990349	48	female
GSM990350	46	female
GSM990351	41	female
GSM990352	59	female
GSM990353	52	female
GSM990354	50	female
GSM990355	45	male
GSM990356	52	male
GSM990357	54	female
GSM990358	62	female
GSM990359	62	female
GSM990360	63	male
GSM990361	55	female
GSM990362	60	female
GSM990363	65	male
GSM990364	64	female
GSM990365	57	female
GSM990366	63	female
GSM990367	40	female
GSM990368	57	female
GSM990369	38	male
GSM990370	64	male
GSM990371	59	female
GSM990372	58	female
GSM990373	41	female
GSM990374	58	male
GSM990375	26	male
GSM990376	61	male
GSM990377	56	female
GSM990378	66	female
GSM990379	62	female
GSM990380	56	male
GSM990381	55	female
GSM990382	61	female
GSM990383	58	female
GSM990384	53	male
GSM990385	63	female
GSM990386	59	male
GSM990387	61	female
GSM990388	66	female
GSM990389	65	female
GSM990390	58	female
GSM990391	43	female
GSM990392	55	female
GSM990393	47	male
GSM990394	50	female
GSM990395	46	female
GSM990396	54	female
GSM990397	80	female
GSM990398	83	female
GSM990399	77	male
GSM990400	76	female
GSM990401	64	female
GSM990402	70	male
GSM990403	82	female
GSM990404	58	female
GSM990405	66	female
GSM990406	85	female
GSM990407	66	male
GSM990408	69	male
GSM990409	84	female
GSM990410	79	male
GSM990411	64	male
GSM990412	78	male
GSM990413	53	male
GSM990414	59	female
GSM990415	65	male
GSM990416	61	female
GSM990417	58	male
GSM990418	69	female
GSM990419	60	female
GSM990420	65	female
GSM990421	89	female
GSM990422	74	female
GSM990423	81	male
GSM990424	68	female
GSM990425	68	female
GSM990426	65	female
GSM990427	90	male
GSM990428	66	male
GSM990429	79	male
GSM990430	57	male
GSM990431	76	male
GSM990432	79	female
GSM990433	49	female
GSM990434	92	male
GSM990435	66	male
GSM990436	59	female
GSM990437	76	female
GSM990438	56	female
GSM990439	52	male
GSM990440	65	female
GSM990441	73	female
GSM990442	65	male
GSM990443	84	female
GSM990444	51	male
GSM990445	78	female
GSM990446	53	male
GSM990447	68	male
GSM990448	52	male
GSM990449	72	female
GSM990450	48	male
GSM990451	60	female
GSM990452	61	male
GSM990453	69	female
GSM990454	81	female
GSM990455	56	female
GSM990456	79	female
GSM990457	82	male
GSM990458	58	male
GSM990459	75	female
GSM990460	78	male
GSM990461	57	female
GSM990462	70	female
GSM990463	77	male
