# Supplementary material for: Genome-Wide Analysis of Cell-Free DNA Methylation Profiling for the Early Diagnosis of Pancreatic Cancer
Source: Front Genet. 2020 Dec 2;11:596078. doi: 10.3389/fgene.2020.596078 (PMC7794002; doi:10.3389/fgene.2020.596078)
Supplement: Supplementary Table 2 — Genome DMRs identified in cfDNA of pancreatic cancer patient plasma. [file Table_2.XLSX]

## Sheet: genome DMRs
Supplementary Table S2: Genome DMRs identified in cfDNA of pancreatic cancer patient plasma
state	Chr	Start	End	coordinate	Annotation	Detailed Annotation	Distance to TSS	Nearest PromoterID	Entrez ID	Nearest Refseq	Gene Name	Gene Alias	Gene Description	Gene Type
hypermethylation	chr16	32665001	32670000	chr16:32665001-32670000	Intergenic	L1PA16|LINE|L1	19930	NM_001330066	102724127	NM_001330066	TP53TG3F	-	TP53 target 3 family member F	protein-coding
hypermethylation	chr16	16800001	16805000	chr16:16800001-16805000	Intergenic	L1PA8|LINE|L1	329398	NM_001282507	101059938	NM_001282507	NPIPA7	-	nuclear pore complex interacting protein family member A7	protein-coding
hypermethylation	chr9	44340001	44345000	chr9:44340001-44345000	Intergenic	Intergenic	-42085	NR_121564	101927827	NR_121564	LOC101927827	-	uncharacterized LOC101927827	ncRNA
hypermethylation	chr1	13545001	13550000	chr1:13545001-13550000	intron	intron (NM_001099850, intron 1 of 2).2	31434	NM_001099852	645425	NM_001099852	PRAMEF20	PRAMEF21	PRAME family member 20	protein-coding
hypermethylation	chr16	28370001	28375000	chr16:28370001-28375000	intron	MIRb|SINE|MIR	1681	NM_001282524	728741	NM_001282524	NPIPB6	NPIPB	nuclear pore complex interacting protein family member B6	protein-coding
hypermethylation	chr9	43340001	43345000	chr9:43340001-43345000	Intergenic	HERVL-int|LTR|ERVL	-197016	NR_027472	642929	NR_027472	LOC642929	-	general transcription factor II, i pseudogene	pseudo
hypermethylation	chr7	74880001	74885000	chr7:74880001-74885000	intron	AluSz6|SINE|Alu	-14859	NR_002206	2970	NR_002206	GTF2IP1	WBSCR7	general transcription factor IIi pseudogene 1	pseudo
hypermethylation	chrX	101640001	101645000	chrX:101640001-101645000	intron	L1M4|LINE|L1	52429	NM_022053	56001	NM_017809	NXF2	CT39|TAPL-2|TCP11X2	nuclear RNA export factor 2	protein-coding
hypermethylation	chr15	43855001	43860000	chr15:43855001-43860000	intron	intron (NM_001354383, intron 26 of 30)	19590	NM_014659	9677	NM_014659	PPIP5K1	HISPPD2A|IP6K|IPS1|VIP1|hsVIP1	diphosphoinositol pentakisphosphate kinase 1	protein-coding
hypermethylation	chr2	154575001	154580000	chr2:154575001-154580000	Intergenic	L1PA2|LINE|L1	-150911	NM_052917	114805	NM_052917	GALNT13	GalNAc-T13	polypeptide N-acetylgalactosaminyltransferase 13	protein-coding
hypermethylation	chrY	105001	110000	chrY:105001-110000	Intergenic	Intergenic	-35491	NR_028057	55344	NM_018390	PLCXD1	LL0XNC01-136G2.1	phosphatidylinositol specific phospholipase C X domain containing 1	protein-coding
hypermethylation	chr12	51955001	51960000	chr12:51955001-51960000	Intergenic	L1HS|LINE|L1	-27520	NM_001330260	6334	NM_014191	SCN8A	BFIS5|CERIII|CIAT|EIEE13|MED|NaCh6|Nav1.6|PN4	sodium voltage-gated channel alpha subunit 8	protein-coding
hypermethylation	chr9	69730001	69735000	chr9:69730001-69735000	Intergenic	C-rich|Low_complexity|Low_complexity	25284	NR_121570	101928381	NR_121570	LOC101928381	-	uncharacterized LOC101928381	ncRNA
hypermethylation	chr2	110665001	110670000	chr2:110665001-110670000	intron	MER21B|LTR|ERVL	11491	NR_027145	100271835	NR_027144	LIMS3-LOC440895	-	LIMS3-LOC440895 readthrough	ncRNA
hypermethylation	chrX	81100001	81105000	chrX:81100001-81105000	Intergenic	L1HS|LINE|L1	-645059	NM_030763	79366	NM_030763	HMGN5	NBP-45|NSBP1	high mobility group nucleosome binding domain 5	protein-coding
hypermethylation	chr16	20535001	20540000	chr16:20535001-20540000	Intergenic	LTR25-int|LTR|ERV1	50195	NM_182617	348158	NM_182617	ACSM2B	ACSM2|HXMA|HYST1046	acyl-CoA synthetase medium chain family member 2B	protein-coding
hypermethylation	chr9	15001	20000	chr9:15001-20000	intron	intron (NM_182905, intron 5 of 10)	5513	NR_051986	100287596	NR_051986	DDX11L5	-	DEAD/H-box helicase 11 like 5	pseudo
hypermethylation	chr18	73560001	73565000	chr18:73560001-73565000	Intergenic	L1HS|LINE|L1	-138142	NR_134646	100505853	NR_134646	LINC01898	-	long intergenic non-protein coding RNA 1898	ncRNA
hypermethylation	chr7	72505001	72510000	chr7:72505001-72510000	intron	AluSq2|SINE|Alu	-7191	NR_003664	728524	NM_001023562	SPDYE8P	-	speedy/RINGO cell cycle regulator family member E8, pseudogene	pseudo
hypermethylation	chr2	90405001	90410000	chr2:90405001-90410000	Intergenic	Intergenic	1295616	NR_039635	100616399	NR_039635	MIR4436A	mir-4436a	microRNA 4436a	ncRNA
hypermethylation	chrX	140675001	140680000	chrX:140675001-140680000	promoter-TSS	promoter-TSS (NM_145662).2	-335	NM_013453	30014	NM_013453	SPANXA1	CT11.1|NAP-X|SPAN-X|SPAN-Xa|SPAN-Xb|SPANX|SPANX-A	sperm protein associated with the nucleus, X-linked, family member A1	protein-coding
hypermethylation	chr9	67265001	67270000	chr9:67265001-67270000	Intergenic	L1PREC2|LINE|L1	21992	NR_002817	375719	NR_002817	AQP7P1	bA251O17.3	aquaporin 7 pseudogene 1	pseudo
hypermethylation	chr8	6840001	6845000	chr8:6840001-6845000	Intergenic	MLT1G1|LTR|ERVL-MaLR	4743	NR_036686	170949	NR_036686	DEFT1P	DEFQ1|DEFT1	defensin, theta 1 pseudogene	pseudo
hypermethylation	chr9	67060001	67065000	chr9:67060001-67065000	Intergenic	L1PA2|LINE|L1	-30428	NR_046175	286297	NR_046175	LOC286297	-	methylenetetrahydrofolate dehydrogenase (NADP+ dependent) 1 like pseudogene	pseudo
hypermethylation	chr10	89245001	89250000	chr10:89245001-89250000	Intergenic	Intergenic	-16138	NR_039825	100616296	NR_039825	MIR4678	-	microRNA 4678	ncRNA
hypermethylation	chr10	49220001	49225000	chr10:49220001-49225000	intron	AluSz|SINE|Alu	-14675	NM_001137548	644054	NM_001137548	FAM25C	bA164N7.4	family with sequence similarity 25 member C	protein-coding
hypermethylation	chr9	69680001	69685000	chr9:69680001-69685000	intron	ALR/Alpha|Satellite|centr	30348	NR_136299	101929583	NR_136299	LOC101929583	-	methylenetetrahydrofolate dehydrogenase (NADP+ dependent) 1 like pseudogene	pseudo
hypermethylation	chr16	33195001	33200000	chr16:33195001-33200000	Intergenic	L1MB2|LINE|L1	-8083	NM_001099687	729355	NM_001099687	TP53TG3B	TP53TG3E|TP53TG3F	TP53 target 3B	protein-coding
hypermethylation	chr9	115870001	115875000	chr9:115870001-115875000	intron	intron (NR_024376, intron 2 of 2)	1457	NR_024376	100128385	NR_024376	FAM225B	C9orf110|LINC00256B|NCRNA00256B	family with sequence similarity 225 member B (non-protein coding)	ncRNA
hypermethylation	chr9	66180001	66185000	chr9:66180001-66185000	Intergenic	MLT1E1|LTR|ERVL-MaLR	-274789	NR_121647	103352539	NR_121647	LINC01410	-	long intergenic non-protein coding RNA 1410	ncRNA
hypermethylation	chrX	450001	455000	chrX:450001-455000	Intergenic	Intergenic	-104810	NM_013239	28227	NM_013239	PPP2R3B	NYREN8|PPP2R3L|PPP2R3LY|PR48|PR70	protein phosphatase 2 regulatory subunit B''beta	protein-coding
hypermethylation	chr7	65010001	65015000	chr7:65010001-65015000	Intergenic	Intergenic	-100267	NR_027392	644619	NR_027392	INTS4P2	INTS4L2	integrator complex subunit 4 pseudogene 2	pseudo
hypermethylation	chrY	1455001	1460000	chrY:1455001-1460000	intron	MLT1B|LTR|ERVL-MaLR	3539	NM_001636	293	NM_001636	SLC25A6	AAC3|ANT|ANT 2|ANT 3|ANT3|ANT3Y	solute carrier family 25 member 6	protein-coding
hypermethylation	chr7	61450001	61455000	chr7:61450001-61455000	Intergenic	ALR/Alpha|Satellite|centr	1311934	NR_003952	643955	NR_003952	ZNF733P	ZNF733	zinc finger protein 733, pseudogene	pseudo
hypermethylation	chr1	148005001	148010000	chr1:148005001-148010000	intron	intron (NM_001351372, intron 26 of 29)	13354	NR_104086	101954277	NR_104086	RNVU1-19	RNU1-126|RNU1-147|RNVU1-13|vU1.13|vU1.19	RNA, variant U1 small nuclear 19	snRNA
hypermethylation	chr2	108455001	108460000	chr2:108455001-108460000	intron	intron (NM_182588, intron 4 of 22)	14112	NM_182588	285190	NM_182588	RGPD4	RGP4	RANBP2-like and GRIP domain containing 4	protein-coding
hypermethylation	chr7	74705001	74710000	chr7:74705001-74710000	intron	MER84-int|LTR|ERV1	11434	NM_001351349	100996746	NM_001351349	SPDYE11	-	speedy/RINGO cell cycle regulator family member E11	protein-coding
hypermethylation	chr4	9340001	9345000	chr4:9340001-9345000	exon	exon (NM_001242327, exon 1 of 1)	1371	NM_001242328	728379	NM_001242328	USP17L26	-	ubiquitin specific peptidase 17-like family member 26	protein-coding
hypermethylation	chr14	45175001	45180000	chr14:45175001-45180000	Intergenic	L1HS|LINE|L1	90829	NR_146457	101927351	NR_146457	LINC02302	-	long intergenic non-protein coding RNA 2302	ncRNA
hypermethylation	chr2	88260001	88265000	chr2:88260001-88265000	intron	AluSz6|SINE|Alu	22809	NM_001024457	400966	NM_001024457	RGPD1	RGP1|RGPD2|RanBP2L2	RANBP2-like and GRIP domain containing 1	protein-coding
hypermethylation	chrX	101665001	101670000	chrX:101665001-101670000	intron	(GAA)n|Simple_repeat|Simple_repeat	27429	NM_022053	56001	NM_017809	NXF2	CT39|TAPL-2|TCP11X2	nuclear RNA export factor 2	protein-coding
hypermethylation	chr7	61410001	61415000	chr7:61410001-61415000	Intergenic	Intergenic	1351934	NR_003952	643955	NR_003952	ZNF733P	ZNF733	zinc finger protein 733, pseudogene	pseudo
hypermethylation	chr17	16730001	16735000	chr17:16730001-16735000	Intergenic	Intergenic	3647	NR_029392	400578	NR_029392	KRT16P2	-	keratin 16 pseudogene 2	pseudo
hypermethylation	chr8	55001	60000	chr8:55001-60000	Intergenic	Intergenic	59524	NM_001005504	441308	NM_001005504	OR4F21	OR4F21P	olfactory receptor family 4 subfamily F member 21	protein-coding
hypermethylation	chrX	505001	510000	chrX:505001-510000	Intergenic	L1MB7|LINE|L1	-77579	NM_000451	6473	NM_000451	SHOX	GCFX|PHOG|SHOXY|SS	short stature homeobox	protein-coding
hypermethylation	chr7	74405001	74410000	chr7:74405001-74410000	Intergenic	L3|LINE|CR1	82217	NM_148842	81554	NM_030798	RCC1L	WBSCR16	RCC1 like	protein-coding
hypermethylation	chrY	1325001	1330000	chrY:1325001-1330000	Intergenic	AluSx|SINE|Alu	-10193	NR_027760	1438	NM_006140	CSF2RA	CD116|CDw116|CSF2R|CSF2RAX|CSF2RAY|CSF2RX|CSF2RY|GM-CSF-R-alpha|GMCSFR|GMR|SMDP4|alphaGMR	colony stimulating factor 2 receptor alpha subunit	protein-coding
hypermethylation	chr14	19760001	19765000	chr14:19760001-19765000	Intergenic	(TA)n|Simple_repeat|Simple_repeat	-76498	NR_133911	106480334	NR_133911	BMS1P22	-	BMS1, ribosome biogenesis factor pseudogene 22	pseudo
hypermethylation	chr2	110635001	110640000	chr2:110635001-110640000	Intergenic	MER41C|LTR|ERV1	-18509	NR_027467	96626	NM_033514	LIMS3	PINCH-3	LIM zinc finger domain containing 3	protein-coding
hypermethylation	chr7	143990001	143995000	chr7:143990001-143995000	intron	intron (NR_126022, intron 3 of 4)	-3966	NR_002158	401428	NR_002158	OR2A20P	OR2A20	olfactory receptor family 2 subfamily A member 20 pseudogene	pseudo
hypermethylation	chr7	114495001	114500000	chr7:114495001-114500000	Intergenic	MER45B|DNA|hAT-Tip100	-64709	NM_199072	29969	NM_199072	MDFIC	HIC|MDFIC1	MyoD family inhibitor domain containing	protein-coding
hypermethylation	chr5	103855001	103860000	chr5:103855001-103860000	Intergenic	L1HS|LINE|L1	-577675	NR_000039	9366	NR_000039	RAB9BP1	RAB9P1	RAB9B, member RAS oncogene family pseudogene 1	pseudo
hypomethylation	chr9	95415001	95420000	chr9:95415001-95420000	intron	intron (NM_022755, intron 3 of 12)	15047	NM_022755	64768	NM_022755	IPPK	C9orf12|INSP5K2|IP5K|IPK1|bA476B13.1	inositol-pentakisphosphate 2-kinase	protein-coding
hypermethylation	chr9	67100001	67105000	chr9:67100001-67105000	Intergenic	Intergenic	-70428	NR_046175	286297	NR_046175	LOC286297	-	methylenetetrahydrofolate dehydrogenase (NADP+ dependent) 1 like pseudogene	pseudo
hypermethylation	chr5	70515001	70520000	chr5:70515001-70520000	intron	AluJo|SINE|Alu	37622	NR_033968	100049076	NR_033968	GUSBP9	-	glucuronidase, beta pseudogene 9	pseudo
hypermethylation	chr9	38980001	38985000	chr9:38980001-38985000	Intergenic	Intergenic	305800	NM_033655	79937	NM_033655	CNTNAP3	CASPR3|CNTNAP3A	contactin associated protein like 3	protein-coding
hypermethylation	chr1	2595001	2600000	chr1:2595001-2600000	intron	intron (NM_001242672, intron 4 of 6)	-33019	NM_033467	79258	NM_033467	MMEL1	MMEL2|NEP2|NEPII|NL1|NL2|SEP	membrane metalloendopeptidase like 1	protein-coding
hypermethylation	chr1	146125001	146130000	chr1:146125001-146130000	intron	intron (NM_001351365, intron 87 of 94)	34343	NR_135559	100505824	NR_135559	LOC100505824	-	uncharacterized LOC100505824	ncRNA
hypermethylation	chr1	13395001	13400000	chr1:13395001-13400000	intron	L1PA4|LINE|L1	-6752	NM_001012277	441871	NM_001012277	PRAMEF7	-	PRAME family member 7	protein-coding
hypermethylation	chr5	69315001	69320000	chr5:69315001-69320000	Intergenic	Intergenic	-3572	NM_022968	8293	NM_021967	SERF1A	4F5|FAM2A|H4F5|SERF1|SMAM1	small EDRK-rich factor 1A	protein-coding
hypermethylation	chr9	69880001	69885000	chr9:69880001-69885000	Intergenic	Intergenic	-124716	NR_121570	101928381	NR_121570	LOC101928381	-	uncharacterized LOC101928381	ncRNA
hypermethylation	chr9	42455001	42460000	chr9:42455001-42460000	Intergenic	MSTA|LTR|ERVL-MaLR	-11089	NR_136310	105379252	NR_136310	LOC105379252	-	family with sequence similarity 95 member B1-like	ncRNA
hypermethylation	chr15	23320001	23325000	chr15:23320001-23325000	intron	AluY|SINE|Alu	55759	NR_002824	400322	NR_002824	HERC2P2	D15F37S3|MN7	hect domain and RLD 2 pseudogene 2	pseudo
hypermethylation	chrX	420001	425000	chrX:420001-425000	Intergenic	(TG)n|Simple_repeat|Simple_repeat	-74810	NM_013239	28227	NM_013239	PPP2R3B	NYREN8|PPP2R3L|PPP2R3LY|PR48|PR70	protein phosphatase 2 regulatory subunit B''beta	protein-coding
hypomethylation	chr16	1065001	1070000	chr16:1065001-1070000	Intergenic	L1MB8|LINE|L1	35692	NM_014587	30812	NM_014587	SOX8	-	SRY-box 8	protein-coding
hypermethylation	chr9	43130001	43135000	chr9:43130001-43135000	intron	(TA)n|Simple_repeat|Simple_repeat	1010	NM_001012419	441425	NM_001012419	ANKRD20A3	-	ankyrin repeat domain 20 family member A3	protein-coding
hypermethylation	chrY	1185001	1190000	chrY:1185001-1190000	Intergenic	Intergenic	94116	NM_022148	64109	NM_022148	CRLF2	CRL2|CRLF2Y|TSLPR	cytokine receptor like factor 2	protein-coding
hypermethylation	chr9	66570001	66575000	chr9:66570001-66575000	Intergenic	Intergenic	-18589	NR_122076	403323	NM_203449	LOC403323	-	uncharacterized LOC403323	ncRNA
hypermethylation	chr5	70455001	70460000	chr5:70455001-70460000	Intergenic	Tigger3b|DNA|TcMar-Tigger	-68603	NR_026578	647859	NR_026578	LOC647859	-	occludin pseudogene	pseudo
hypermethylation	chr5	180855001	180860000	chr5:180855001-180860000	Intergenic	MER4E1|LTR|ERV1	63212	NM_001005277	81399	NM_001005277	OR4F16	OR1-1|OR7-21	olfactory receptor family 4 subfamily F member 16	protein-coding
hypermethylation	chrX	52545001	52550000	chrX:52545001-52550000	Intergenic	Intergenic	-1303	NM_001097604	653067	NM_020411	XAGE1B	CT12.1|CT12.1C|CT12.1D|CT12.1E|CT12.1b|CTP9|GAGED2|XAGE-1|XAGE1|XAGE1C|XAGE1D|XAGE1E	X antigen family member 1B	protein-coding
hypomethylation	chr12	122970001	122975000	chr12:122970001-122975000	intron	AluJb|SINE|Alu	13049	NM_001350936	55596	NM_017612	ZCCHC8	-	zinc finger CCHC-type containing 8	protein-coding
hypermethylation	chr14	20010001	20015000	chr14:20010001-20015000	intron	intron (NM_001145442, intron 3 of 10)	5587	NR_110505	100508046	NR_110505	LOC100508046	-	uncharacterized LOC100508046	ncRNA
hypermethylation	chr14	19925001	19930000	chr14:19925001-19930000	Intergenic	Intergenic	-2166	NR_110526	503639	NM_001013701	DUXAP10	-	double homeobox A pseudogene 10	pseudo
hypermethylation	chr9	67520001	67525000	chr9:67520001-67525000	Intergenic	Intergenic	-182335	NR_146108	728034	NR_146105	BMS1P14	-	BMS1, ribosome biogenesis factor pseudogene 14	pseudo
hypermethylation	chr15	20715001	20720000	chr15:20715001-20720000	Intergenic	L1ME3|LINE|L1	-6067	NR_036432	283755	NM_001024682	HERC2P3	D15F37S4	hect domain and RLD 2 pseudogene 3	pseudo
hypermethylation	chr7	143250001	143255000	chr7:143250001-143255000	Intergenic	L1MA4A|LINE|L1	-16394	NM_001008747	441294	NM_001008747	CTAGE15	CTAGE15P|cTAGE-15	CTAGE family member 15	protein-coding
hypermethylation	chrY	1175001	1180000	chrY:1175001-1180000	Intergenic	Intergenic	104116	NM_022148	64109	NM_022148	CRLF2	CRL2|CRLF2Y|TSLPR	cytokine receptor like factor 2	protein-coding
hypermethylation	chr16	18510001	18515000	chr16:18510001-18515000	intron	intron (NM_001004060, intron 29 of 31)	-6666	NR_036145	100423006	NR_036145	MIR3179-3	-	microRNA 3179-3	ncRNA
hypomethylation	chr19	4705001	4710000	chr19:4705001-4710000	intron	intron (NM_139159, intron 4 of 21)	16355	NM_139159	91039	NM_139159	DPP9	DP9|DPLP9|DPRP-2|DPRP2	dipeptidyl peptidase 9	protein-coding
hypermethylation	chrX	1535001	1540000	chrX:1535001-1540000	intron	intron (NM_001173474, intron 9 of 11).2	18076	NR_026711	80161	NM_025091	ASMTL-AS1	ASMTL-AS|ASMTLAS|CXYorf2|NCRNA00105	ASMTL antisense RNA 1	ncRNA
hypermethylation	chr8	46875001	46880000	chr8:46875001-46880000	Intergenic	ALR/Alpha|Satellite|centr	651765	NR_146077	389652	NR_146077	ASNSP1	ASNSL1	asparagine synthetase pseudogene 1	pseudo
hypermethylation	chr3	197940001	197945000	chr3:197940001-197945000	intron	intron (NR_146164, intron 15 of 17)	62423	NR_146164	728262	NM_001145248	FAM157A	GTF2IP18	family with sequence similarity 157 member A (non-protein coding)	ncRNA
hypermethylation	chr7	61155001	61160000	chr7:61155001-61160000	Intergenic	ALR/Alpha|Satellite|centr	1606934	NR_003952	643955	NR_003952	ZNF733P	ZNF733	zinc finger protein 733, pseudogene	pseudo
hypermethylation	chr1	234940001	234945000	chr1:234940001-234945000	Intergenic	Intergenic	-46697	NR_148962	100130249	NR_148962	PP2672	-	uncharacterized LOC100130249	ncRNA
hypermethylation	chr16	18405001	18410000	chr16:18405001-18410000	Intergenic	Intergenic	19019	NM_001282507	101059938	NM_001282507	NPIPA7	-	nuclear pore complex interacting protein family member A7	protein-coding
hypermethylation	chr4	52660001	52665000	chr4:52660001-52665000	Intergenic	ALR/Alpha|Satellite|centr	-46666	NM_015115	23142	NM_015115	DCUN1D4	-	defective in cullin neddylation 1 domain containing 4	protein-coding
hypermethylation	chr1	142940001	142945000	chr1:142940001-142945000	Intergenic	MER47A|DNA|TcMar-Tigger	-228895	NR_046228	100874392	NR_046228	ANKRD20A12P	-	ankyrin repeat domain 20 family member A12, pseudogene	pseudo
hypermethylation	chr5	180820001	180825000	chr5:180820001-180825000	Intergenic	Intergenic	28212	NM_001005277	81399	NM_001005277	OR4F16	OR1-1|OR7-21	olfactory receptor family 4 subfamily F member 16	protein-coding
hypermethylation	chrY	420001	425000	chrY:420001-425000	Intergenic	MLT1A0|LTR|ERVL-MaLR	-112579	NM_000451	6473	NM_000451	SHOX	GCFX|PHOG|SHOXY|SS	short stature homeobox	protein-coding
hypermethylation	chr1	108990001	108995000	chr1:108990001-108995000	promoter-TSS	promoter-TSS (NM_001143988)	-404	NM_001143988	653149	NM_001143987	NBPF6	-	NBPF member 6	protein-coding
hypermethylation	chr15	75560001	75565000	chr15:75560001-75565000	exon	exon (NM_001164404, exon 18 of 18)	11601	NM_001164404	653641	NM_001164404	GOLGA6C	-	golgin A6 family member C	protein-coding
hypermethylation	chr14	19850001	19855000	chr14:19850001-19855000	Intergenic	Intergenic	-36886	NR_133911	106480334	NR_133911	BMS1P22	-	BMS1, ribosome biogenesis factor pseudogene 22	pseudo
hypermethylation	chr7	102310001	102315000	chr7:102310001-102315000	promoter-TSS	promoter-TSS (NM_032959)	-324	NM_032959	246721	NM_032958	POLR2J2	HRPB11B|RPB11b1	RNA polymerase II subunit J2	protein-coding
hypermethylation	chr1	13375001	13380000	chr1:13375001-13380000	intron	MER52D|LTR|ERV1	12614	NM_001300891	101929983	NM_001300891	PRAMEF27	-	PRAME family member 27	protein-coding
hypermethylation	chr15	23565001	23570000	chr15:23565001-23570000	intron	intron (NM_001271664, intron 9 of 11)	11857	NM_001271664	440243	NM_001271664	GOLGA6L22	-	golgin A6 family-like 22	protein-coding
hypermethylation	chr14	19700001	19705000	chr14:19700001-19705000	Intergenic	(TAGA)n|Simple_repeat|Simple_repeat	-16498	NR_133911	106480334	NR_133911	BMS1P22	-	BMS1, ribosome biogenesis factor pseudogene 22	pseudo
hypermethylation	chr9	65780001	65785000	chr9:65780001-65785000	Intergenic	LTR38B|LTR|ERV1	-272890	NM_015667	26165	NM_015667	SPATA31A7	AEP1|C9orf36|C9orf36A|FAM75A4|FAM75A7|SPATA31A4	SPATA31 subfamily A member 7	protein-coding
hypermethylation	chr2	147770001	147775000	chr2:147770001-147775000	Intergenic	Tigger2a|DNA|TcMar-Tigger	427875	NR_026904	728773	NR_026904	PABPC1P2	PABP2|PABP4|PABPCP2|PABPCP4	poly(A) binding protein cytoplasmic 1 pseudogene 2	pseudo
hypermethylation	chr16	60910001	60915000	chr16:60910001-60915000	Intergenic	L1HS|LINE|L1	177170	NR_039624	100616345	NR_039624	MIR4426	-	microRNA 4426	ncRNA
hypermethylation	chr9	69250001	69255000	chr9:69250001-69255000	intron	Tigger1|DNA|TcMar-Tigger	10093	NM_001085457	644019	NM_001085457	CBWD6	CBWD7	COBW domain containing 6	protein-coding
hypermethylation	chrX	2160001	2165000	chrX:2160001-2165000	intron	L4|LINE|RTE	256080	NM_001171135	9189	NM_004729	ZBED1	ALTE|DREF|TRAMP|hDREF	zinc finger BED-type containing 1	protein-coding
hypermethylation	chr16	33220001	33225000	chr16:33220001-33225000	Intergenic	L1PA16|LINE|L1	16897	NM_001330066	102724127	NM_001330066	TP53TG3F	-	TP53 target 3 family member F	protein-coding
hypermethylation	chr5	70095001	70100000	chr5:70095001-70100000	intron	intron (NR_146391, intron 8 of 10).2	81884	NR_146391	653080	NR_146391	LOC653080	-	glucuronidase beta pseudogene	pseudo
hypermethylation	chrX	685001	690000	chrX:685001-690000	Intergenic	L1M4b|LINE|L1	102421	NM_006883	6473	NM_000451	SHOX	GCFX|PHOG|SHOXY|SS	short stature homeobox	protein-coding
hypermethylation	chr5	70010001	70015000	chr5:70010001-70015000	Intergenic	Intergenic	-3116	NR_146391	653080	NR_146391	LOC653080	-	glucuronidase beta pseudogene	pseudo
hypermethylation	chr16	29380001	29385000	chr16:29380001-29385000	Intergenic	AluJo|SINE|Alu	32623	NM_001310137	728888	NM_001310137	NPIPB11	NPIP	nuclear pore complex interacting protein family member B11	protein-coding
hypermethylation	chrX	2670001	2675000	chrX:2670001-2675000	intron	MIR|SINE|MIR	2163	NR_003254	100132596	NR_003254	XGY2	XG|XGPY|XGPY2	XG pseudogene, Y-linked 2	pseudo
hypermethylation	chr8	115520001	115525000	chr8:115520001-115525000	Intergenic	Intergenic	-1073258	NM_198123	114788	NM_052900	CSMD3	-	CUB and Sushi multiple domains 3	protein-coding
hypermethylation	chr9	68705001	68710000	chr9:68705001-68710000	Intergenic	AT_rich|Low_complexity|Low_complexity	-18966	NR_136306	102725126	NR_136306	LOC102725126	-	FSHD region gene 1 pseudogene	pseudo
hypermethylation	chr10	46505001	46510000	chr10:46505001-46510000	Intergenic	Intergenic	133219	NM_001042360	26095	NM_015605	PTPN20	CT126|PTPN20A|PTPN20B|bA142I17.1|bA42B19.1	protein tyrosine phosphatase, non-receptor type 20	protein-coding
hypermethylation	chr18	70635001	70640000	chr18:70635001-70640000	Intergenic	L1HS|LINE|L1	101225	NR_134647	100505797	NR_134647	LOC100505797	-	myosin heavy chain IB-like	ncRNA
hypermethylation	chr15	82725001	82730000	chr15:82725001-82730000	intron	AluSz|SINE|Alu	4512	NM_001291420	440295	NM_198181	GOLGA6L9	GOLGA6L20	golgin A6 family-like 9	protein-coding
hypermethylation	chr19	24605001	24610000	chr19:24605001-24610000	Intergenic	ALR/Alpha|Satellite|centr	-261251	NR_003603	100101266	NR_003603	HAVCR1P1	-	hepatitis A virus cellular receptor 1 pseudogene 1	pseudo
hypermethylation	chrX	52995001	53000000	chrX:52995001-53000000	intron	intron (NM_001242492, intron 1 of 4)	-4098	NM_001321181	727866	NM_001099684	FAM156B	TMEM29B	family with sequence similarity 156 member B	protein-coding
hypermethylation	chr2	91675001	91680000	chr2:91675001-91680000	Intergenic	Intergenic	170475	NR_027238	654342	NR_027238	LOC654342	-	lymphocyte-specific protein 1 pseudogene	pseudo
hypermethylation	chr5	70230001	70235000	chr5:70230001-70235000	intron	AluJb|SINE|Alu	11732	NM_001297715	6606	NM_000344	SMN1	BCD541|GEMIN1|SMA|SMA1|SMA2|SMA3|SMA4|SMA@|SMN|SMNT|T-BCD541|TDRD16A	survival of motor neuron 1, telomeric	protein-coding
hypermethylation	chr9	69470001	69475000	chr9:69470001-69475000	intron	MSTA-int|LTR|ERVL-MaLR	-3517	NR_136310	105379252	NR_136310	LOC105379252	-	family with sequence similarity 95 member B1-like	ncRNA
hypermethylation	chr15	84970001	84975000	chr15:84970001-84975000	Intergenic	AluSq2|SINE|Alu	-4717	NR_120379	103171574	NR_120379	LOC103171574	-	uncharacterized LOC103171574	ncRNA
hypermethylation	chr15	20225001	20230000	chr15:20225001-20230000	Intergenic	Intergenic	-260497	NR_038836	646096	NR_038836	CHEK2P2	-	checkpoint kinase 2 pseudogene 2	pseudo
hypermethylation	chr1	145345001	145350000	chr1:145345001-145350000	intron	intron (NM_001351365, intron 54 of 92)	34904	NR_125968	101928979	NR_125967	LINC01719	-	long intergenic non-protein coding RNA 1719	ncRNA
hypermethylation	chr8	7550001	7555000	chr8:7550001-7555000	Intergenic	LTR12C|LTR|ERV1	-74606	NR_046351	441328	NM_001164447	FAM90A10P	FAM90A10	putative protein FAM90A10	pseudo
hypermethylation	chr19	120001	125000	chr19:120001-125000	Intergenic	AluSc5|SINE|Alu	11821	NM_001005240	81099	NM_001005240	OR4F17	OR4F11P|OR4F18|OR4F19|OR4F5	olfactory receptor family 4 subfamily F member 17	protein-coding
hypermethylation	chr2	89335001	89340000	chr2:89335001-89340000	Intergenic	Intergenic	225616	NR_039635	100616399	NR_039635	MIR4436A	mir-4436a	microRNA 4436a	ncRNA
hypermethylation	chr17	58195001	58200000	chr17:58195001-58200000	Intergenic	CpG	-17220	NR_027408	653653	NR_027408	LOC653653	-	adaptor related protein complex 1 sigma 2 subunit pseudogene	pseudo
hypermethylation	chr16	18395001	18400000	chr16:18395001-18400000	Intergenic	Intergenic	29019	NM_001282507	101059938	NM_001282507	NPIPA7	-	nuclear pore complex interacting protein family member A7	protein-coding
hypermethylation	chr1	146460001	146465000	chr1:146460001-146465000	intron	intron (NM_001351365, intron 88 of 92)	52099	NR_024442	728989	NR_024442	LOC728989	-	phosphodiesterase 4D interacting protein pseudogene	pseudo
hypermethylation	chr19	50610001	50615000	chr19:50610001-50615000	Intergenic	L1PB1|LINE|L1	-2109	NR_024229	100170216	NR_024229	SNAR-A10	-	small ILF3/NF90-associated RNA A10	snRNA
hypermethylation	chr9	84545001	84550000	chr9:84545001-84550000	exon	exon (NM_001145197, exon 4 of 4)	4157	NM_001145197	389761	NM_207415	SPATA31D4	FAM75D4	SPATA31 subfamily D member 4	protein-coding
hypermethylation	chr9	66560001	66565000	chr9:66560001-66565000	Intergenic	Intergenic	-8589	NR_122076	403323	NM_203449	LOC403323	-	uncharacterized LOC403323	ncRNA
hypermethylation	chr2	90420001	90425000	chr2:90420001-90425000	Intergenic	L1PA4|LINE|L1	1310616	NR_039635	100616399	NR_039635	MIR4436A	mir-4436a	microRNA 4436a	ncRNA
hypermethylation	chr1	121405001	121410000	chr1:121405001-121410000	Intergenic	ALR/Alpha|Satellite|centr	146590	NR_003955	647121	NR_003955	EMBP1	-	embigin pseudogene 1	pseudo
hypermethylation	chrX	49240001	49245000	chrX:49240001-49245000	intron	intron (NM_001127200, intron 4 of 4)	6792	NM_001098411	645037	NM_001098411	GAGE2B	CT4.2|GAGE-2|GAGE-2B	G antigen 2B	protein-coding
hypermethylation	chr15	22710001	22715000	chr15:22710001-22715000	intron	MIR3|SINE|MIR	3228	NR_027407	100132979	NR_027407	GOLGA8DP	GOLGA8D	golgin A8 family member D, pseudogene	pseudo
hypermethylation	chr9	41690001	41695000	chr9:41690001-41695000	Intergenic	MER82|DNA|TcMar-Tigger	-82956	NR_003528	401509	NM_001032297	ZNF658B	-	zinc finger protein 658B (pseudogene)	pseudo
hypermethylation	chr5	69260001	69265000	chr5:69260001-69265000	intron	intron (NR_146391, intron 8 of 10)	-58572	NM_022968	8293	NM_021967	SERF1A	4F5|FAM2A|H4F5|SERF1|SMAM1	small EDRK-rich factor 1A	protein-coding
hypermethylation	chr7	72560001	72565000	chr7:72560001-72565000	intron	AluY|SINE|Alu	-6512	NR_003580	100093631	NR_003580	GTF2IP4	-	general transcription factor IIi pseudogene 4	pseudo
hypermethylation	chrX	1860001	1865000	chrX:1860001-1865000	Intergenic	MER41B|LTR|ERV1	128474	NM_001171039	438	NM_004043	ASMT	ASMTY|HIOMT|HIOMTY	acetylserotonin O-methyltransferase	protein-coding
hypermethylation	chr9	42810001	42815000	chr9:42810001-42815000	Intergenic	L1MA9|LINE|L1	40792	NR_121570	101928381	NR_121570	LOC101928381	-	uncharacterized LOC101928381	ncRNA
hypermethylation	chr9	42960001	42965000	chr9:42960001-42965000	Intergenic	Intergenic	45897	NR_121572	100132541	NR_121572	GXYLT1P3	-	glucoside xylosyltransferase 1 pseudogene 3	pseudo
hypermethylation	chr2	131215001	131220000	chr2:131215001-131220000	Intergenic	Intergenic	-18246	NR_103761	646802	NR_103761	CYP4F62P	CYP4F43P	cytochrome P450 family 4 subfamily F member 62, pseudogene	pseudo
hypermethylation	chr7	143945001	143950000	chr7:143945001-143950000	TTS	TTS (NR_002157)	1048	NR_002157	441295	NR_002157	OR2A9P	FKSG35|HSDJ0798C17|OR2A19|OR2A22P|OR2A9	olfactory receptor family 2 subfamily A member 9 pseudogene	pseudo
hypermethylation	chr7	144035001	144040000	chr7:144035001-144040000	intron	L1ME5|LINE|L1	-14989	NM_005435	7984	NM_005435	ARHGEF5	GEF5|P60|TIM|TIM1	Rho guanine nucleotide exchange factor 5	protein-coding
hypermethylation	chr6	31965001	31970000	chr6:31965001-31970000	intron	intron (NM_001002029, intron 35 of 40)	-5859	NM_001128590	1589	NM_000500	CYP21A2	CA21H|CAH1|CPS1|CYP21|CYP21B|P450c21B	cytochrome P450 family 21 subfamily A member 2	protein-coding
hypermethylation	chr4	190950001	190955000	chr4:190950001-190955000	Intergenic	Intergenic	-4088	NM_001005217	448831	NM_001005217	FRG2	FRG2A	FSHD region gene 2	protein-coding
hypomethylation	chr2	44075001	44080000	chr2:44075001-44080000	intron	intron (NM_001357321, intron 3 of 12)	11397	NM_001357321	64241	NM_022437	ABCG8	GBD4|STSL	ATP binding cassette subfamily G member 8	protein-coding
hypermethylation	chr9	66725001	66730000	chr9:66725001-66730000	Intergenic	L1M|LINE|L1	-173589	NR_122076	403323	NM_203449	LOC403323	-	uncharacterized LOC403323	ncRNA
hypermethylation	chr2	110505001	110510000	chr2:110505001-110510000	Intergenic	Intergenic	-42835	NM_001123363	729540	NM_001037866	RGPD6	RGP6|RGPD7|RanBP2L1|RanBP2L2	RANBP2-like and GRIP domain containing 6	protein-coding
hypermethylation	chr16	32785001	32790000	chr16:32785001-32790000	Intergenic	L1PA3|LINE|L1	-100050	NR_110897	729355	NM_001099687	TP53TG3B	TP53TG3E|TP53TG3F	TP53 target 3B	protein-coding
hypermethylation	chr1	25690001	25695000	chr1:25690001-25695000	intron	intron (NM_138618, intron 8 of 8)	27711	NM_014313	23585	NM_014313	TMEM50A	IFNRC|SMP1	transmembrane protein 50A	protein-coding
hypermethylation	chr4	190980001	190985000	chr4:190980001-190985000	Intergenic	Intergenic	-3157	NR_121644	100419743	NR_121644	DBET	DBE-T|DUX4L30	D4Z4 binding element transcript (non-protein coding)	ncRNA
hypermethylation	chr8	7925001	7930000	chr8:7925001-7930000	Intergenic	Intergenic	19111	NR_031689	100302186	NR_031689	MIR548I3	MIR548I-3|MIRN548I3|hsa-mir-548i-3|mir-548i-3	microRNA 548i-3	ncRNA
hypermethylation	chr14	19305001	19310000	chr14:19305001-19310000	Intergenic	CER|Satellite|Satellite	-70094	NM_001013354	440153	NM_001013354	OR11H12	-	olfactory receptor family 11 subfamily H member 12	protein-coding
hypermethylation	chr2	110825001	110830000	chr2:110825001-110830000	TTS	TTS (NR_036225)	119	NR_036225	100422994	NR_036225	MIR4267	-	microRNA 4267	ncRNA
hypermethylation	chr9	68785001	68790000	chr9:68785001-68790000	Intergenic	L1M2|LINE|L1	60959	NR_034006	100132352	NR_034006	FRG1HP	-	FSHD region gene 1 family member H, pseudogene	pseudo
hypermethylation	chr1	144155001	144160000	chr1:144155001-144160000	intron	intron (NM_001351365, intron 7 of 92)	10688	NM_001351365	101060226	NM_001351365	NBPF19	-	NBPF member 19	protein-coding
hypermethylation	chr16	22500001	22505000	chr16:22500001-22505000	intron	intron (NR_027154, intron 28 of 28)	-22344	NM_001135865	100132247	NM_001135865	NPIPB5	-	nuclear pore complex interacting protein family member B5	protein-coding
hypermethylation	chr2	111375001	111380000	chr2:111375001-111380000	Intergenic	Intergenic	8797	NR_135529	105373553	NR_135529	LOC105373553	-	uncharacterized LOC105373553	ncRNA
hypermethylation	chr16	18645001	18650000	chr16:18645001-18650000	Intergenic	Intergenic	64930	NR_003569	653190	NR_003569	ABCC6P1	-	ATP binding cassette subfamily C member 6 pseudogene 1	pseudo
hypermethylation	chr17	53580001	53585000	chr17:53580001-53585000	Intergenic	L1PA2|LINE|L1	-83159	NM_012329	23531	NM_012329	MMD	MMA|MMD1|PAQR11	monocyte to macrophage differentiation associated	protein-coding
hypermethylation	chrX	1405001	1410000	chrX:1405001-1410000	exon	exon (NM_001161529, exon 6 of 14)	-5311	NR_037461	100500894	NR_037461	MIR3690	MIR3690-1|MIR3690-2|hsa-mir-3690-1|hsa-mir-3690-2|mir-3690-1|mir-3690-2	microRNA 3690	ncRNA
hypermethylation	chr9	46075001	46080000	chr9:46075001-46080000	Intergenic	L1P4e|LINE|L1	-39443	NR_103714	100289124	NM_001024608	FAM27E2	FAM27E1	family with sequence similarity 27 member E2	ncRNA
hypermethylation	chr17	43635001	43640000	chr17:43635001-43640000	Intergenic	Intergenic	-39611	NR_002940	55073	NM_018001	LRRC37A4P	LRRC37|LRRC37A4	leucine rich repeat containing 37 member A4, pseudogene	pseudo
hypermethylation	chr1	13425001	13430000	chr1:13425001-13430000	exon	exon (NM_001300891, exon 3 of 3).3	3497	NM_001300891	101929983	NM_001300891	PRAMEF27	-	PRAME family member 27	protein-coding
hypermethylation	chr1	610001	615000	chr1:610001-615000	Intergenic	L1PA7|LINE|L1	9534	NM_001005224	26683	NM_001005224	OR4F3	-	olfactory receptor family 4 subfamily F member 3	protein-coding
hypermethylation	chrX	155235001	155240000	chrX:155235001-155240000	intron	intron (NM_002186, intron 8 of 8).2	8995	NR_138048	100128260	NR_138048	WASIR1	NCRNA00286B	WASH and IL9R antisense RNA 1	ncRNA
hypermethylation	chr8	86760001	86765000	chr8:86760001-86765000	Intergenic	L1MC4a|LINE|L1	-4739	NR_003594	100288527	NR_003594	REXO1L2P	-	REXO1 like 2, pseudogene	pseudo
hypermethylation	chr9	46420001	46425000	chr9:46420001-46425000	Intergenic	Intergenic	-35127	NR_103714	100289124	NM_001024608	FAM27E2	FAM27E1	family with sequence similarity 27 member E2	ncRNA
hypermethylation	chr4	9355001	9360000	chr4:9355001-9360000	TTS	TTS (NM_001242329).4	2136	NM_001242332	728405	NM_001242332	USP17L29	-	ubiquitin specific peptidase 17-like family member 29	protein-coding
hypermethylation	chr17	34570001	34575000	chr17:34570001-34575000	Intergenic	L1ME4a|LINE|L1	19482	NM_001291462	101060321	NM_001291462	TBC1D3G	-	TBC1 domain family member 3G	protein-coding
hypermethylation	chr15	102405001	102410000	chr15:102405001-102410000	Intergenic	Intergenic	25178	NR_046417	390651	NR_046417	OR4F13P	GPCRLTM7	olfactory receptor family 4 subfamily F member 13 pseudogene	pseudo
hypermethylation	chr15	30510001	30515000	chr15:30510001-30515000	Intergenic	MamRep605|Unknown|Unknown	24261	NR_026771	26082	NR_026771	LINC02249	DKFZP434L187	long intergenic non-protein coding RNA 2249	ncRNA
hypermethylation	chr4	53405001	53410000	chr4:53405001-53410000	Intergenic	L1HS|LINE|L1	115259	NM_001134223	64854	NM_022832	USP46	-	ubiquitin specific peptidase 46	protein-coding
hypermethylation	chr2	110765001	110770000	chr2:110765001-110770000	Intergenic	Intergenic	22943	NR_046112	440894	NR_046110	LINC01123	-	long intergenic non-protein coding RNA 1123	ncRNA
hypermethylation	chr1	13000001	13005000	chr1:13000001-13005000	promoter-TSS	promoter-TSS (NM_001300891)	-147	NM_001010890	343070	NM_001010890	PRAMEF9	-	PRAME family member 9	protein-coding
hypermethylation	chr1	460001	465000	chr1:460001-465000	Intergenic	Intergenic	94841	NM_001005224	26683	NM_001005224	OR4F3	-	olfactory receptor family 4 subfamily F member 3	protein-coding
hypermethylation	chrX	52775001	52780000	chrX:52775001-52780000	Intergenic	Intergenic	-2780	NM_001278697	6757	NM_003147	SSX2	CT5.2|CT5.2A|HD21|HOM-MEL-40|SSX	SSX family member 2	protein-coding
hypermethylation	chr15	20785001	20790000	chr15:20785001-20790000	Intergenic	CpG	19826	NR_027411	729786	NR_027411	GOLGA8CP	GOLGA8C	golgin A8 family member C, pseudogene	pseudo
hypermethylation	chr16	28660001	28665000	chr16:28660001-28665000	intron	AluSc|SINE|Alu	12818	NM_001310136	728734	NM_001310136	NPIPB8	-	nuclear pore complex interacting protein family member B8	protein-coding
hypermethylation	chr7	72590001	72595000	chr7:72590001-72595000	intron	intron (NR_002206, intron 3 of 23)	-22963	NR_146079	643862	NR_146079	SPDYE10P	-	speedy/RINGO cell cycle regulator family member E10, pseudogene	pseudo
hypermethylation	chr10	46500001	46505000	chr10:46500001-46505000	Intergenic	Intergenic	138219	NM_001042360	26095	NM_015605	PTPN20	CT126|PTPN20A|PTPN20B|bA142I17.1|bA42B19.1	protein tyrosine phosphatase, non-receptor type 20	protein-coding
hypermethylation	chr7	64620001	64625000	chr7:64620001-64625000	intron	L1M2c|LINE|L1	21092	NR_146906	285905	NM_182596	INTS4P1	INTS4L1	integrator complex subunit 4 pseudogene 1	pseudo
hypermethylation	chr2	89620001	89625000	chr2:89620001-89625000	Intergenic	Intergenic	510616	NR_039635	100616399	NR_039635	MIR4436A	mir-4436a	microRNA 4436a	ncRNA
hypermethylation	chrX	101495001	101500000	chrX:101495001-101500000	Intergenic	L1MA2|LINE|L1	-4594	NM_022053	56001	NM_017809	NXF2	CT39|TAPL-2|TCP11X2	nuclear RNA export factor 2	protein-coding
hypermethylation	chr15	32645001	32650000	chr15:32645001-32650000	Intergenic	Intergenic	47993	NM_001282493	653125	NM_001282493	GOLGA8K	-	golgin A8 family member K	protein-coding
hypermethylation	chr10	135515001	135520000	chr10:135515001-135520000	Intergenic	MLT2B3|LTR|ERVL	-77201	NM_001080998	441581	NM_001080998	FRG2B	-	FSHD region gene 2 family member B	protein-coding
hypermethylation	chrX	153440001	153445000	chrX:153440001-153445000	Intergenic	MIRb|SINE|MIR	-5585	NM_000513	2652	NM_000513	OPN1MW	CBBM|CBD|COD5|GCP|GOP|OPN1MW1	opsin 1, medium wave sensitive	protein-coding
hypermethylation	chrX	105515001	105520000	chrX:105515001-105520000	Intergenic	Intergenic	105202	NM_001171020	139221	NM_152423	MUM1L1	-	MUM1 like 1	protein-coding
hypermethylation	chr9	46970001	46975000	chr9:46970001-46975000	Intergenic	L1P3|LINE|L1	128637	NR_147619	103908604	NR_147619	LOC103908604	-	uncharacterized LOC103908604	ncRNA
hypermethylation	chr15	23415001	23420000	chr15:23415001-23420000	intron	intron (NM_001271664, intron 9 of 11)	-17570	NR_033350	390535	NM_001012423	GOLGA8EP	GOLGA8E	golgin A8 family member E, pseudogene	pseudo
hypermethylation	chr5	28845001	28850000	chr5:28845001-28850000	Intergenic	L1HS|LINE|L1	-79477	NR_033961	729862	NR_033961	LSP1P3	-	lymphocyte-specific protein 1 pseudogene 3	pseudo
hypermethylation	chr1	695001	700000	chr1:695001-700000	Intergenic	Intergenic	16568	NR_033908	100288069	NR_033908	LOC100288069	-	uncharacterized LOC100288069	ncRNA
hypermethylation	chrX	134350001	134355000	chrX:134350001-134355000	Intergenic	Intergenic	-33509	NM_001355522	101928677	NM_001355522	ETDA	-	embryonic testis differentiation homolog A	protein-coding
hypermethylation	chr8	7315001	7320000	chr8:7315001-7320000	intron	L1M3de|LINE|L1	3692	NM_058202	10407	NM_016512	SPAG11B	EDDM2B|EP2|EP2C|EP2D|HE2|HE2C|SPAG11	sperm associated antigen 11B	protein-coding
hypermethylation	chrX	1215001	1220000	chrX:1215001-1220000	Intergenic	AluSp|SINE|Alu	114116	NR_110830	64109	NM_022148	CRLF2	CRL2|CRLF2Y|TSLPR	cytokine receptor like factor 2	protein-coding
hypermethylation	chr1	120755001	120760000	chr1:120755001-120760000	Intergenic	Charlie21a|DNA|hAT-Charlie	-81505	NM_001100910	653820	NM_001100910	FAM72B	p17	family with sequence similarity 72 member B	protein-coding
hypermethylation	chrX	1020001	1025000	chrX:1020001-1025000	Intergenic	MLT1C|LTR|ERVL-MaLR	309116	NR_110830	64109	NM_022148	CRLF2	CRL2|CRLF2Y|TSLPR	cytokine receptor like factor 2	protein-coding
hypermethylation	chr10	48840001	48845000	chr10:48840001-48845000	Intergenic	Intergenic	-14534	NM_001352525	26095	NM_015605	PTPN20	CT126|PTPN20A|PTPN20B|bA142I17.1|bA42B19.1	protein tyrosine phosphatase, non-receptor type 20	protein-coding
hypermethylation	chr8	142760001	142765000	chr8:142760001-142765000	Intergenic	Intergenic	105174	NR_031636	100302147	NR_031636	MIR1302-7	MIRN1302-7|hsa-mir-1302-7	microRNA 1302-7	ncRNA
hypermethylation	chr1	147590001	147595000	chr1:147590001-147595000	intron	intron (NM_183372, intron 10 of 23).2	15592	NM_001101663	200030	NM_183372	NBPF11	NBPF24	NBPF member 11	protein-coding
hypermethylation	chrX	940001	945000	chrX:940001-945000	Intergenic	LTR8|LTR|ERV1	357421	NM_006883	6473	NM_000451	SHOX	GCFX|PHOG|SHOXY|SS	short stature homeobox	protein-coding
hypermethylation	chr5	20750001	20755000	chr5:20750001-20755000	intron	MLT1D|LTR|ERVL-MaLR	-136856	NR_147185	105374677	NR_147185	LINC02146	-	long intergenic non-protein coding RNA 2146	ncRNA
hypermethylation	chr2	111240001	111245000	chr2:111240001-111245000	Intergenic	Intergenic	-11848	NR_038099	100288695	NM_001205288	LIMS4	LIMS3L	LIM zinc finger domain containing 4	protein-coding
hypermethylation	chr16	32760001	32765000	chr16:32760001-32765000	Intergenic	AluSp|SINE|Alu	-75050	NR_110897	729355	NM_001099687	TP53TG3B	TP53TG3E|TP53TG3F	TP53 target 3B	protein-coding
hypermethylation	chr10	48960001	48965000	chr10:48960001-48965000	intron	intron (NR_111968, intron 1 of 5)	-9871	NR_003611	399761	NM_001040053	BMS1P1	BMS1LP1|BMS1LP5|BMS1P5	BMS1, ribosome biogenesis factor pseudogene 1	pseudo
hypermethylation	chr17	18935001	18940000	chr17:18935001-18940000	intron	AluSz|SINE|Alu	12836	NM_006613	10750	NM_006613	GRAP	-	GRB2 related adaptor protein	protein-coding
hypermethylation	chr8	7270001	7275000	chr8:7270001-7275000	exon	exon (NM_001205266, exon 2 of 2)	1854	NM_001205266	100289462	NM_001205266	DEFB4B	DEFB4P	defensin beta 4B	protein-coding
hypermethylation	chrY	560001	565000	chrY:560001-565000	intron	intron (NM_006883, intron 5 of 5)	27421	NM_006883	6473	NM_000451	SHOX	GCFX|PHOG|SHOXY|SS	short stature homeobox	protein-coding
hypermethylation	chr16	18420001	18425000	chr16:18420001-18425000	intron	AluSx1|SINE|Alu	4019	NM_001282507	101059938	NM_001282507	NPIPA7	-	nuclear pore complex interacting protein family member A7	protein-coding
hypermethylation	chrY	1880001	1885000	chrY:1880001-1885000	Intergenic	AluSq2|SINE|Alu	198474	NM_001171039	438	NM_004043	ASMT	ASMTY|HIOMT|HIOMTY	acetylserotonin O-methyltransferase	protein-coding
hypermethylation	chr10	89190001	89195000	chr10:89190001-89195000	Intergenic	L1MA3|LINE|L1	-25043	NR_046091	728218	NR_046091	LINC00864	-	long intergenic non-protein coding RNA 864	ncRNA
hypermethylation	chr9	46920001	46925000	chr9:46920001-46925000	Intergenic	Intergenic	78637	NR_147619	103908604	NR_147619	LOC103908604	-	uncharacterized LOC103908604	ncRNA
hypermethylation	chr1	13415001	13420000	chr1:13415001-13420000	intron	AluSq2|SINE|Alu	-3676	NM_001098376	653619	NM_001098376	PRAMEF15	-	PRAME family member 15	protein-coding
hypermethylation	chr11	100385001	100390000	chr11:100385001-100390000	Intergenic	ERVL-E-int|LTR|ERVL	-170471	NM_152432	143872	NM_032021	ARHGAP42	AD031|GRAF3|TMEM133	Rho GTPase activating protein 42	protein-coding
hypermethylation	chr9	70105001	70110000	chr9:70105001-70110000	Intergenic	AluSx|SINE|Alu	71315	NM_001126334	653427	NM_001126334	FOXD4L5	bA15J10.2	forkhead box D4 like 5	protein-coding
hypermethylation	chr5	69980001	69985000	chr5:69980001-69985000	Intergenic	MER101-int|LTR|ERV1	-33116	NR_146391	653080	NR_146391	LOC653080	-	glucuronidase beta pseudogene	pseudo
hypermethylation	chr2	108480001	108485000	chr2:108480001-108485000	intron	AluSx1|SINE|Alu	39112	NM_182588	285190	NM_182588	RGPD4	RGP4	RANBP2-like and GRIP domain containing 4	protein-coding
hypermethylation	chr1	145965001	145970000	chr1:145965001-145970000	intron	intron (NR_104217, intron 2 of 17).2	-12320	NR_146087	728920	NR_146087	PDE4DIPP1	PDE4DIP1	phosphodiesterase 4D interacting protein pseudogene 1	pseudo
hypermethylation	chr2	89615001	89620000	chr2:89615001-89620000	Intergenic	Intergenic	505616	NR_039635	100616399	NR_039635	MIR4436A	mir-4436a	microRNA 4436a	ncRNA
hypermethylation	chr1	206550001	206555000	chr1:206550001-206555000	intron	intron (NM_001300952, intron 1 of 17)	-4867	NR_120535	100996712	NM_001271887	SRGAP2D	-	SLIT-ROBO Rho GTPase activating protein 2D (pseudogene)	pseudo
hypermethylation	chr9	35001	40000	chr9:35001-40000	Intergenic	Intergenic	-1636	NR_026822	654835	NR_026822	FAM138C	F379	family with sequence similarity 138 member C	ncRNA
hypermethylation	chr1	145320001	145325000	chr1:145320001-145325000	intron	intron (NM_001039703, intron 27 of 85)	29129	NM_001039703	100132406	NM_001039703	NBPF10	AB6|AG1|NBPF9	NBPF member 10	protein-coding
hypermethylation	chr10	17895001	17900000	chr10:17895001-17900000	intron	AluY|SINE|Alu	10393	NR_030167	574445	NR_030167	MIR511	MIR511-1|MIR511-2|MIRN511-1|MIRN511-2|hsa-mir-511|hsa-mir-511-2|mir-511	microRNA 511	ncRNA
hypermethylation	chr3	26440001	26445000	chr3:26440001-26445000	Intergenic	L1HS|LINE|L1	-221797	NM_052953	116135	NM_052953	LRRC3B	LRP15	leucine rich repeat containing 3B	protein-coding
hypermethylation	chr7	61120001	61125000	chr7:61120001-61125000	Intergenic	ALR/Alpha|Satellite|centr	1641934	NR_003952	643955	NR_003952	ZNF733P	ZNF733	zinc finger protein 733, pseudogene	pseudo
hypermethylation	chr13	35785001	35790000	chr13:35785001-35790000	intron	L1ME3A|LINE|L1	263332	NM_005584	4081	NM_005584	MAB21L1	CAGR1|Nbla00126	mab-21 like 1	protein-coding
hypermethylation	chr5	177145001	177150000	chr5:177145001-177150000	intron	intron (NR_146226, intron 22 of 28)	-48222	NR_026921	202181	NR_026921	LOC202181	-	SUMO interacting motifs containing 1 pseudogene	pseudo
hypermethylation	chr16	16525001	16530000	chr16:16525001-16530000	Intergenic	L2a|LINE|L2	54398	NM_001282507	101059938	NM_001282507	NPIPA7	-	nuclear pore complex interacting protein family member A7	protein-coding
hypermethylation	chr15	85780001	85785000	chr15:85780001-85785000	Intergenic	Intergenic	-1141	NM_001310153	100133220	NM_001310153	GOLGA6L3	-	golgin A6 family-like 3	protein-coding
hypermethylation	chr5	70055001	70060000	chr5:70055001-70060000	intron	intron (NR_146391, intron 3 of 10).2	41884	NR_146391	653080	NR_146391	LOC653080	-	glucuronidase beta pseudogene	pseudo
hypermethylation	chr1	147860001	147865000	chr1:147860001-147865000	intron	HAL1|LINE|L1	2066	NR_106967	102466225	NR_106967	MIR6077	MIR6077-1|MIR6077-2|hsa-mir-6077|hsa-mir-6077-1|hsa-mir-6077-2	microRNA 6077	ncRNA
hypermethylation	chr19	60001	65000	chr19:60001-65000	intron	intron (NR_033266, intron 2 of 2)	8466	NR_033266	375690	NR_033266	WASH5P	-	WAS protein family homolog 5 pseudogene	pseudo
hypermethylation	chr5	70100001	70105000	chr5:70100001-70105000	intron	intron (NR_146391, intron 8 of 10).2	86884	NR_146391	653080	NR_146391	LOC653080	-	glucuronidase beta pseudogene	pseudo
hypermethylation	chr7	74875001	74880000	chr7:74875001-74880000	intron	intron (NR_146079, intron 1 of 9).3	-9859	NR_002206	2970	NR_002206	GTF2IP1	WBSCR7	general transcription factor IIi pseudogene 1	pseudo
hypermethylation	chrX	1505001	1510000	chrX:1505001-1510000	intron	MLT1B|LTR|ERVL-MaLR	3539	NM_001636	293	NM_001636	SLC25A6	AAC3|ANT|ANT 2|ANT 3|ANT3|ANT3Y	solute carrier family 25 member 6	protein-coding
hypermethylation	chr16	16450001	16455000	chr16:16450001-16455000	intron	intron (NR_146336, intron 20 of 34)	-10233	NR_106970	102465683	NR_106970	MIR6511A3	MIR6511A-3|hsa-mir-6511a-3	microRNA 6511a-3	ncRNA
hypermethylation	chr2	112170001	112175000	chr2:112170001-112175000	intron	intron (NR_136163, intron 1 of 6)	80238	NR_136164	541471	NR_015395	MIR4435-2HG	AGD2|LINC00978|MIR4435-1HG|MORRBID|lncRNA-AWPPH	MIR4435-2 host gene	ncRNA
hypermethylation	chr15	83190001	83195000	chr15:83190001-83195000	intron	intron (NR_111962, intron 7 of 10)	-9523	NR_026811	80154	NM_025084	GOLGA2P10	-	golgin A2 pseudogene 10	pseudo
hypermethylation	chr16	22590001	22595000	chr16:22590001-22595000	Intergenic	(TA)n|Simple_repeat|Simple_repeat	35481	NR_003676	653786	NR_003676	LOC653786	-	otoancorin pseudogene	pseudo
hypermethylation	chr5	70070001	70075000	chr5:70070001-70075000	intron	intron (NR_146391, intron 3 of 10).2	56884	NR_146391	653080	NR_146391	LOC653080	-	glucuronidase beta pseudogene	pseudo
hypermethylation	chr7	65030001	65035000	chr7:65030001-65035000	Intergenic	Intergenic	-80267	NR_027392	644619	NR_027392	INTS4P2	INTS4L2	integrator complex subunit 4 pseudogene 2	pseudo
hypermethylation	chrX	425001	430000	chrX:425001-430000	Intergenic	AluSx1|SINE|Alu	-79810	NM_013239	28227	NM_013239	PPP2R3B	NYREN8|PPP2R3L|PPP2R3LY|PR48|PR70	protein phosphatase 2 regulatory subunit B''beta	protein-coding
hypermethylation	chr4	49560001	49565000	chr4:49560001-49565000	Intergenic	Intergenic	573841	NM_001286791	80157	NM_025087	CWH43	CWH43-C|PGAP2IP	cell wall biogenesis 43 C-terminal homolog	protein-coding
hypermethylation	chr9	46165001	46170000	chr9:46165001-46170000	intron	intron (NR_135136, intron 1 of 1)	770	NR_135136	105376064	NR_135136	LOC105376064	-	uncharacterized LOC105376064	ncRNA
hypermethylation	chr10	49225001	49230000	chr10:49225001-49230000	intron	intron (NR_029396, intron 4 of 7)	12158	NR_029396	414224	NR_029396	AGAP12P	CTGLF12P	ArfGAP with GTPase domain, ankyrin repeat and PH domain 12, pseudogene	pseudo
hypermethylation	chr11	89635001	89640000	chr11:89635001-89640000	Intergenic	SATR2|Satellite|Satellite	13378	NM_001206627	399939	NM_001206627	TRIM49D1	TRIM49D|TRIM49D1P|TRIM49D2|TRIM49D2P|TRIM49DP	tripartite motif containing 49D1	protein-coding
hypermethylation	chr15	82975001	82980000	chr15:82975001-82980000	intron	intron (NM_001164465, intron 6 of 9)	-25404	NR_120378	102724034	NR_120378	LOC102724034	-	uncharacterized LOC102724034	ncRNA
hypermethylation	chr9	67685001	67690000	chr9:67685001-67690000	Intergenic	L2|LINE|L2	-91623	NR_121606	102723709	NR_121606	LOC102723709	-	uncharacterized LOC102723709	ncRNA
hypermethylation	chr9	46320001	46325000	chr9:46320001-46325000	Intergenic	MIRb|SINE|MIR	64873	NR_103714	100289124	NM_001024608	FAM27E2	FAM27E1	family with sequence similarity 27 member E2	ncRNA
hypermethylation	chr9	141115001	141120000	chr9:141115001-141120000	Intergenic	MER4B|LTR|ERV1	-23597	NR_135133	101928932	NR_135133	LOC101928932	-	uncharacterized LOC101928932	ncRNA
hypermethylation	chr5	180765001	180770000	chr5:180765001-180770000	Intergenic	Intergenic	16993	NR_028327	100133331	NR_028327	LOC100133331	-	uncharacterized LOC100133331	ncRNA
hypermethylation	chr9	46715001	46720000	chr9:46715001-46720000	intron	intron (NR_047527, intron 2 of 3)	-29329	NR_126048	102724238	NR_126048	LOC102724238	-	uncharacterized LOC102724238	ncRNA
hypermethylation	chr7	61145001	61150000	chr7:61145001-61150000	Intergenic	ALR/Alpha|Satellite|centr	1616934	NR_003952	643955	NR_003952	ZNF733P	ZNF733	zinc finger protein 733, pseudogene	pseudo
hypermethylation	chr9	46945001	46950000	chr9:46945001-46950000	Intergenic	Intergenic	103637	NR_147619	103908604	NR_147619	LOC103908604	-	uncharacterized LOC103908604	ncRNA
hypermethylation	chr1	143510001	143515000	chr1:143510001-143515000	Intergenic	Intergenic	-160421	NR_106967	102466225	NR_106967	MIR6077	MIR6077-1|MIR6077-2|hsa-mir-6077|hsa-mir-6077-1|hsa-mir-6077-2	microRNA 6077	ncRNA
hypermethylation	chr2	110670001	110675000	chr2:110670001-110675000	intron	intron (NR_027145, intron 3 of 17)	16491	NR_027145	100271835	NR_027144	LIMS3-LOC440895	-	LIMS3-LOC440895 readthrough	ncRNA
hypermethylation	chr7	102230001	102235000	chr7:102230001-102235000	intron	AluSx1|SINE|Alu	-19432	NM_001097615	548644	NM_001015884	POLR2J3	POLR2J2|RPB11b1|RPB11b2	RNA polymerase II subunit J3	protein-coding
hypermethylation	chr5	156090001	156095000	chr5:156090001-156095000	intron	HERVK-int|LTR|ERVK	-184997	NM_206858	153743	NM_206858	PPP1R2B	PPP1R2P3	PPP1R2 family member B	protein-coding
hypermethylation	chr8	135100001	135105000	chr8:135100001-135105000	Intergenic	L1PA3|LINE|L1	203761	NR_125424	101927822	NR_125424	LOC101927822	-	uncharacterized LOC101927822	ncRNA
hypermethylation	chr12	11390001	11395000	chr12:11390001-11395000	Intergenic	Intergenic	30141	NM_006249	5544	NM_006249	PRB3	G1|PRG	proline rich protein BstNI subfamily 3	protein-coding
hypermethylation	chr9	70415001	70420000	chr9:70415001-70420000	Intergenic	MER54A|LTR|ERVL	11399	NM_199244	349334	NM_199244	FOXD4L4	FOXD4L2|FOXD4b|bA460E7.2	forkhead box D4 like 4	protein-coding
hypermethylation	chr5	175540001	175545000	chr5:175540001-175545000	TTS	TTS (NM_001265615)	-4052	NR_038402	100507387	NR_038402	LOC100507387	-	uncharacterized LOC100507387	ncRNA
hypermethylation	chr5	180755001	180760000	chr5:180755001-180760000	Intergenic	Intergenic	6993	NR_028327	100133331	NR_028327	LOC100133331	-	uncharacterized LOC100133331	ncRNA
hypermethylation	chrX	153795001	153800000	chrX:153795001-153800000	Intergenic	MER67B|LTR|ERV1	-1979	NR_027402	286967	NM_173168	FAM223B	CXorf52|CXorf52B|LINC00204B|NCRNA00204B	family with sequence similarity 223 member B (non-protein coding)	ncRNA
hypermethylation	chr2	90495001	90500000	chr2:90495001-90500000	Intergenic	AluSx|SINE|Alu	1350475	NR_027238	654342	NR_027238	LOC654342	-	lymphocyte-specific protein 1 pseudogene	pseudo
hypomethylation	chr5	6755001	6760000	chr5:6755001-6760000	TTS	TTS (NM_006999)	11399	NM_001171806	11044	NM_006999	TENT4A	LAK-1|LAK1|PAPD7|POLK|POLS|TRF4|TRF4-1|TRF41|TUTASE5	terminal nucleotidyltransferase 4A	protein-coding
hypermethylation	chr15	32735001	32740000	chr15:32735001-32740000	intron	intron (NM_001277308, intron 18 of 18)	-10250	NR_027470	100288380	NR_027470	ULK4P2	D-X|FAM7A2	ULK4 pseudogene 2	pseudo
hypermethylation	chr5	49420001	49425000	chr5:49420001-49425000	Intergenic	ALR/Alpha|Satellite|centr	314734	NM_198449	133418	NM_198449	EMB	GP70	embigin	protein-coding
hypermethylation	chr10	47335001	47340000	chr10:47335001-47340000	Intergenic	MIRb|SINE|MIR	-42220	NR_027634	439965	NR_027634	FAM35DP	FAM35B2	family with sequence similarity 35, member A pseudogene	pseudo
hypermethylation	chrX	55540001	55545000	chrX:55540001-55545000	Intergenic	Intergenic	-26869	NM_201286	158880	NM_201286	USP51	-	ubiquitin specific peptidase 51	protein-coding
hypermethylation	chr16	21930001	21935000	chr16:21930001-21935000	Intergenic	MER77B|LTR|ERVL	-31885	NM_003366	7385	NM_003366	UQCRC2	MC3DN5|QCR2|UQCR2	ubiquinol-cytochrome c reductase core protein 2	protein-coding
hypermethylation	chr9	41660001	41665000	chr9:41660001-41665000	Intergenic	Intergenic	-52956	NR_003528	401509	NM_001032297	ZNF658B	-	zinc finger protein 658B (pseudogene)	pseudo
hypermethylation	chr4	191000001	191005000	chr4:191000001-191005000	Intergenic	CpG	16843	NR_121644	100419743	NR_121644	DBET	DBE-T|DUX4L30	D4Z4 binding element transcript (non-protein coding)	ncRNA
hypermethylation	chr14	19660001	19665000	chr14:19660001-19665000	intron	intron (NR_110526, intron 6 of 7)	12463	NR_122112	503638	NR_122111	DUXAP9	LINC01296	double homeobox A pseudogene 9	pseudo
hypermethylation	chr8	7340001	7345000	chr8:7340001-7345000	intron	(CTATA)n|Simple_repeat|Simple_repeat	1409	NM_001040704	503841	NM_001040704	DEFB106B	BD-6|DEFB-6	defensin beta 106B	protein-coding
hypermethylation	chrX	1495001	1500000	chrX:1495001-1500000	intron	intron (NM_001267713, intron 7 of 9)	13539	NM_001636	293	NM_001636	SLC25A6	AAC3|ANT|ANT 2|ANT 3|ANT3|ANT3Y	solute carrier family 25 member 6	protein-coding
hypermethylation	chr9	42305001	42310000	chr9:42305001-42310000	Intergenic	Intergenic	-60803	NM_001012421	441430	NM_001012421	ANKRD20A2	-	ankyrin repeat domain 20 family member A2	protein-coding
hypermethylation	chr1	160001	165000	chr1:160001-165000	Intergenic	MSTD|LTR|ERVL-MaLR	-21934	NR_039983	729737	NR_039983	LOC729737	-	uncharacterized LOC729737	ncRNA
hypermethylation	chr7	63160001	63165000	chr7:63160001-63165000	Intergenic	AluSx1|SINE|Alu	81032	NR_036270	100422848	NR_036270	MIR4283-2	-	microRNA 4283-2	ncRNA
hypermethylation	chr15	22020001	22025000	chr15:22020001-22025000	Intergenic	AluSx1|SINE|Alu	-5622	NR_024387	646243	NR_024387	CXADRP2	-	CXADR pseudogene 2	pseudo
hypermethylation	chr10	48290001	48295000	chr10:48290001-48295000	Intergenic	Intergenic	-32387	NR_134499	105378292	NR_134499	LOC105378292	-	uncharacterized LOC105378292	ncRNA
hypermethylation	chrY	1965001	1970000	chrY:1965001-1970000	Intergenic	MER66A|LTR|ERV1	283474	NM_001171039	438	NM_004043	ASMT	ASMTY|HIOMT|HIOMTY	acetylserotonin O-methyltransferase	protein-coding
hypermethylation	chr2	112565001	112570000	chr2:112565001-112570000	intron	L1MB7|LINE|L1	-38789	NR_039928	100616370	NR_039928	MIR4771-1	-	microRNA 4771-1	ncRNA
hypermethylation	chr15	32850001	32855000	chr15:32850001-32855000	intron	intron (NR_102756, intron 1 of 2)	23540	NR_102756	100996255	NR_102756	LINC02256	-	long intergenic non-protein coding RNA 2256	ncRNA
hypermethylation	chr9	68745001	68750000	chr9:68745001-68750000	intron	intron (NR_136306, intron 4 of 4)	20959	NR_034006	100132352	NR_034006	FRG1HP	-	FSHD region gene 1 family member H, pseudogene	pseudo
hypermethylation	chr5	177165001	177170000	chr5:177165001-177170000	intron	intron (NM_173663, intron 8 of 20)	42421	NR_146227	285596	NM_173663	FAM153A	NY-REN-7	family with sequence similarity 153 member A	protein-coding
hypermethylation	chr9	42070001	42075000	chr9:42070001-42075000	Intergenic	Intergenic	-52916	NR_003670	654466	NM_001039113	FGF7P3	KGFLP2	fibroblast growth factor 7 pseudogene 3	pseudo
hypermethylation	chr15	23330001	23335000	chr15:23330001-23335000	intron	intron (NR_002824, intron 7 of 34)	45759	NR_002824	400322	NR_002824	HERC2P2	D15F37S3|MN7	hect domain and RLD 2 pseudogene 2	pseudo
hypermethylation	chr15	20730001	20735000	chr15:20730001-20735000	Intergenic	MIRb|SINE|MIR	14614	NM_001145004	727832	NM_001145004	GOLGA6L6	-	golgin A6 family-like 6	protein-coding
hypermethylation	chr9	69845001	69850000	chr9:69845001-69850000	Intergenic	Intergenic	-89716	NR_121570	101928381	NR_121570	LOC101928381	-	uncharacterized LOC101928381	ncRNA
hypermethylation	chr16	16500001	16505000	chr16:16500001-16505000	Intergenic	Intergenic	29398	NM_001282507	101059938	NM_001282507	NPIPA7	-	nuclear pore complex interacting protein family member A7	protein-coding
hypermethylation	chr2	111130001	111135000	chr2:111130001-111135000	TTS	TTS (NR_027244)	9602	NR_046111	440894	NR_046110	LINC01123	-	long intergenic non-protein coding RNA 1123	ncRNA
hypermethylation	chr14	19645001	19650000	chr14:19645001-19650000	Intergenic	Intergenic	-2532	NR_110526	503639	NM_001013701	DUXAP10	-	double homeobox A pseudogene 10	pseudo
hypermethylation	chr2	111345001	111350000	chr2:111345001-111350000	Intergenic	Charlie4z|DNA|hAT-Charlie	-11191	NM_032260	84220	NM_005054	RGPD5	BS-63|BS63|HEL161|RGP5	RANBP2-like and GRIP domain containing 5	protein-coding
hypermethylation	chr15	82620001	82625000	chr15:82620001-82625000	non-coding	non-coding (NR_045529, exon 22 of 24)	-24854	NR_004847	100134869	NR_004847	UBE2Q2P2	UBE2Q2P3|UBE2QP2	ubiquitin conjugating enzyme E2 Q2 pseudogene 2	pseudo
hypermethylation	chr5	180775001	180780000	chr5:180775001-180780000	Intergenic	L2b|LINE|L2	-16788	NM_001005224	26683	NM_001005224	OR4F3	-	olfactory receptor family 4 subfamily F member 3	protein-coding
hypermethylation	chr9	69780001	69785000	chr9:69780001-69785000	Intergenic	MLT1D|LTR|ERVL-MaLR	-24716	NR_121570	101928381	NR_121570	LOC101928381	-	uncharacterized LOC101928381	ncRNA
hypermethylation	chr1	590001	595000	chr1:590001-595000	Intergenic	L1ME3B|LINE|L1	-24707	NR_106781
hypermethylation	chr2	90310001	90315000	chr2:90310001-90315000	Intergenic	MER49|LTR|ERV1	1200616	NR_039635	100616399	NR_039635	MIR4436A	mir-4436a	microRNA 4436a	ncRNA
hypermethylation	chr1	143355001	143360000	chr1:143355001-143360000	Intergenic	Intergenic	-155261	NR_110761	102723769	NR_110761	LOC102723769	-	uncharacterized LOC102723769	ncRNA
hypermethylation	chr14	20070001	20075000	chr14:20070001-20075000	Intergenic	Intergenic	-52228	NM_001145442	641455	NM_001145442	POTEM	ACT|P704P|POTE14beta	POTE ankyrin domain family member M	protein-coding
hypermethylation	chr9	45755001	45760000	chr9:45755001-45760000	Intergenic	Intergenic	315615	NR_148348	107984035	NR_148348	LOC107984035	-	uncharacterized LOC107984035	ncRNA
hypermethylation	chr15	44005001	44010000	chr15:44005001-44010000	non-coding	non-coding (NR_146078, exon 4 of 28)	2958	NR_146078	554225	NR_146078	STRCP1	STRCP	stereocilin pseudogene 1	pseudo
hypermethylation	chr5	70470001	70475000	chr5:70470001-70475000	Intergenic	MLT1A0-int|LTR|ERVL-MaLR	82622	NR_033968	100049076	NR_033968	GUSBP9	-	glucuronidase, beta pseudogene 9	pseudo
hypermethylation	chr2	111245001	111250000	chr2:111245001-111250000	Intergenic	L1PB4|LINE|L1	-16848	NR_038099	100288695	NM_001205288	LIMS4	LIMS3L	LIM zinc finger domain containing 4	protein-coding
hypermethylation	chr8	7660001	7665000	chr8:7660001-7665000	Intergenic	Intergenic	10738	NM_001037668	245910	NM_001037668	DEFB107A	BD-7|DEFB-7|DEFB107	defensin beta 107A	protein-coding
hypermethylation	chr5	49415001	49420000	chr5:49415001-49420000	Intergenic	ALR/Alpha|Satellite|centr	319734	NM_198449	133418	NM_198449	EMB	GP70	embigin	protein-coding
hypermethylation	chrY	2235001	2240000	chrY:2235001-2240000	intron	intron (NM_145177, intron 3 of 6).2	131080	NM_001171135	9189	NM_004729	ZBED1	ALTE|DREF|TRAMP|hDREF	zinc finger BED-type containing 1	protein-coding
hypermethylation	chr1	147485001	147490000	chr1:147485001-147490000	promoter-TSS	promoter-TSS (NR_111936).2	-312	NR_111936	100034743	NR_003377	PDZK1P1	PDZK1P2	PDZ domain containing 1 pseudogene 1	pseudo
hypermethylation	chr1	174560001	174565000	chr1:174560001-174565000	intron	L1HS|LINE|L1	145288	NM_005684	9293	NM_005684	GPR52	-	G protein-coupled receptor 52	protein-coding
hypermethylation	chrY	1975001	1980000	chrY:1975001-1980000	Intergenic	MLT1C|LTR|ERVL-MaLR	293474	NM_001171039	438	NM_004043	ASMT	ASMTY|HIOMT|HIOMTY	acetylserotonin O-methyltransferase	protein-coding
hypermethylation	chr1	145960001	145965000	chr1:145960001-145965000	intron	AluSz6|SINE|Alu	-17023	NR_111936	100034743	NR_003377	PDZK1P1	PDZK1P2	PDZ domain containing 1 pseudogene 1	pseudo
hypermethylation	chr1	143890001	143895000	chr1:143890001-143895000	Intergenic	AluJr|SINE|Alu	20643	NM_207418	728833	NM_207418	FAM72D	GCUD2	family with sequence similarity 72 member D	protein-coding
hypermethylation	chr11	130001	135000	chr11:130001-135000	promoter-TSS	promoter-TSS (NR_028326)	-647	NR_028326	100133161	NR_028326	LINC01001	-	long intergenic non-protein coding RNA 1001	ncRNA
hypermethylation	chr7	57885001	57890000	chr7:57885001-57890000	Intergenic	L1MB2|LINE|L1	377617	NM_001159279	441234	NM_001159279	ZNF716	-	zinc finger protein 716	protein-coding
hypermethylation	chrX	1520001	1525000	chrX:1520001-1525000	intron	intron (NR_026711, intron 3 of 5)	3076	NR_026711	80161	NM_025091	ASMTL-AS1	ASMTL-AS|ASMTLAS|CXYorf2|NCRNA00105	ASMTL antisense RNA 1	ncRNA
hypermethylation	chr17	44640001	44645000	chr17:44640001-44645000	intron	MER2B|DNA|TcMar-Tigger	14578	NM_001039083	100506084	NM_001039083	ARL17B	ARL17|ARL17A	ADP ribosylation factor like GTPase 17B	protein-coding
hypermethylation	chr7	101990001	101995000	chr7:101990001-101995000	intron	intron (NM_001146210, intron 4 of 7)	4389	NM_001146210	729597	NM_001146210	SPDYE6	-	speedy/RINGO cell cycle regulator family member E6	protein-coding
hypermethylation	chr9	42125001	42130000	chr9:42125001-42130000	Intergenic	Intergenic	-107916	NR_003670	654466	NM_001039113	FGF7P3	KGFLP2	fibroblast growth factor 7 pseudogene 3	pseudo
hypermethylation	chr9	66700001	66705000	chr9:66700001-66705000	Intergenic	HERVIP10F-int|LTR|ERV1	-148589	NR_122076	403323	NM_203449	LOC403323	-	uncharacterized LOC403323	ncRNA
hypermethylation	chr6	113025001	113030000	chr6:113025001-113030000	Intergenic	L1HS|LINE|L1	358968	NM_001013734	442247	NM_001013734	RFPL4B	RNF211	ret finger protein like 4B	protein-coding
hypermethylation	chrX	134895001	134900000	chrX:134895001-134900000	Intergenic	MLT1E2|LTR|ERVL-MaLR	13811	NM_001291543	101060211	NM_001291543	CT45A7	-	cancer/testis antigen family 45 member A7	protein-coding
hypermethylation	chr16	16490001	16495000	chr16:16490001-16495000	Intergenic	Intergenic	19398	NM_001282507	101059938	NM_001282507	NPIPA7	-	nuclear pore complex interacting protein family member A7	protein-coding
hypomethylation	chr17	77415001	77420000	chr17:77415001-77420000	intron	intron (NM_001082575, intron 2 of 14)	61180	NM_001350451	146713	NM_001025448	RBFOX3	FOX-3|FOX3|HRNBP3|NEUN	RNA binding fox-1 homolog 3	protein-coding
hypermethylation	chr6	170940001	170945000	chr6:170940001-170945000	Intergenic	Intergenic	-48720	NM_002598	5134	NM_002598	PDCD2	RP8|ZMYND7	programmed cell death 2	protein-coding
hypermethylation	chr16	32905001	32910000	chr16:32905001-32910000	Intergenic	Intergenic	-11037	NR_003083	386757	NM_198857	SLC6A10P	CT-2|CT2|SLC6A10|SLC6A10pA	solute carrier family 6 member 10, pseudogene	pseudo
hypermethylation	chr14	105695001	105700000	chr14:105695001-105700000	intron	intron (NM_001242789, intron 1 of 12)	16722	NM_145685	2972	NM_001519	BRF1	BRF|BRF-1|CFDS|GTF3B|HEL-S-76p|TAF3B2|TAF3C|TAFIII90|TF3B90|TFIIIB90|hBRF	BRF1, RNA polymerase III transcription initiation factor subunit	protein-coding
hypermethylation	chr15	34685001	34690000	chr15:34685001-34690000	intron	intron (NR_027409, intron 8 of 23)	-5499	NM_181077	23015	NM_181077	GOLGA8A	GM88	golgin A8 family member A	protein-coding
hypermethylation	chr16	90280001	90285000	chr16:90280001-90285000	Intergenic	Intergenic	113828	NR_126161	100996541	NR_126161	FAM157C	-	family with sequence similarity 157 member C (non-protein coding)	ncRNA
hypermethylation	chr1	146440001	146445000	chr1:146440001-146445000	intron	intron (NM_001278267, intron 115 of 130)	68643	NM_001278141	149013	NM_001278141	NBPF12	COAS1|KIAA1245	NBPF member 12	protein-coding
hypermethylation	chrX	49825001	49830000	chrX:49825001-49830000	intron	L1PA2|LINE|L1	-4715	NM_000084	1184	NM_000084	CLCN5	CLC5|CLCK2|ClC-5|DENTS|NPHL1|NPHL2|XLRH|XRN|hCIC-K2	chloride voltage-gated channel 5	protein-coding
hypermethylation	chr15	30425001	30430000	chr15:30425001-30430000	intron	intron (NM_001355469, intron 1 of 18)	246	NM_001355469	653075	NM_001355469	GOLGA8T	-	golgin A8 family member T	protein-coding
hypermethylation	chr2	110760001	110765000	chr2:110760001-110765000	Intergenic	L1MB5|LINE|L1	17943	NR_046112	440894	NR_046110	LINC01123	-	long intergenic non-protein coding RNA 1123	ncRNA
hypermethylation	chrY	1500001	1505000	chrY:1500001-1505000	intron	AluY|SINE|Alu	19370	NM_004192	8623	NM_004192	ASMTL	ASMTLX|ASMTLY|ASTML	acetylserotonin O-methyltransferase like	protein-coding
hypermethylation	chr7	74465001	74470000	chr7:74465001-74470000	intron	intron (NM_148842, intron 9 of 10)	22217	NM_148842	81554	NM_030798	RCC1L	WBSCR16	RCC1 like	protein-coding
hypermethylation	chr14	39260001	39265000	chr14:39260001-39265000	intron	L2a|LINE|L2	-89299	NR_135256	105370457	NR_135256	LOC105370457	-	uncharacterized LOC105370457	ncRNA
hypermethylation	chr1	144320001	144325000	chr1:144320001-144325000	intron	L1PA3|LINE|L1	18259	NR_024511	728855	NR_024510	LINC00623	CH17-118O6.2	long intergenic non-protein coding RNA 623	ncRNA
hypermethylation	chr2	91610001	91615000	chr2:91610001-91615000	Intergenic	HSATII|Satellite|Satellite	235475	NR_027238	654342	NR_027238	LOC654342	-	lymphocyte-specific protein 1 pseudogene	pseudo
hypermethylation	chr2	98115001	98120000	chr2:98115001-98120000	Intergenic	AluSq2|SINE|Alu	-22676	NR_103732	100506076	NR_103732	LOC100506076	-	uncharacterized LOC100506076	ncRNA
hypermethylation	chr10	46175001	46180000	chr10:46175001-46180000	Intergenic	Intergenic	-9239	NM_001128324	93550	NM_174890	ZFAND4	ANUBL1	zinc finger AN1-type containing 4	protein-coding
hypermethylation	chrX	134265001	134270000	chrX:134265001-134270000	Intergenic	Intergenic	12951	NR_103770	100287728	NR_103770	SMIM10L2B-AS1	-	SMIM10L2B antisense RNA 1	ncRNA
hypermethylation	chrX	395001	400000	chrX:395001-400000	Intergenic	HERVIP10FH-int|LTR|ERV1	-49810	NM_013239	28227	NM_013239	PPP2R3B	NYREN8|PPP2R3L|PPP2R3LY|PR48|PR70	protein phosphatase 2 regulatory subunit B''beta	protein-coding
hypermethylation	chr5	70145001	70150000	chr5:70145001-70150000	intron	MER58A|DNA|hAT-Charlie	-48990	NM_021967	8293	NM_021967	SERF1A	4F5|FAM2A|H4F5|SERF1|SMAM1	small EDRK-rich factor 1A	protein-coding
hypermethylation	chr16	16395001	16400000	chr16:16395001-16400000	Intergenic	AluSz|SINE|Alu	-2727	NR_037442	100500910	NR_037442	MIR3670-1	MIR3670|hsa-mir-3670-1	microRNA 3670-1	ncRNA
hypermethylation	chr16	16570001	16575000	chr16:16570001-16575000	Intergenic	Intergenic	99398	NM_001282507	101059938	NM_001282507	NPIPA7	-	nuclear pore complex interacting protein family member A7	protein-coding
hypermethylation	chr9	46405001	46410000	chr9:46405001-46410000	Intergenic	AluY|SINE|Alu	-20127	NR_103714	100289124	NM_001024608	FAM27E2	FAM27E1	family with sequence similarity 27 member E2	ncRNA
hypermethylation	chr2	53150001	53155000	chr2:53150001-53155000	Intergenic	Intergenic	-222747	NR_039630	100616431	NR_039630	MIR4431	-	microRNA 4431	ncRNA
hypermethylation	chr2	92220001	92225000	chr2:92220001-92225000	Intergenic	Intergenic	93341	NR_027714	440888	NM_001032412	ACTR3BP2	FKSG73	ACTR3B pseudogene 2	pseudo
hypermethylation	chr1	121420001	121425000	chr1:121420001-121425000	Intergenic	ALR/Alpha|Satellite|centr	161590	NR_003955	647121	NR_003955	EMBP1	-	embigin pseudogene 1	pseudo
hypermethylation	chr17	44510001	44515000	chr17:44510001-44515000	Intergenic	L2c|LINE|L2	62321	NR_033799	728806	NR_033799	NSFP1	NSFP	N-ethylmaleimide-sensitive factor pseudogene 1	pseudo
hypermethylation	chrX	101535001	101540000	chrX:101535001-101540000	intron	L1PA14|LINE|L1	35406	NM_001099686	728343	NM_001099686	NXF2B	bA353J17.1	nuclear RNA export factor 2B	protein-coding
hypermethylation	chr1	143735001	143740000	chr1:143735001-143740000	intron	intron (NR_027468, intron 1 of 4)	7019	NR_027468	388685	NM_207400	LINC01138	LINC00875	long intergenic non-protein coding RNA 1138	ncRNA
hypermethylation	chr15	21085001	21090000	chr15:21085001-21090000	Intergenic	L1MA9|LINE|L1	-15519	NR_110752	102724631	NM_207355	POTEB3	POTE-15|POTEB	POTE ankyrin domain family member B3	protein-coding
hypermethylation	chr16	32735001	32740000	chr16:32735001-32740000	Intergenic	AluSc8|SINE|Alu	-50050	NR_110897	729355	NM_001099687	TP53TG3B	TP53TG3E|TP53TG3F	TP53 target 3B	protein-coding
hypermethylation	chr16	90190001	90195000	chr16:90190001-90195000	intron	MIRb|SINE|MIR	23828	NR_126161	100996541	NR_126161	FAM157C	-	family with sequence similarity 157 member C (non-protein coding)	ncRNA
hypermethylation	chr1	143660001	143665000	chr1:143660001-143665000	Intergenic	Intergenic	-10421	NR_106967	102466225	NR_106967	MIR6077	MIR6077-1|MIR6077-2|hsa-mir-6077|hsa-mir-6077-1|hsa-mir-6077-2	microRNA 6077	ncRNA
hypermethylation	chr7	72580001	72585000	chr7:72580001-72585000	intron	AluSz|SINE|Alu	-12963	NR_146079	643862	NR_146079	SPDYE10P	-	speedy/RINGO cell cycle regulator family member E10, pseudogene	pseudo
hypermethylation	chr9	70200001	70205000	chr9:70200001-70205000	Intergenic	L1PA3|LINE|L1	-23685	NM_001126334	653427	NM_001126334	FOXD4L5	bA15J10.2	forkhead box D4 like 5	protein-coding
hypermethylation	chr3	75695001	75700000	chr3:75695001-75700000	Intergenic	Intergenic	-15842	NM_001124759	100288801	NM_001124759	FRG2C	-	FSHD region gene 2 family member C	protein-coding
hypermethylation	chr10	89035001	89040000	chr10:89035001-89040000	intron	intron (NR_024397, intron 4 of 5)	52295	NM_001099338	728118	NM_001099338	NUTM2A	FAM22A	NUT family member 2A	protein-coding
hypermethylation	chr9	70380001	70385000	chr9:70380001-70385000	Intergenic	Intergenic	-7576	NR_121570	101928381	NR_121570	LOC101928381	-	uncharacterized LOC101928381	ncRNA
hypermethylation	chr1	248330001	248335000	chr1:248330001-248335000	Intergenic	L1PA2|LINE|L1	-10788	NM_001004688	391194	NM_001004688	OR2M2	OR2M2Q|OST423	olfactory receptor family 2 subfamily M member 2	protein-coding
hypermethylation	chr5	69455001	69460000	chr5:69455001-69460000	intron	L1MDa|LINE|L1	64122	NR_024054	11039	NM_006780	SMA4	SMA3|b55C20.2	glucuronidase beta pseudogene	pseudo
hypermethylation	chr9	67525001	67530000	chr9:67525001-67530000	Intergenic	Intergenic	-187335	NR_146108	728034	NR_146105	BMS1P14	-	BMS1, ribosome biogenesis factor pseudogene 14	pseudo
hypermethylation	chrX	153455001	153460000	chrX:153455001-153460000	intron	intron (NM_000513, intron 4 of 5)	9393	NM_001330067	101060233	NM_001330067	OPN1MW3	GOP	opsin 1, medium wave sensitive 3	protein-coding
hypermethylation	chrX	780001	785000	chrX:780001-785000	Intergenic	Intergenic	197421	NM_006883	6473	NM_000451	SHOX	GCFX|PHOG|SHOXY|SS	short stature homeobox	protein-coding
hypermethylation	chr5	69830001	69835000	chr5:69830001-69835000	intron	intron (NR_033968, intron 1 of 3)	18650	NR_033968	100049076	NR_033968	GUSBP9	-	glucuronidase, beta pseudogene 9	pseudo
hypermethylation	chr5	69875001	69880000	chr5:69875001-69880000	intron	L1PA16|LINE|L1	4049	NR_034021	11042	NM_021036	SMA5	-	glucuronidase beta pseudogene	pseudo
hypermethylation	chr5	17580001	17585000	chr5:17580001-17585000	Intergenic	Intergenic	73247	NM_001355258	391769	NM_001355258	H3.Y	-	histone cluster 2, H3c pseudogene	protein-coding
hypermethylation	chr16	15305001	15310000	chr16:15305001-15310000	Intergenic	L2c|LINE|L2	-58641	NR_037466	100500852	NR_037466	MIR3180-4	mir-3180-4	microRNA 3180-4	ncRNA
hypermethylation	chr8	2330001	2335000	chr8:2330001-2335000	Intergenic	Intergenic	147953	NR_125423	101927815	NR_125423	LOC101927815	-	uncharacterized LOC101927815	ncRNA
hypermethylation	chr16	30245001	30250000	chr16:30245001-30250000	intron	AluSx1|SINE|Alu	9676	NM_001355401	440353	NM_001355401	NPIPB12	-	nuclear pore complex interacting protein family, member B12	protein-coding
hypermethylation	chr9	42920001	42925000	chr9:42920001-42925000	Intergenic	Intergenic	-63415	NR_046175	286297	NR_046175	LOC286297	-	methylenetetrahydrofolate dehydrogenase (NADP+ dependent) 1 like pseudogene	pseudo
hypermethylation	chr4	9365001	9370000	chr4:9365001-9370000	Intergenic	Intergenic	-2100	NR_027279	391622	NR_027279	USP17L6P	DUB4|USP17L6|vDUB4	ubiquitin specific peptidase 17-like family member 6, pseudogene	pseudo
hypermethylation	chr9	40840001	40845000	chr9:40840001-40845000	Intergenic	Intergenic	-50384	NM_001317916	26149	NM_033160	ZNF658	-	zinc finger protein 658	protein-coding
hypermethylation	chr7	102295001	102300000	chr7:102295001-102300000	intron	AluJo|SINE|Alu	6728	NM_001031618	441273	NM_001031618	SPDYE2	SPDYB2-L1	speedy/RINGO cell cycle regulator family member E2	protein-coding
hypermethylation	chr6	171040001	171045000	chr6:171040001-171045000	Intergenic	AluJr|SINE|Alu	-148720	NM_002598	5134	NM_002598	PDCD2	RP8|ZMYND7	programmed cell death 2	protein-coding
hypermethylation	chr2	110650001	110655000	chr2:110650001-110655000	Intergenic	Intergenic	-3509	NR_027467	96626	NM_033514	LIMS3	PINCH-3	LIM zinc finger domain containing 3	protein-coding
hypermethylation	chr7	61225001	61230000	chr7:61225001-61230000	Intergenic	ALR/Alpha|Satellite|centr	1536934	NR_003952	643955	NR_003952	ZNF733P	ZNF733	zinc finger protein 733, pseudogene	pseudo
hypermethylation	chr16	21800001	21805000	chr16:21800001-21805000	Intergenic	L2c|LINE|L2	27995	NR_003370	730092	NR_003370	RRN3P1	-	RRN3 homolog, RNA polymerase I transcription factor pseudogene 1	pseudo
hypermethylation	chr2	92305001	92310000	chr2:92305001-92310000	Intergenic	ALR/Alpha|Satellite|centr	178341	NR_027714	440888	NM_001032412	ACTR3BP2	FKSG73	ACTR3B pseudogene 2	pseudo
hypermethylation	chr1	13630001	13635000	chr1:13630001-13635000	exon	exon (NM_001291381, exon 2 of 4).2	2568	NM_001291381	645382	NM_001291381	PRAMEF33	PRAMEF33P	PRAME family member 33	protein-coding
hypermethylation	chrX	1235001	1240000	chrX:1235001-1240000	Intergenic	Intergenic	94116	NR_110830	64109	NM_022148	CRLF2	CRL2|CRLF2Y|TSLPR	cytokine receptor like factor 2	protein-coding
hypermethylation	chr8	12210001	12215000	chr8:12210001-12215000	Intergenic	Intergenic	-7028	NR_026789	100133172	NR_026789	FAM66A	-	family with sequence similarity 66 member A	ncRNA
hypermethylation	chr15	43905001	43910000	chr15:43905001-43910000	intron	MIRb|SINE|MIR	3498	NM_153700	161497	NM_153700	STRC	DFNB16	stereocilin	protein-coding
hypermethylation	chr1	148760001	148765000	chr1:148760001-148765000	intron	L1MEc|LINE|L1	-43515	NM_001144032	730262	NM_001144032	PPIAL4E	COAS2	peptidylprolyl isomerase A like 4E	protein-coding
hypermethylation	chr7	61975001	61980000	chr7:61975001-61980000	Intergenic	ALR/Alpha|Satellite|centr	786934	NR_003952	643955	NR_003952	ZNF733P	ZNF733	zinc finger protein 733, pseudogene	pseudo
hypermethylation	chr2	110580001	110585000	chr2:110580001-110585000	exon	exon (NM_005054, exon 12 of 23)	30534	NM_005054	84220	NM_005054	RGPD5	BS-63|BS63|HEL161|RGP5	RANBP2-like and GRIP domain containing 5	protein-coding
hypermethylation	chr10	135480001	135485000	chr10:135480001-135485000	Intergenic	CpG	-42201	NM_001080998	441581	NM_001080998	FRG2B	-	FSHD region gene 2 family member B	protein-coding
hypermethylation	chr14	19710001	19715000	chr14:19710001-19715000	Intergenic	L1M1|LINE|L1	-26498	NR_133911	106480334	NR_133911	BMS1P22	-	BMS1, ribosome biogenesis factor pseudogene 22	pseudo
hypermethylation	chr9	69260001	69265000	chr9:69260001-69265000	promoter-TSS	promoter-TSS (NM_001085457)	93	NM_001085457	644019	NM_001085457	CBWD6	CBWD7	COBW domain containing 6	protein-coding
hypermethylation	chr8	7395001	7400000	chr8:7395001-7400000	intron	intron (NM_001282479, intron 1 of 3).2	350	NM_001282478	100133251	NM_001282478	PRR23D2	-	proline rich 23 domain containing 2	protein-coding
hypermethylation	chr1	145330001	145335000	chr1:145330001-145335000	intron	intron (NM_001278267, intron 66 of 130)	39129	NM_001039703	100132406	NM_001039703	NBPF10	AB6|AG1|NBPF9	NBPF member 10	protein-coding
hypermethylation	chr5	180730001	180735000	chr5:180730001-180735000	Intergenic	MER11B|LTR|ERVK	-18007	NR_028322	100132287	NR_028322	LOC100132287	-	uncharacterized LOC100132287	ncRNA
hypermethylation	chr15	22735001	22740000	chr15:22735001-22740000	intron	intron (NM_001001413, intron 1 of 8)	1232	NM_001271664	440243	NM_001271664	GOLGA6L22	-	golgin A6 family-like 22	protein-coding
hypermethylation	chrY	1435001	1440000	chrY:1435001-1440000	intron	MLT1B|LTR|ERVL-MaLR	23539	NM_001636	293	NM_001636	SLC25A6	AAC3|ANT|ANT 2|ANT 3|ANT3|ANT3Y	solute carrier family 25 member 6	protein-coding
hypermethylation	chr13	112935001	112940000	chr13:112935001-112940000	Intergenic	Intergenic	-10186	NR_120422	101928730	NR_120422	LOC101928730	-	uncharacterized LOC101928730	ncRNA
hypermethylation	chrX	134960001	134965000	chrX:134960001-134965000	TTS	TTS (NM_001291543).4	8543	NM_001291543	101060211	NM_001291543	CT45A7	-	cancer/testis antigen family 45 member A7	protein-coding
hypermethylation	chr11	89640001	89645000	chr11:89640001-89645000	Intergenic	(TA)n|Simple_repeat|Simple_repeat	8378	NM_001206627	399939	NM_001206627	TRIM49D1	TRIM49D|TRIM49D1P|TRIM49D2|TRIM49D2P|TRIM49DP	tripartite motif containing 49D1	protein-coding
hypermethylation	chr7	144040001	144045000	chr7:144040001-144045000	intron	MER41B|LTR|ERV1	-9989	NM_005435	7984	NM_005435	ARHGEF5	GEF5|P60|TIM|TIM1	Rho guanine nucleotide exchange factor 5	protein-coding
hypermethylation	chr9	46640001	46645000	chr9:46640001-46645000	Intergenic	LTR16B1|LTR|ERVL	-45057	NR_047527	387628	NM_174950	FGF7P6	KGFLP1	fibroblast growth factor 7 pseudogene 6	pseudo
hypermethylation	chr1	147680001	147685000	chr1:147680001-147685000	intron	intron (NR_120331, intron 4 of 4)	36842	NR_120331	101927468	NR_120331	LOC101927468	-	uncharacterized LOC101927468	ncRNA
hypermethylation	chr9	66715001	66720000	chr9:66715001-66720000	Intergenic	Intergenic	-163589	NR_122076	403323	NM_203449	LOC403323	-	uncharacterized LOC403323	ncRNA
hypermethylation	chr1	148325001	148330000	chr1:148325001-148330000	exon	exon (NM_015383, exon 15 of 66)	19256	NM_015383	25832	NM_015383	NBPF14	DJ328E19.C1.1|NBPF	NBPF member 14	protein-coding
hypermethylation	chr3	112750001	112755000	chr3:112750001-112755000	Intergenic	MLT2C1|LTR|ERVL	-13920	NM_001319111	25871	NM_015412	NEPRO	C3orf17|NET17	nucleolus and neural progenitor protein	protein-coding
hypermethylation	chr8	86745001	86750000	chr8:86745001-86750000	Intergenic	Intergenic	-1027	NR_003594	100288527	NR_003594	REXO1L2P	-	REXO1 like 2, pseudogene	pseudo
hypermethylation	chr19	24610001	24615000	chr19:24610001-24615000	Intergenic	ALR/Alpha|Satellite|centr	-266251	NR_003603	100101266	NR_003603	HAVCR1P1	-	hepatitis A virus cellular receptor 1 pseudogene 1	pseudo
hypermethylation	chr10	47250001	47255000	chr10:47250001-47255000	Intergenic	Intergenic	-8989	NR_024495	642826	NR_024495	BMS1P2	BMS1LP2|BMS1LP6|BMS1P6|bA144G6.1	BMS1, ribosome biogenesis factor pseudogene 2	pseudo
hypermethylation	chr5	156085001	156090000	chr5:156085001-156090000	intron	HERVK-int|LTR|ERVK	-189997	NM_206858	153743	NM_206858	PPP1R2B	PPP1R2P3	PPP1R2 family member B	protein-coding
hypermethylation	chr1	147970001	147975000	chr1:147970001-147975000	intron	intron (NR_148945, intron 1 of 1)	-17081	NM_001143883	653505	NM_001143883	PPIAL4A	COAS-2|COAS2|PPIAL4|PPIAL4B	peptidylprolyl isomerase A like 4A	protein-coding
hypermethylation	chr9	43040001	43045000	chr9:43040001-43045000	Intergenic	MSTA|LTR|ERVL-MaLR	-9188	NR_136310	105379252	NR_136310	LOC105379252	-	family with sequence similarity 95 member B1-like	ncRNA
hypermethylation	chr2	166345001	166350000	chr2:166345001-166350000	intron	L1PA2|LINE|L1	21343	NM_001172173	80034	NM_024969	CSRNP3	FAM130A2|PPP1R73|TAIP-2|TAIP2	cysteine and serine rich nuclear protein 3	protein-coding
hypermethylation	chr7	61235001	61240000	chr7:61235001-61240000	Intergenic	ALR/Alpha|Satellite|centr	1526934	NR_003952	643955	NR_003952	ZNF733P	ZNF733	zinc finger protein 733, pseudogene	pseudo
hypermethylation	chr5	49410001	49415000	chr5:49410001-49415000	Intergenic	ALR/Alpha|Satellite|centr	324734	NM_198449	133418	NM_198449	EMB	GP70	embigin	protein-coding
hypermethylation	chr9	40355001	40360000	chr9:40355001-40360000	Intergenic	Intergenic	-326319	NR_135122	105379450	NR_135122	LOC105379450	-	uncharacterized LOC105379450	ncRNA
hypermethylation	chr9	70140001	70145000	chr9:70140001-70145000	Intergenic	HERVL-int|LTR|ERVL	36315	NM_001126334	653427	NM_001126334	FOXD4L5	bA15J10.2	forkhead box D4 like 5	protein-coding
hypermethylation	chr9	42540001	42545000	chr9:42540001-42545000	Intergenic	MER30|DNA|hAT-Charlie	48983	NR_121572	100132541	NR_121572	GXYLT1P3	-	glucoside xylosyltransferase 1 pseudogene 3	pseudo
hypermethylation	chr15	32720001	32725000	chr15:32720001-32725000	intron	intron (NR_027470, intron 2 of 4).2	4565	NR_026859	89837	NR_026859	ULK4P3	D-X|FAM7A3	ULK4 pseudogene 3	pseudo
hypermethylation	chr9	42745001	42750000	chr9:42745001-42750000	Intergenic	Intergenic	-24208	NR_121570	101928381	NR_121570	LOC101928381	-	uncharacterized LOC101928381	ncRNA
hypermethylation	chr8	12045001	12050000	chr8:12045001-12050000	intron	intron (NR_148876, intron 2 of 5).2	4124	NR_003494	85002	NM_001083537	FAM86B1	-	family with sequence similarity 86 member B1	protein-coding
hypermethylation	chr19	24625001	24630000	chr19:24625001-24630000	Intergenic	ALR/Alpha|Satellite|centr	-281251	NR_003603	100101266	NR_003603	HAVCR1P1	-	hepatitis A virus cellular receptor 1 pseudogene 1	pseudo
hypermethylation	chr9	38940001	38945000	chr9:38940001-38945000	Intergenic	Intergenic	321415	NR_027294	158228	NR_027294	FAM201A	C9orf122	family with sequence similarity 201 member A	ncRNA
hypermethylation	chr15	30625001	30630000	chr15:30625001-30630000	Intergenic	MIRb|SINE|MIR	58364	NM_148911	89832	NM_139320	CHRFAM7A	CHRNA7|CHRNA7-DR1|D-10	CHRNA7 (exons 5-10) and FAM7A (exons A-E) fusion	protein-coding
hypermethylation	chr16	33660001	33665000	chr16:33660001-33665000	Intergenic	Intergenic	90656	NR_130772	104644205	NR_130771	ENPP7P13	DUNQU1	ectonucleotide pyrophosphatase/phosphodiesterase 7 pseudogene 13	pseudo
hypermethylation	chr5	69155001	69160000	chr5:69155001-69160000	intron	L1PA6|LINE|L1	17004	NR_146391	653080	NR_146391	LOC653080	-	glucuronidase beta pseudogene	pseudo
hypermethylation	chr11	49125001	49130000	chr11:49125001-49130000	Intergenic	L1HS|LINE|L1	-46836	NM_001206631	646754	NM_001206631	TRIM64C	-	tripartite motif containing 64C	protein-coding
hypermethylation	chrX	350001	355000	chrX:350001-355000	Intergenic	Intergenic	-4810	NM_013239	28227	NM_013239	PPP2R3B	NYREN8|PPP2R3L|PPP2R3LY|PR48|PR70	protein phosphatase 2 regulatory subunit B''beta	protein-coding
hypermethylation	chr15	30560001	30565000	chr15:30560001-30565000	Intergenic	MER70C|LTR|ERVL	74261	NR_026771	26082	NR_026771	LINC02249	DKFZP434L187	long intergenic non-protein coding RNA 2249	ncRNA
hypermethylation	chr5	49405001	49410000	chr5:49405001-49410000	Intergenic	ALR/Alpha|Satellite|centr	329734	NM_198449	133418	NM_198449	EMB	GP70	embigin	protein-coding
hypermethylation	chr1	16990001	16995000	chr1:16990001-16995000	Intergenic	Intergenic	-6998	NM_001354554	102723383	NM_001354554	LOC102723383	FAM231A|FAM231AP	FAM231A/C-like protein LOC102723383	protein-coding
hypermethylation	chr1	13420001	13425000	chr1:13420001-13425000	intron	intron (NM_001098376, intron 1 of 3)	1324	NM_001098376	653619	NM_001098376	PRAMEF15	-	PRAME family member 15	protein-coding
hypermethylation	chr9	46680001	46685000	chr9:46680001-46685000	Intergenic	L2a|LINE|L2	-5057	NR_047527	387628	NM_174950	FGF7P6	KGFLP1	fibroblast growth factor 7 pseudogene 6	pseudo
hypermethylation	chr2	111335001	111340000	chr2:111335001-111340000	Intergenic	Intergenic	-1191	NM_032260	84220	NM_005054	RGPD5	BS-63|BS63|HEL161|RGP5	RANBP2-like and GRIP domain containing 5	protein-coding
hypermethylation	chrX	2590001	2595000	chrX:2590001-2595000	Intergenic	AluSx|SINE|Alu	-16674	NM_001122898	4267	NM_002414	CD99	HBA71|MIC2|MIC2X|MIC2Y|MSK5X	CD99 molecule (Xg blood group)	protein-coding
hypermethylation	chr8	86765001	86770000	chr8:86765001-86770000	Intergenic	Intergenic	8628	NR_003594	100288527	NR_003594	REXO1L2P	-	REXO1 like 2, pseudogene	pseudo
hypermethylation	chr12	13545001	13550000	chr12:13545001-13550000	Intergenic	L1PA3|LINE|L1	-17821	NR_036555	283422	NM_182558	LINC01559	C12orf36	long intergenic non-protein coding RNA 1559	ncRNA
hypermethylation	chr15	30675001	30680000	chr15:30675001-30680000	intron	intron (NM_139320, intron 2 of 9)	8364	NM_148911	89832	NM_139320	CHRFAM7A	CHRNA7|CHRNA7-DR1|D-10	CHRNA7 (exons 5-10) and FAM7A (exons A-E) fusion	protein-coding
hypermethylation	chr1	17115001	17120000	chr1:17115001-17120000	Intergenic	L1ME3A|LINE|L1	-26525	NM_001271733	11223	NM_001271733	MST1L	BRF-1|D1F15S1A|MSPL-7|MSPL7|MST1P9|MSTP7|MSTP9	macrophage stimulating 1 like	protein-coding
hypermethylation	chr1	142885001	142890000	chr1:142885001-142890000	Intergenic	LTR6A|LTR|ERV1	-173895	NR_046228	100874392	NR_046228	ANKRD20A12P	-	ankyrin repeat domain 20 family member A12, pseudogene	pseudo
hypermethylation	chr4	49250001	49255000	chr4:49250001-49255000	Intergenic	SATR1|Satellite|Satellite	263841	NM_001286791	80157	NM_025087	CWH43	CWH43-C|PGAP2IP	cell wall biogenesis 43 C-terminal homolog	protein-coding
hypermethylation	chrX	49300001	49305000	chrX:49300001-49305000	intron	intron (NM_001098409, intron 4 of 4).6	-3802	NM_001098405	100008586	NM_001098405	GAGE12F	-	G antigen 12F	protein-coding
hypermethylation	chr15	32765001	32770000	chr15:32765001-32770000	Intergenic	AluY|SINE|Alu	-19665	NM_001277308	728047	NM_001277308	GOLGA8O	-	golgin A8 family member O	protein-coding
hypermethylation	chrY	2255001	2260000	chrY:2255001-2260000	intron	intron (NM_145177, intron 3 of 6).2	111080	NM_001171135	9189	NM_004729	ZBED1	ALTE|DREF|TRAMP|hDREF	zinc finger BED-type containing 1	protein-coding
hypermethylation	chr9	45135001	45140000	chr9:45135001-45140000	Intergenic	L1MB2|LINE|L1	-132210	NR_121606	102723709	NR_121606	LOC102723709	-	uncharacterized LOC102723709	ncRNA
hypermethylation	chr5	153855001	153860000	chr5:153855001-153860000	exon	exon (NM_004821, exon 1 of 2)	324	NM_004821	9421	NM_004821	HAND1	Hxt|Thing1|bHLHa27|eHand	heart and neural crest derivatives expressed 1	protein-coding
hypermethylation	chr1	108775001	108780000	chr1:108775001-108780000	intron	intron (NM_001143989, intron 9 of 14)	9203	NM_001143989	148545	NM_152488	NBPF4	-	NBPF member 4	protein-coding
hypermethylation	chr16	18525001	18530000	chr16:18525001-18530000	intron	intron (NM_001004060, intron 23 of 31)	-21666	NR_036145	100423006	NR_036145	MIR3179-3	-	microRNA 3179-3	ncRNA
hypermethylation	chr2	110810001	110815000	chr2:110810001-110815000	Intergenic	Intergenic	15119	NR_036225	100422994	NR_036225	MIR4267	-	microRNA 4267	ncRNA
hypermethylation	chr5	69810001	69815000	chr5:69810001-69815000	intron	AluSz6|SINE|Alu	30172	NR_073404	441081	NR_073404	LOC441081	-	POM121 membrane glycoprotein (rat) pseudogene	pseudo
hypermethylation	chr1	142565001	142570000	chr1:142565001-142570000	Intergenic	MER47A|DNA|TcMar-Tigger	146105	NR_046228	100874392	NR_046228	ANKRD20A12P	-	ankyrin repeat domain 20 family member A12, pseudogene	pseudo
hypermethylation	chr15	32705001	32710000	chr15:32705001-32710000	intron	intron (NR_027470, intron 3 of 4).2	-12007	NM_001282493	653125	NM_001282493	GOLGA8K	-	golgin A8 family member K	protein-coding
hypermethylation	chr5	70550001	70555000	chr5:70550001-70555000	intron	AluJr|SINE|Alu	2622	NR_033968	100049076	NR_033968	GUSBP9	-	glucuronidase, beta pseudogene 9	pseudo
hypermethylation	chr5	175355001	175360000	chr5:175355001-175360000	Intergenic	L1MEc|LINE|L1	37818	NM_032361	84321	NM_032361	THOC3	THO3|hTREX45	THO complex 3	protein-coding
hypermethylation	chr8	145315001	145320000	chr8:145315001-145320000	TTS	TTS (NM_001288814)	140	NR_107057	102465906	NR_107057	MIR7112	MIR7112-1|MIR7112-2|hsa-mir-7112|hsa-mir-7112-1|hsa-mir-7112-2	microRNA 7112	ncRNA
hypermethylation	chr1	146145001	146150000	chr1:146145001-146150000	intron	intron (NM_001351365, intron 87 of 94)	54343	NR_135559	100505824	NR_135559	LOC100505824	-	uncharacterized LOC100505824	ncRNA
hypermethylation	chr6	109565001	109570000	chr6:109565001-109570000	intron	L1PA2|LINE|L1	80466	NR_152435	221262	NM_173671	CCDC162P	C6orf183|C6orf184|C6orf185|CCDC162	coiled-coil domain containing 162, pseudogene	pseudo
hypermethylation	chr7	102280001	102285000	chr7:102280001-102285000	intron	AluSg|SINE|Alu	738	NM_001114403	100134938	NM_001114403	UPK3BL1	UPK3BL|UPLP	uroplakin 3B like 1	protein-coding
hypermethylation	chr5	177470001	177475000	chr5:177470001-177475000	intron	intron (NR_149722, intron 8 of 15)	36173	NM_001355471	653316	NM_001079527	FAM153C	NY-REN-7-like	family with sequence similarity 153 member C	protein-coding
hypermethylation	chr5	69910001	69915000	chr5:69910001-69915000	Intergenic	L1PA15|LINE|L1	-30871	NR_027386	653188	NR_027386	GUSBP3	GUSBP1|SMA3	glucuronidase, beta pseudogene 3	pseudo
hypermethylation	chr2	86965001	86970000	chr2:86965001-86970000	intron	MER68|LTR|ERVL	-19255	NM_001198954	100526767	NM_001198954	RNF103-CHMP3	RNF103-VPS24	RNF103-CHMP3 readthrough	protein-coding
hypermethylation	chr8	7875001	7880000	chr8:7875001-7880000	Intergenic	Intergenic	-22457	NM_001037380	641517	NM_001037380	DEFB109B	DEF109P1B|DEFB109|DEFB109P1B|HBD9	defensin beta 109B	protein-coding
hypermethylation	chr9	70710001	70715000	chr9:70710001-70715000	Intergenic	AT_rich|Low_complexity|Low_complexity	-144305	NM_001286836	220869	NM_001024916	CBWD5	DC36	COBW domain containing 5	protein-coding
hypermethylation	chr10	49255001	49260000	chr10:49255001-49260000	Intergenic	Intergenic	-17842	NR_029396	414224	NR_029396	AGAP12P	CTGLF12P	ArfGAP with GTPase domain, ankyrin repeat and PH domain 12, pseudogene	pseudo
hypermethylation	chr4	169365001	169370000	chr4:169365001-169370000	intron	L1PA2|LINE|L1	34165	NM_001291510	91351	NM_001012967	DDX60L	-	DExD/H-box 60 like	protein-coding
hypermethylation	chr19	36785001	36790000	chr19:36785001-36790000	Intergenic	SST1|Satellite|centr	-14745	NR_029389	100134317	NR_029389	LOC100134317	-	uncharacterized LOC100134317	ncRNA
hypermethylation	chr9	43320001	43325000	chr9:43320001-43325000	Intergenic	Intergenic	-177016	NR_027472	642929	NR_027472	LOC642929	-	general transcription factor II, i pseudogene	pseudo
hypermethylation	chr2	111260001	111265000	chr2:111260001-111265000	Intergenic	MLT1A0|LTR|ERVL-MaLR	-31848	NR_038099	100288695	NM_001205288	LIMS4	LIMS3L	LIM zinc finger domain containing 4	protein-coding
hypermethylation	chr2	110645001	110650000	chr2:110645001-110650000	Intergenic	Intergenic	-8509	NR_027467	96626	NM_033514	LIMS3	PINCH-3	LIM zinc finger domain containing 3	protein-coding
hypermethylation	chrY	375001	380000	chrY:375001-380000	Intergenic	AluSx1|SINE|Alu	-79810	NM_013239	28227	NM_013239	PPP2R3B	NYREN8|PPP2R3L|PPP2R3LY|PR48|PR70	protein phosphatase 2 regulatory subunit B''beta	protein-coding
hypermethylation	chr17	44585001	44590000	chr17:44585001-44590000	intron	intron (NM_001288812, intron 4 of 4)	-2576	NM_001006607	474170	NM_001006607	LRRC37A2	LRRC37	leucine rich repeat containing 37 member A2	protein-coding
hypermethylation	chr10	85001	90000	chr10:85001-90000	Intergenic	L1MB3|LINE|L1	7678	NM_177987	347688	NM_177987	TUBB8	OOMD|OOMD2|bA631M21.2	tubulin beta 8 class VIII	protein-coding
hypermethylation	chr2	97935001	97940000	chr2:97935001-97940000	Intergenic	L1PA12|LINE|L1	-6954	NR_103732	100506076	NR_103732	LOC100506076	-	uncharacterized LOC100506076	ncRNA
hypermethylation	chr9	41510001	41515000	chr9:41510001-41515000	Intergenic	Intergenic	-3554	NR_110999	653123	NR_110999	FAM74A6	-	family with sequence similarity 74 member A6	ncRNA
hypermethylation	chrY	385001	390000	chrY:385001-390000	Intergenic	Intergenic	-89810	NM_013239	28227	NM_013239	PPP2R3B	NYREN8|PPP2R3L|PPP2R3LY|PR48|PR70	protein phosphatase 2 regulatory subunit B''beta	protein-coding
hypermethylation	chr2	98040001	98045000	chr2:98040001-98045000	Intergenic	Intergenic	47120	NR_130704	100506123	NR_040097	LOC100506123	-	uncharacterized LOC100506123	ncRNA
hypermethylation	chr7	102180001	102185000	chr7:102180001-102185000	intron	intron (NM_001097615, intron 4 of 8)	-9179	NM_001166339	100310812	NM_001166339	SPDYE2B	SPDYE2L	speedy/RINGO cell cycle regulator family member E2B	protein-coding
hypermethylation	chr8	12070001	12075000	chr8:12070001-12075000	Intergenic	AluSq|SINE|Alu	-20858	NR_148876	653333	NM_001137610	FAM86B2	-	family with sequence similarity 86 member B2	protein-coding
hypermethylation	chr5	70540001	70545000	chr5:70540001-70545000	intron	L1MC3|LINE|L1	12622	NR_033968	100049076	NR_033968	GUSBP9	-	glucuronidase, beta pseudogene 9	pseudo
hypermethylation	chr10	48270001	48275000	chr10:48270001-48275000	Intergenic	MSTB|LTR|ERVL-MaLR	17296	NM_001271703	653145	NM_001040084	ANXA8	ANX8|CH17-360D5.2	annexin A8	protein-coding
hypermethylation	chr1	147595001	147600000	chr1:147595001-147600000	intron	intron (NM_183372, intron 5 of 23).2	10592	NM_001101663	200030	NM_183372	NBPF11	NBPF24	NBPF member 11	protein-coding
hypermethylation	chrY	1925001	1930000	chrY:1925001-1930000	Intergenic	Intergenic	243474	NM_001171039	438	NM_004043	ASMT	ASMTY|HIOMT|HIOMTY	acetylserotonin O-methyltransferase	protein-coding
hypermethylation	chr1	148650001	148655000	chr1:148650001-148655000	intron	intron (NR_104217, intron 2 of 17).3	91653	NM_173638	284565	NM_173638	NBPF15	AB14|AG3|NBPF16	NBPF member 15	protein-coding
hypomethylation	chr15	93545001	93550000	chr15:93545001-93550000	intron	intron (NM_001271, intron 33 of 38)	68889	NM_001166286	56963	NM_020211	RGMA	RGM	repulsive guidance molecule BMP co-receptor a	protein-coding
hypermethylation	chr1	143940001	143945000	chr1:143940001-143945000	Intergenic	Intergenic	-27653	NR_144320	728833	NM_207418	FAM72D	GCUD2	family with sequence similarity 72 member D	protein-coding
hypermethylation	chr15	30840001	30845000	chr15:30840001-30845000	Intergenic	AluY|SINE|Alu	-1781	NM_001355476	727909	NM_001355476	GOLGA8Q	-	golgin A8 family member Q	protein-coding
hypermethylation	chr1	206180001	206185000	chr1:206180001-206185000	Intergenic	MER21A|LTR|ERVL	-41781	NM_000707	553	NM_000707	AVPR1B	AVPR3|V1bR	arginine vasopressin receptor 1B	protein-coding
hypomethylation	chr2	54855001	54860000	chr2:54855001-54860000	intron	intron (NM_003128, intron 15 of 35)	71969	NM_178313	6711	NM_003128	SPTBN1	ELF|HEL102|SPTB2|betaSpII	spectrin beta, non-erythrocytic 1	protein-coding
hypermethylation	chrX	1590001	1595000	chrX:1590001-1595000	intron	(TGGG)n|Simple_repeat|Simple_repeat	-19845	NM_001173473	8623	NM_004192	ASMTL	ASMTLX|ASMTLY|ASTML	acetylserotonin O-methyltransferase like	protein-coding
hypermethylation	chr2	110575001	110580000	chr2:110575001-110580000	intron	intron (NM_001037866, intron 9 of 19)	25534	NM_005054	84220	NM_005054	RGPD5	BS-63|BS63|HEL161|RGP5	RANBP2-like and GRIP domain containing 5	protein-coding
hypermethylation	chr9	46055001	46060000	chr9:46055001-46060000	Intergenic	L2b|LINE|L2	-59443	NR_103714	100289124	NM_001024608	FAM27E2	FAM27E1	family with sequence similarity 27 member E2	ncRNA
hypermethylation	chr9	67255001	67260000	chr9:67255001-67260000	Intergenic	L1PA2|LINE|L1	31992	NR_002817	375719	NR_002817	AQP7P1	bA251O17.3	aquaporin 7 pseudogene 1	pseudo
hypermethylation	chr11	89690001	89695000	chr11:89690001-89695000	Intergenic	AluJr|SINE|Alu	-9172	NM_001136486	120146	NM_001136486	TRIM64	C11orf28|TRIM64A	tripartite motif containing 64	protein-coding
hypermethylation	chr5	69425001	69430000	chr5:69425001-69430000	intron	intron (NR_024054, intron 5 of 6)	82150	NM_022877	6607	NM_017411	SMN2	BCD541|C-BCD541|GEMIN1|SMNC|TDRD16B	survival of motor neuron 2, centromeric	protein-coding
hypermethylation	chr9	39740001	39745000	chr9:39740001-39745000	Intergenic	Intergenic	-142442	NM_001085452	647060	NM_001040065	SPATA31A1	C9orf36|C9orf36A|FAM75A1|FAM75A2|SPATA31A2	SPATA31 subfamily A member 1	protein-coding
hypermethylation	chr2	97990001	97995000	chr2:97990001-97995000	Intergenic	Intergenic	42828	NR_103733	100506076	NR_103732	LOC100506076	-	uncharacterized LOC100506076	ncRNA
hypermethylation	chr17	43600001	43605000	chr17:43600001-43605000	Intergenic	AluSx1|SINE|Alu	-4611	NR_002940	55073	NM_018001	LRRC37A4P	LRRC37|LRRC37A4	leucine rich repeat containing 37 member A4, pseudogene	pseudo
hypermethylation	chr3	58840001	58845000	chr3:58840001-58845000	intron	intron (NM_001351530, intron 11 of 15)	32303	NR_110820	101929238	NR_110820	C3orf67-AS1	-	C3orf67 antisense RNA 1	ncRNA
hypermethylation	chr16	14810001	14815000	chr16:14810001-14815000	intron	intron (NM_001277323, intron 2 of 7)	6954	NM_001277324	642799	NM_001277324	NPIPA2	NPIP	nuclear pore complex interacting protein family member A2	protein-coding
hypermethylation	chr19	8865001	8870000	chr19:8865001-8870000	Intergenic	L1MD|LINE|L1	26184	NM_001004699	284383	NM_001004699	OR2Z1	OR19-4|OR2Z2	olfactory receptor family 2 subfamily Z member 1	protein-coding
hypermethylation	chrX	375001	380000	chrX:375001-380000	Intergenic	AluJo|SINE|Alu	-29810	NM_013239	28227	NM_013239	PPP2R3B	NYREN8|PPP2R3L|PPP2R3LY|PR48|PR70	protein phosphatase 2 regulatory subunit B''beta	protein-coding
hypomethylation	chr2	233250001	233255000	chr2:233250001-233255000	promoter-TSS	promoter-TSS (NR_028501)	-746	NR_028501	347694	NR_028501	ECEL1P2	ECEL2	endothelin converting enzyme like 1 pseudogene 2	pseudo
hypermethylation	chr19	220001	225000	chr19:220001-225000	Intergenic	AluJr|SINE|Alu	-20291	NR_028324	399844	NM_001004321	LINC01002	-	long intergenic non-protein coding RNA 1002	ncRNA
hypermethylation	chr5	70525001	70530000	chr5:70525001-70530000	intron	THE1B-int|LTR|ERVL-MaLR	27622	NR_033968	100049076	NR_033968	GUSBP9	-	glucuronidase, beta pseudogene 9	pseudo
hypermethylation	chrY	1515001	1520000	chrY:1515001-1520000	intron	intron (NM_001173473, intron 1 of 12).2	4370	NM_004192	8623	NM_004192	ASMTL	ASMTLX|ASMTLY|ASTML	acetylserotonin O-methyltransferase like	protein-coding
hypermethylation	chr9	67775001	67780000	chr9:67775001-67780000	Intergenic	Intergenic	-1623	NR_121606	102723709	NR_121606	LOC102723709	-	uncharacterized LOC102723709	ncRNA
hypermethylation	chr13	29720001	29725000	chr13:29720001-29725000	intron	L1PA11|LINE|L1	123752	NM_001033602	23281	NM_015233	MTUS2	CAZIP|ICIS|KIAA0774|TIP150	microtubule associated scaffold protein 2	protein-coding
hypermethylation	chr7	74250001	74255000	chr7:74250001-74255000	intron	AluJb|SINE|Alu	15372	NM_001281447	84163	NM_173537	GTF2IRD2	FP630|GTF2IRD2 alpha|GTF2IRD2A	GTF2I repeat domain containing 2	protein-coding
hypermethylation	chr16	2665001	2670000	chr16:2665001-2670000	intron	intron (NR_015441, intron 3 of 3)	14115	NR_015441	652276	NR_015441	LOC652276	-	potassium channel tetramerization domain containing 5 pseudogene	pseudo
hypermethylation	chr7	95460001	95465000	chr7:95460001-95465000	intron	L1PA3|LINE|L1	60682	NM_001135556	1780	NM_004411	DYNC1I1	DNCI1|DNCIC1	dynein cytoplasmic 1 intermediate chain 1	protein-coding
hypermethylation	chr2	96265001	96270000	chr2:96265001-96270000	Intergenic	Intergenic	9734	NM_138800	129868	NM_138800	TRIM43	TRIM43A	tripartite motif containing 43	protein-coding
hypermethylation	chr9	69515001	69520000	chr9:69515001-69520000	Intergenic	L1MC2|LINE|L1	41483	NR_136310	105379252	NR_136310	LOC105379252	-	family with sequence similarity 95 member B1-like	ncRNA
hypermethylation	chr10	47775001	47780000	chr10:47775001-47780000	Intergenic	(TG)n|Simple_repeat|Simple_repeat	30650	NM_001098845	728113	NM_001630	ANXA8L1	ANXA8|ANXA8L2|VAC-beta|bA145E20.2	annexin A8 like 1	protein-coding
hypermethylation	chr1	206110001	206115000	chr1:206110001-206115000	Intergenic	Intergenic	-24765	NM_001317901	729533	NM_001123168	FAM72A	LMPIP|Ugene|p17	family with sequence similarity 72 member A	protein-coding
hypermethylation	chr2	158425001	158430000	chr2:158425001-158430000	intron	L1HS|LINE|L1	26572	NM_001111031	130399	NM_145259	ACVR1C	ACVRLK7|ALK7	activin A receptor type 1C	protein-coding
hypermethylation	chrX	1750001	1755000	chrX:1750001-1755000	intron	AluSx|SINE|Alu	18474	NM_001171039	438	NM_004043	ASMT	ASMTY|HIOMT|HIOMTY	acetylserotonin O-methyltransferase	protein-coding
hypermethylation	chr9	141140001	141145000	chr9:141140001-141145000	Intergenic	Intergenic	-48597	NR_135133	101928932	NR_135133	LOC101928932	-	uncharacterized LOC101928932	ncRNA
hypermethylation	chr10	75001	80000	chr10:75001-80000	Intergenic	AluSp|SINE|Alu	17678	NM_177987	347688	NM_177987	TUBB8	OOMD|OOMD2|bA631M21.2	tubulin beta 8 class VIII	protein-coding
hypermethylation	chr1	148330001	148335000	chr1:148330001-148335000	intron	L1PA4|LINE|L1	14256	NM_015383	25832	NM_015383	NBPF14	DJ328E19.C1.1|NBPF	NBPF member 14	protein-coding
hypermethylation	chr1	146030001	146035000	chr1:146030001-146035000	TTS	TTS (NR_046188)	33756	NM_001101663	200030	NM_183372	NBPF11	NBPF24	NBPF member 11	protein-coding
hypermethylation	chr14	19545001	19550000	chr14:19545001-19550000	Intergenic	L1PA16|LINE|L1	-5865	NR_027480	404785	NM_207513	POTEG	A26C2|ACTBL1|CT104.4|POTE-14|POTE14|POTE14alpha|POTE22	POTE ankyrin domain family member G	protein-coding
hypermethylation	chrX	55480001	55485000	chrX:55480001-55485000	Intergenic	Intergenic	3978	NM_014061	28986	NM_014061	MAGEH1	APR-1|APR1|MAGEH	MAGE family member H1	protein-coding
hypermethylation	chr9	65985001	65990000	chr9:65985001-65990000	Intergenic	L1MEd|LINE|L1	-469789	NR_121647	103352539	NR_121647	LINC01410	-	long intergenic non-protein coding RNA 1410	ncRNA
hypermethylation	chr14	19520001	19525000	chr14:19520001-19525000	Intergenic	MER4-int|LTR|ERV1	-30865	NR_027480	404785	NM_207513	POTEG	A26C2|ACTBL1|CT104.4|POTE-14|POTE14|POTE14alpha|POTE22	POTE ankyrin domain family member G	protein-coding
hypermethylation	chr2	131305001	131310000	chr2:131305001-131310000	promoter-TSS	promoter-TSS (NR_027313)	-12	NR_033930	646743	NR_033930	PRSS40B	-	serine protease 40B	pseudo
hypermethylation	chr7	102205001	102210000	chr7:102205001-102210000	exon	exon (NM_001097615, exon 4 of 9)	5568	NM_001097615	548644	NM_001015884	POLR2J3	POLR2J2|RPB11b1|RPB11b2	RNA polymerase II subunit J3	protein-coding
hypermethylation	chr15	43875001	43880000	chr15:43875001-43880000	promoter-TSS	promoter-TSS (NM_014659)	-410	NM_014659	9677	NM_014659	PPIP5K1	HISPPD2A|IP6K|IPS1|VIP1|hsVIP1	diphosphoinositol pentakisphosphate kinase 1	protein-coding
hypermethylation	chr17	58105001	58110000	chr17:58105001-58110000	Intergenic	Intergenic	-11087	NR_002924	653645	NR_002924	TBC1D3P1-DHX40P1	DHX40P|DHX40P1|TBC1D3P1	TBC1D3P1-DHX40P1 readthrough, transcribed pseudogene	pseudo
hypermethylation	chr16	15210001	15215000	chr16:15210001-15215000	intron	intron (NR_123722, intron 10 of 17)	12958	NR_123722	105369154	NR_123721	PKD1P6-NPIPP1	-	PKD1P6-NPIPP1 readthrough	pseudo
hypermethylation	chr1	13450001	13455000	chr1:13450001-13455000	intron	intron (NM_001291380, intron 1 of 3)	156	NM_001024661	729528	NM_001024661	PRAMEF14	-	PRAME family member 14	protein-coding
hypermethylation	chr9	46820001	46825000	chr9:46820001-46825000	intron	AluY|SINE|Alu	-21169	NR_126050	103908605	NR_126050	LOC103908605	-	uncharacterized LOC103908605	ncRNA
hypermethylation	chr9	46095001	46100000	chr9:46095001-46100000	Intergenic	Intergenic	-19443	NR_103714	100289124	NM_001024608	FAM27E2	FAM27E1	family with sequence similarity 27 member E2	ncRNA
hypermethylation	chr1	110001	115000	chr1:110001-115000	Intergenic	L2b|LINE|L2	28066	NR_039983	729737	NR_039983	LOC729737	-	uncharacterized LOC729737	ncRNA
hypermethylation	chr7	74585001	74590000	chr7:74585001-74590000	intron	intron (NR_003187, intron 1 of 10)	302	NR_003187	654817	NR_003187	NCF1C	SH3PXD1C	neutrophil cytosolic factor 1C pseudogene	pseudo
hypermethylation	chr1	143395001	143400000	chr1:143395001-143400000	Intergenic	Intergenic	-195261	NR_110761	102723769	NR_110761	LOC102723769	-	uncharacterized LOC102723769	ncRNA
hypermethylation	chr9	69790001	69795000	chr9:69790001-69795000	Intergenic	L1MB4|LINE|L1	-34716	NR_121570	101928381	NR_121570	LOC101928381	-	uncharacterized LOC101928381	ncRNA
hypermethylation	chrX	950001	955000	chrX:950001-955000	Intergenic	LTR9|LTR|ERV1	367421	NM_006883	6473	NM_000451	SHOX	GCFX|PHOG|SHOXY|SS	short stature homeobox	protein-coding
hypermethylation	chr8	46870001	46875000	chr8:46870001-46875000	Intergenic	ALR/Alpha|Satellite|centr	656765	NR_146077	389652	NR_146077	ASNSP1	ASNSL1	asparagine synthetase pseudogene 1	pseudo
hypermethylation	chr2	89520001	89525000	chr2:89520001-89525000	Intergenic	Intergenic	410616	NR_039635	100616399	NR_039635	MIR4436A	mir-4436a	microRNA 4436a	ncRNA
hypermethylation	chrY	1505001	1510000	chrY:1505001-1510000	intron	AluSq2|SINE|Alu	14370	NM_004192	8623	NM_004192	ASMTL	ASMTLX|ASMTLY|ASTML	acetylserotonin O-methyltransferase like	protein-coding
hypermethylation	chr10	48855001	48860000	chr10:48855001-48860000	intron	intron (NR_033172, intron 3 of 5).2	5188	NR_033172	728798	NM_001042515	FRMPD2B	FRMPD2L1|FRMPD2L2|FRMPD2P1|FRMPD2P2|FRMPDP2|PDZD5A|PDZD5B|PDZK5A|PDZK5B|bA556L1.2|yX59F3.2	FERM and PDZ domain containing 2B, pseudogene	pseudo
hypermethylation	chr10	46770001	46775000	chr10:46770001-46775000	Intergenic	Intergenic	-9608	NR_003611	399761	NM_001040053	BMS1P1	BMS1LP1|BMS1LP5|BMS1P5	BMS1, ribosome biogenesis factor pseudogene 1	pseudo
hypermethylation	chr1	120810001	120815000	chr1:120810001-120815000	Intergenic	Intergenic	-26505	NM_001100910	653820	NM_001100910	FAM72B	p17	family with sequence similarity 72 member B	protein-coding
hypermethylation	chr9	40365001	40370000	chr9:40365001-40370000	Intergenic	Intergenic	-316319	NR_135122	105379450	NR_135122	LOC105379450	-	uncharacterized LOC105379450	ncRNA
hypermethylation	chr9	45370001	45375000	chr9:45370001-45375000	Intergenic	Intergenic	-69385	NR_148348	107984035	NR_148348	LOC107984035	-	uncharacterized LOC107984035	ncRNA
hypermethylation	chr2	36340001	36345000	chr2:36340001-36345000	Intergenic	L1HS|LINE|L1	240213	NR_037631	100288911	NR_037631	LOC100288911	-	uncharacterized LOC100288911	ncRNA
hypermethylation	chr5	70030001	70035000	chr5:70030001-70035000	intron	L1PA6|LINE|L1	16884	NR_146391	653080	NR_146391	LOC653080	-	glucuronidase beta pseudogene	pseudo
hypermethylation	chr7	65140001	65145000	chr7:65140001-65145000	intron	AluSz6|SINE|Alu	29733	NR_027392	644619	NR_027392	INTS4P2	INTS4L2	integrator complex subunit 4 pseudogene 2	pseudo
hypermethylation	chr5	145990001	145995000	chr5:145990001-145995000	intron	L1HS|LINE|L1	-96824	NM_194251	134391	NM_194251	GPR151	GALR4|GALRL|GPCR|GPCR-2037|PGR7	G protein-coupled receptor 151	protein-coding
hypermethylation	chr2	96705001	96710000	chr2:96705001-96710000	Intergenic	L1PA6|LINE|L1	-5778	NM_001321531	150763	NM_207328	GPAT2	CT123	glycerol-3-phosphate acyltransferase 2, mitochondrial	protein-coding
hypermethylation	chr16	15440001	15445000	chr16:15440001-15445000	Intergenic	MSTB|LTR|ERVL-MaLR	29651	NM_001351200	100288332	NM_001277325	NPIPA5	NPIP	nuclear pore complex interacting protein family member A5	protein-coding
hypermethylation	chr4	22150001	22155000	chr4:22150001-22155000	Intergenic	L1PA2|LINE|L1	188789	NR_037877	100505912	NR_037877	LOC100505912	-	uncharacterized LOC100505912	ncRNA
hypermethylation	chr9	46890001	46895000	chr9:46890001-46895000	Intergenic	L1MD3|LINE|L1	48637	NR_147619	103908604	NR_147619	LOC103908604	-	uncharacterized LOC103908604	ncRNA
hypermethylation	chr4	23615001	23620000	chr4:23615001-23620000	Intergenic	L1HS|LINE|L1	265415	NM_001330753	10891	NM_013261	PPARGC1A	LEM6|PGC-1(alpha)|PGC-1alpha|PGC-1v|PGC1|PGC1A|PPARGC1	PPARG coactivator 1 alpha	protein-coding
hypermethylation	chr9	42725001	42730000	chr9:42725001-42730000	Intergenic	Intergenic	9434	NM_199244	349334	NM_199244	FOXD4L4	FOXD4L2|FOXD4b|bA460E7.2	forkhead box D4 like 4	protein-coding
hypermethylation	chr15	83170001	83175000	chr15:83170001-83175000	intron	intron (NR_026811, intron 1 of 7).3	10473	NR_102747	727751	NR_102747	LOC727751	-	golgin A2 pseudogene	pseudo
hypermethylation	chr8	7555001	7560000	chr8:7555001-7560000	Intergenic	LTR5A|LTR|ERVK	-69606	NR_046351	441328	NM_001164447	FAM90A10P	FAM90A10	putative protein FAM90A10	pseudo
hypermethylation	chr8	7110001	7115000	chr8:7110001-7115000	Intergenic	Intergenic	8514	NR_027000	349196	NM_001025473	LINC00965	-	long intergenic non-protein coding RNA 965	ncRNA
hypermethylation	chr2	7470001	7475000	chr2:7470001-7475000	Intergenic	MLT1A|LTR|ERVL-MaLR	-88892	NR_038432	100506274	NR_038432	LOC100506274	-	uncharacterized LOC100506274	ncRNA
hypermethylation	chr7	143915001	143920000	chr7:143915001-143920000	intron	intron (NR_126022, intron 2 of 4)	12436	NM_001001802	402317	NM_001001802	OR2A42	-	olfactory receptor family 2 subfamily A member 42	protein-coding
hypermethylation	chr10	48710001	48715000	chr10:48710001-48715000	Intergenic	Intergenic	115140	NM_001352550	26095	NM_015605	PTPN20	CT126|PTPN20A|PTPN20B|bA142I17.1|bA42B19.1	protein tyrosine phosphatase, non-receptor type 20	protein-coding
hypermethylation	chrY	2140001	2145000	chrY:2140001-2145000	intron	AluSz|SINE|Alu	226080	NM_001171135	9189	NM_004729	ZBED1	ALTE|DREF|TRAMP|hDREF	zinc finger BED-type containing 1	protein-coding
hypermethylation	chr11	92870001	92875000	chr11:92870001-92875000	Intergenic	L1HS|LINE|L1	58121	NM_001286139	120103	NM_152313	SLC36A4	PAT4	solute carrier family 36 member 4	protein-coding
hypermethylation	chr7	57995001	58000000	chr7:57995001-58000000	Intergenic	ALR/Alpha|Satellite|centr	487617	NM_001159279	441234	NM_001159279	ZNF716	-	zinc finger protein 716	protein-coding
hypermethylation	chr8	7145001	7150000	chr8:7145001-7150000	Intergenic	Intergenic	-3620	NR_027000	349196	NM_001025473	LINC00965	-	long intergenic non-protein coding RNA 965	ncRNA
hypermethylation	chrY	1470001	1475000	chrY:1470001-1475000	intron	intron (NR_026711, intron 3 of 5).2	3076	NR_026710	80161	NM_025091	ASMTL-AS1	ASMTL-AS|ASMTLAS|CXYorf2|NCRNA00105	ASMTL antisense RNA 1	ncRNA
hypermethylation	chr1	247850001	247855000	chr1:247850001-247855000	Intergenic	L1HS|LINE|L1	-16157	NM_001005487	441933	NM_001005487	OR13G1	OR1-37	olfactory receptor family 13 subfamily G member 1	protein-coding
hypermethylation	chr16	32725001	32730000	chr16:32725001-32730000	Intergenic	Intergenic	-40050	NR_110897	729355	NM_001099687	TP53TG3B	TP53TG3E|TP53TG3F	TP53 target 3B	protein-coding
hypermethylation	chr15	75580001	75585000	chr15:75580001-75585000	intron	MIR3|SINE|MIR	7318	NM_001145224	653643	NM_001145224	GOLGA6D	-	golgin A6 family member D	protein-coding
hypermethylation	chr11	89650001	89655000	chr11:89650001-89655000	intron	Tigger3a|DNA|TcMar-Tigger	1076	NM_001105522	729384	NM_001105522	TRIM49D2	TRIM48L1|TRIM49D1|TRIM49D2P|TRIM49L|TRIM49L1	tripartite motif containing 49D2	protein-coding
hypermethylation	chr15	85760001	85765000	chr15:85760001-85765000	Intergenic	LTR10G|LTR|ERV1	-13982	NR_049748	642423	NR_049748	LOC642423	-	golgin A2 pseudogene	pseudo
hypermethylation	chr3	131755001	131760000	chr3:131755001-131760000	promoter-TSS	promoter-TSS (NM_001289112)	-852	NM_001289112	131034	NM_130808	CPNE4	COPN4|CPN4	copine 4	protein-coding
hypermethylation	chr1	148750001	148755000	chr1:148750001-148755000	intron	intron (NR_104217, intron 2 of 17).3	-53515	NM_001144032	730262	NM_001144032	PPIAL4E	COAS2	peptidylprolyl isomerase A like 4E	protein-coding
hypermethylation	chr16	32730001	32735000	chr16:32730001-32735000	Intergenic	L1ME4a|LINE|L1	-45050	NR_110897	729355	NM_001099687	TP53TG3B	TP53TG3E|TP53TG3F	TP53 target 3B	protein-coding
hypermethylation	chr2	98055001	98060000	chr2:98055001-98060000	Intergenic	MER4A|LTR|ERV1	32120	NR_130704	100506123	NR_040097	LOC100506123	-	uncharacterized LOC100506123	ncRNA
hypermethylation	chr5	152450001	152455000	chr5:152450001-152455000	Intergenic	L1HS|LINE|L1	-100591	NR_109877	101927134	NR_109877	LINC01470	-	long intergenic non-protein coding RNA 1470	ncRNA
hypermethylation	chr5	70510001	70515000	chr5:70510001-70515000	Intergenic	Intergenic	42622	NR_033968	100049076	NR_033968	GUSBP9	-	glucuronidase, beta pseudogene 9	pseudo
hypermethylation	chr2	110625001	110630000	chr2:110625001-110630000	Intergenic	(GAAA)n|Simple_repeat|Simple_repeat	-28509	NR_027467	96626	NM_033514	LIMS3	PINCH-3	LIM zinc finger domain containing 3	protein-coding
hypermethylation	chrX	43165001	43170000	chrX:43165001-43170000	Intergenic	L1HS|LINE|L1	131257	NR_110387	101927501	NR_110387	PINCR	-	p53-induced noncoding RNA	ncRNA
hypermethylation	chr9	40165001	40170000	chr9:40165001-40170000	Intergenic	Intergenic	267154	NR_026803	401507	NM_001012278	FAM74A1	FAM74A5	family with sequence similarity 74 member A1	ncRNA
hypermethylation	chrX	153785001	153790000	chrX:153785001-153790000	intron	MER68B|LTR|ERVL	11438	NM_003639	8517	NM_003639	IKBKG	AMCBX1|FIP-3|FIP3|Fip3p|IKK-gamma|IKKAP1|IKKG|IMD33|IP|IP1|IP2|IPD2|NEMO|ZC2HC9	inhibitor of nuclear factor kappa B kinase subunit gamma	protein-coding
hypermethylation	chr9	1225001	1230000	chr9:1225001-1230000	Intergenic	L1PA2|LINE|L1	176880	NM_181872	10655	NM_006557	DMRT2	-	doublesex and mab-3 related transcription factor 2	protein-coding
hypermethylation	chr19	48445001	48450000	chr19:48445001-48450000	promoter-TSS	promoter-TSS (NR_004437).2	-679	NR_024216	100169959	NR_024216	SNAR-A13	-	small ILF3/NF90-associated RNA A13	snRNA
hypermethylation	chr11	145001	150000	chr11:145001-150000	Intergenic	AluJr|SINE|Alu	-8383	NR_146389	100133161	NR_028326	LINC01001	-	long intergenic non-protein coding RNA 1001	ncRNA
hypermethylation	chr19	8875001	8880000	chr19:8875001-8880000	Intergenic	AluJb|SINE|Alu	36184	NM_001004699	284383	NM_001004699	OR2Z1	OR19-4|OR2Z2	olfactory receptor family 2 subfamily Z member 1	protein-coding
hypermethylation	chrY	1420001	1425000	chrY:1420001-1425000	intron	intron (NM_001267713, intron 4 of 9).2	16991	NM_001267713	3563	NM_002183	IL3RA	CD123|IL3R|IL3RAY|IL3RX|IL3RY|hIL-3Ra	interleukin 3 receptor subunit alpha	protein-coding
hypermethylation	chr16	33745001	33750000	chr16:33745001-33750000	Intergenic	L1PA7|LINE|L1	175656	NR_130772	104644205	NR_130771	ENPP7P13	DUNQU1	ectonucleotide pyrophosphatase/phosphodiesterase 7 pseudogene 13	pseudo
hypermethylation	chr11	93155001	93160000	chr11:93155001-93160000	intron	L1HS|LINE|L1	93617	NM_181645	159989	NM_181645	DEUP1	CCDC67	deuterosome assembly protein 1	protein-coding
hypermethylation	chr13	64290001	64295000	chr13:64290001-64295000	intron	L1PA13|LINE|L1	-19068	NR_002171	283491	NR_002171	OR7E156P	-	olfactory receptor family 7 subfamily E member 156 pseudogene	pseudo
hypermethylation	chr15	30835001	30840000	chr15:30835001-30840000	Intergenic	Intergenic	-6781	NM_001355476	727909	NM_001355476	GOLGA8Q	-	golgin A8 family member Q	protein-coding
hypermethylation	chr1	155595001	155600000	chr1:155595001-155600000	Intergenic	HERVK-int|LTR|ERVK	17521	NR_024117	100129405	NR_024117	MSTO2P	MSTO2	misato family member 2, pseudogene	pseudo
hypermethylation	chrY	1485001	1490000	chrY:1485001-1490000	intron	intron (NM_001173473, intron 10 of 12).2	18076	NR_026710	80161	NM_025091	ASMTL-AS1	ASMTL-AS|ASMTLAS|CXYorf2|NCRNA00105	ASMTL antisense RNA 1	ncRNA
hypermethylation	chr15	23590001	23595000	chr15:23590001-23595000	Intergenic	(TA)n|Simple_repeat|Simple_repeat	-7395	NM_001355465	653061	NM_001355465	GOLGA8S	-	golgin A8 family member S	protein-coding
hypermethylation	chr10	89135001	89140000	chr10:89135001-89140000	Intergenic	Intergenic	20023	NM_001009610	728130	NM_001009610	NUTM2D	FAM22D	NUT family member 2D	protein-coding
hypomethylation	chr16	19485001	19490000	chr16:19485001-19490000	intron	AluJb|SINE|Alu	19728	NM_024780	79838	NM_024780	TMC5	-	transmembrane channel like 5	protein-coding
hypermethylation	chr4	182330001	182335000	chr4:182330001-182335000	Intergenic	L1PA2|LINE|L1	-146318	NR_149139	101928679	NR_149139	LINC02500	-	long intergenic non-protein coding RNA 2500	ncRNA
hypomethylation	chr12	110025001	110030000	chr12:110025001-110030000	intron	intron (NM_000431, intron 7 of 10)	16000	NM_001301182	4598	NM_000431	MVK	LRBP|MK|MVLK|POROK3	mevalonate kinase	protein-coding
hypermethylation	chrX	915001	920000	chrX:915001-920000	Intergenic	Intergenic	332421	NM_006883	6473	NM_000451	SHOX	GCFX|PHOG|SHOXY|SS	short stature homeobox	protein-coding
hypermethylation	chr5	180880001	180885000	chr5:180880001-180885000	Intergenic	MIR3|SINE|MIR	88212	NM_001005277	81399	NM_001005277	OR4F16	OR1-1|OR7-21	olfactory receptor family 4 subfamily F member 16	protein-coding
hypermethylation	chr9	40555001	40560000	chr9:40555001-40560000	Intergenic	Intergenic	-126319	NR_135122	105379450	NR_135122	LOC105379450	-	uncharacterized LOC105379450	ncRNA
hypermethylation	chr5	13420001	13425000	chr5:13420001-13425000	Intergenic	L1HS|LINE|L1	-389502	NR_147005	105374658	NR_147005	LINC02220	-	long intergenic non-protein coding RNA 2220	ncRNA
hypermethylation	chr1	142960001	142965000	chr1:142960001-142965000	Intergenic	Intergenic	239739	NR_110761	102723769	NR_110761	LOC102723769	-	uncharacterized LOC102723769	ncRNA
hypermethylation	chrX	49315001	49320000	chrX:49315001-49320000	intron	intron (NM_001098409, intron 2 of 4).2	1608	NM_001098408	729422	NM_001098408	GAGE12C	GAGE-12B	G antigen 12C	protein-coding
hypermethylation	chr10	48880001	48885000	chr10:48880001-48885000	Intergenic	Intergenic	-19812	NR_033172	728798	NM_001042515	FRMPD2B	FRMPD2L1|FRMPD2L2|FRMPD2P1|FRMPD2P2|FRMPDP2|PDZD5A|PDZD5B|PDZK5A|PDZK5B|bA556L1.2|yX59F3.2	FERM and PDZ domain containing 2B, pseudogene	pseudo
hypermethylation	chr16	33245001	33250000	chr16:33245001-33250000	Intergenic	Intergenic	-14618	NR_110897	729355	NM_001099687	TP53TG3B	TP53TG3E|TP53TG3F	TP53 target 3B	protein-coding
hypermethylation	chr17	62900001	62905000	chr17:62900001-62905000	intron	intron (NM_199340, intron 2 of 14)	13109	NM_001303255	374819	NM_199340	LRRC37A3	LRRC37|LRRC37A	leucine rich repeat containing 37 member A3	protein-coding
hypermethylation	chr4	191010001	191015000	chr4:191010001-191015000	Intergenic	CpG	26843	NR_121644	100419743	NR_121644	DBET	DBE-T|DUX4L30	D4Z4 binding element transcript (non-protein coding)	ncRNA
hypermethylation	chr9	42845001	42850000	chr9:42845001-42850000	intron	AluSz|SINE|Alu	9702	NR_136299	101929583	NR_136299	LOC101929583	-	methylenetetrahydrofolate dehydrogenase (NADP+ dependent) 1 like pseudogene	pseudo
hypermethylation	chr9	45015001	45020000	chr9:45015001-45020000	Intergenic	Intergenic	-12210	NR_121606	102723709	NR_121606	LOC102723709	-	uncharacterized LOC102723709	ncRNA
hypermethylation	chr17	22260001	22265000	chr17:22260001-22265000	Intergenic	ALR/Alpha|Satellite|centr	240063	NM_001190452	100462977	NM_001190452	MTRNR2L1	HN1	MT-RNR2 like 1	protein-coding
hypermethylation	chr17	19060001	19065000	chr17:19060001-19065000	TTS	TTS (NM_001353418)	3437	NM_001291904	79999	NM_024934	LOC79999	-	uncharacterized protein ENSP00000382033	protein-coding
hypermethylation	chr8	75001	80000	chr8:75001-80000	Intergenic	L3|LINE|CR1	39524	NM_001005504	441308	NM_001005504	OR4F21	OR4F21P	olfactory receptor family 4 subfamily F member 21	protein-coding
hypermethylation	chr1	120675001	120680000	chr1:120675001-120680000	Intergenic	L1PB3|LINE|L1	-65183	NM_024408	4853	NM_024408	NOTCH2	AGS2|HJCYS|hN2	notch 2	protein-coding
hypermethylation	chr3	197910001	197915000	chr3:197910001-197915000	intron	MLT1D|LTR|ERVL-MaLR	32423	NR_146164	728262	NM_001145248	FAM157A	GTF2IP18	family with sequence similarity 157 member A (non-protein coding)	ncRNA
hypermethylation	chr16	18495001	18500000	chr16:18495001-18500000	Intergenic	MLT1J1|LTR|ERVL-MaLR	-1372	NR_036144	100422836	NR_036144	MIR3180-3	-	microRNA 3180-3	ncRNA
hypermethylation	chr2	243155001	243160000	chr2:243155001-243160000	Intergenic	MER72|LTR|ERV1	126716	NR_130702	728323	NR_024437	LINC01881	-	long intergenic non-protein coding RNA 1881	ncRNA
hypermethylation	chr16	18380001	18385000	chr16:18380001-18385000	Intergenic	L2b|LINE|L2	44019	NM_001282507	101059938	NM_001282507	NPIPA7	-	nuclear pore complex interacting protein family member A7	protein-coding
hypermethylation	chr9	66990001	66995000	chr9:66990001-66995000	intron	ALR/Alpha|Satellite|centr	37691	NR_136299	101929583	NR_136299	LOC101929583	-	methylenetetrahydrofolate dehydrogenase (NADP+ dependent) 1 like pseudogene	pseudo
hypermethylation	chrX	655001	660000	chrX:655001-660000	Intergenic	AluSq2|SINE|Alu	72421	NM_006883	6473	NM_000451	SHOX	GCFX|PHOG|SHOXY|SS	short stature homeobox	protein-coding
hypermethylation	chr7	62815001	62820000	chr7:62815001-62820000	Intergenic	L1MC|LINE|L1	-7056	NR_136256	102724738	NR_136256	LOC102724738	-	solute carrier family 25 member 1 pseudogene	pseudo
hypermethylation	chr2	112050001	112055000	chr2:112050001-112055000	intron	intron (NR_136163, intron 3 of 6)	26163	NR_039636	100616341	NR_039636	MIR4435-2	mir-4435-2	microRNA 4435-2	ncRNA
hypermethylation	chrX	1355001	1360000	chrX:1355001-1360000	Intergenic	AluSp|SINE|Alu	-25884	NM_001012288	64109	NM_022148	CRLF2	CRL2|CRLF2Y|TSLPR	cytokine receptor like factor 2	protein-coding
hypermethylation	chr8	7100001	7105000	chr8:7100001-7105000	Intergenic	AluSz|SINE|Alu	18514	NR_027000	349196	NM_001025473	LINC00965	-	long intergenic non-protein coding RNA 965	ncRNA
hypermethylation	chr7	102300001	102305000	chr7:102300001-102305000	TTS	TTS (NM_001166339)	9676	NM_032959	246721	NM_032958	POLR2J2	HRPB11B|RPB11b1	RNA polymerase II subunit J2	protein-coding
hypermethylation	chr1	16995001	17000000	chr1:16995001-17000000	Intergenic	PRIMA41-int|LTR|ERV1	-1998	NM_001354554	102723383	NM_001354554	LOC102723383	FAM231A|FAM231AP	FAM231A/C-like protein LOC102723383	protein-coding
hypermethylation	chr15	32840001	32845000	chr15:32840001-32845000	intron	intron (NR_102756, intron 1 of 2)	13540	NR_102756	100996255	NR_102756	LINC02256	-	long intergenic non-protein coding RNA 2256	ncRNA
hypermethylation	chr2	87900001	87905000	chr2:87900001-87905000	Intergenic	L3|LINE|CR1	-26774	NR_039634	100616499	NR_039634	MIR4435-1	mir-4435-1	microRNA 4435-1	ncRNA
hypermethylation	chr10	51630001	51635000	chr10:51630001-51635000	intron	intron (NR_110767, intron 7 of 7)	-9114	NR_073030	100287932	NM_006327	TIMM23	TIM23	translocase of inner mitochondrial membrane 23	protein-coding
hypermethylation	chr16	65725001	65730000	chr16:65725001-65730000	Intergenic	L1HS|LINE|L1	-117297	NR_027755	283867	NM_001101346	LINC00922	-	long intergenic non-protein coding RNA 922	ncRNA
hypermethylation	chr13	19125001	19130000	chr13:19125001-19130000	Intergenic	THE1B-int|LTR|ERVL-MaLR	186739	NR_047508	100874164	NR_047508	LINC00417	-	long intergenic non-protein coding RNA 417	ncRNA
hypermethylation	chr5	70130001	70135000	chr5:70130001-70135000	intron	AluSx|SINE|Alu	-63990	NM_021967	8293	NM_021967	SERF1A	4F5|FAM2A|H4F5|SERF1|SMAM1	small EDRK-rich factor 1A	protein-coding
hypermethylation	chr2	110630001	110635000	chr2:110630001-110635000	Intergenic	L1MD|LINE|L1	-23509	NR_027467	96626	NM_033514	LIMS3	PINCH-3	LIM zinc finger domain containing 3	protein-coding
hypermethylation	chr9	66765001	66770000	chr9:66765001-66770000	Intergenic	Intergenic	-155467	NR_121570	101928381	NR_121570	LOC101928381	-	uncharacterized LOC101928381	ncRNA
hypermethylation	chr1	67545001	67550000	chr1:67545001-67550000	Intergenic	L1HS|LINE|L1	-27420	NM_015139	23169	NM_015139	SLC35D1	SHNKND|UGTREL7	solute carrier family 35 member D1	protein-coding
hypermethylation	chrY	1450001	1455000	chrY:1450001-1455000	TTS	TTS (NM_002183)	8539	NM_001636	293	NM_001636	SLC25A6	AAC3|ANT|ANT 2|ANT 3|ANT3|ANT3Y	solute carrier family 25 member 6	protein-coding
hypermethylation	chr2	148950001	148955000	chr2:148950001-148955000	intron	intron (NM_018328, intron 3 of 14)	-173327	NM_181742	5000	NM_002552	ORC4	ORC4L|ORC4P	origin recognition complex subunit 4	protein-coding
hypomethylation	chr7	45000001	45005000	chr7:45000001-45005000	intron	CpG	16204	NM_033054	64005	NM_033054	MYO1G	HA2|HLA-HA2|MHAG	myosin IG	protein-coding
hypomethylation	chr9	74840001	74845000	chr9:74840001-74845000	intron	intron (NM_001351573, intron 8 of 14)	-77852	NR_110953	100507540	NR_110952	LINC01504	-	long intergenic non-protein coding RNA 1504	ncRNA
hypermethylation	chr16	33800001	33805000	chr16:33800001-33805000	Intergenic	Intergenic	230656	NR_130772	104644205	NR_130771	ENPP7P13	DUNQU1	ectonucleotide pyrophosphatase/phosphodiesterase 7 pseudogene 13	pseudo
hypermethylation	chr10	135470001	135475000	chr10:135470001-135475000	Intergenic	Intergenic	-32201	NM_001080998	441581	NM_001080998	FRG2B	-	FSHD region gene 2 family member B	protein-coding
hypermethylation	chrX	152540001	152545000	chrX:152540001-152545000	Intergenic	Intergenic	44738	NM_001354980	105373377	NM_001354980	PNMA6F	PNMA6BL	PNMA family member 6F	protein-coding
hypermethylation	chrX	72105001	72110000	chrX:72105001-72110000	Intergenic	L1MA5|LINE|L1	-11878	NM_033053	63947	NM_033053	DMRTC1	-	DMRT like family C1	protein-coding
hypermethylation	chr7	74655001	74660000	chr7:74655001-74660000	intron	AluSx|SINE|Alu	-4041	NR_003580	100093631	NR_003580	GTF2IP4	-	general transcription factor IIi pseudogene 4	pseudo
hypomethylation	chr7	75610001	75615000	chr7:75610001-75615000	intron	AluSx1|SINE|Alu	11492	NM_031925	83862	NM_031925	TMEM120A	NET29|TMPIT	transmembrane protein 120A	protein-coding
hypermethylation	chr1	13460001	13465000	chr1:13460001-13465000	intron	HERVK-int|LTR|ERVK	-9844	NM_001291380	400736	NM_001291380	PRAMEF13	-	PRAME family member 13	protein-coding
hypermethylation	chr9	122820001	122825000	chr9:122820001-122825000	Intergenic	L1PA2|LINE|L1	125162	NR_132393	106146149	NR_132393	LINC01613	n341773	long intergenic non-protein coding RNA 1613	ncRNA
hypermethylation	chr16	16815001	16820000	chr16:16815001-16820000	Intergenic	AluSx1|SINE|Alu	344398	NM_001282507	101059938	NM_001282507	NPIPA7	-	nuclear pore complex interacting protein family member A7	protein-coding
hypermethylation	chr1	144210001	144215000	chr1:144210001-144215000	intron	intron (NM_001278267, intron 41 of 130)	65688	NM_001351365	101060226	NM_001351365	NBPF19	-	NBPF member 19	protein-coding
hypermethylation	chrX	61695001	61700000	chrX:61695001-61700000	Intergenic	ALR/Alpha|Satellite|centr	873718	NM_001012968	139886	NM_001012968	SPIN4	TDRD28	spindlin family member 4	protein-coding
hypermethylation	chr1	176225001	176230000	chr1:176225001-176230000	Intergenic	L1PA2|LINE|L1	-51120	NM_001001740	64326	NM_022457	COP1	RFWD2|RNF200	COP1, E3 ubiquitin ligase	protein-coding
hypermethylation	chr17	44705001	44710000	chr17:44705001-44710000	intron	MLT1C|LTR|ERVL-MaLR	39400	NR_033799	728806	NR_033799	NSFP1	NSFP	N-ethylmaleimide-sensitive factor pseudogene 1	pseudo
hypermethylation	chr2	90195001	90200000	chr2:90195001-90200000	Intergenic	Intergenic	1085616	NR_039635	100616399	NR_039635	MIR4436A	mir-4436a	microRNA 4436a	ncRNA
hypermethylation	chr6	26710001	26715000	chr6:26710001-26715000	Intergenic	Intergenic	-52520	NM_001242798	79692	NM_024639	ZNF322	HCG12|ZNF322A|ZNF388|ZNF489	zinc finger protein 322	protein-coding
hypermethylation	chr8	142960001	142965000	chr8:142960001-142965000	Intergenic	MLT1F1|LTR|ERVL-MaLR	-94826	NR_031636	100302147	NR_031636	MIR1302-7	MIRN1302-7|hsa-mir-1302-7	microRNA 1302-7	ncRNA
hypermethylation	chr16	18520001	18525000	chr16:18520001-18525000	intron	intron (NM_001004060, intron 27 of 31)	-16666	NR_036145	100423006	NR_036145	MIR3179-3	-	microRNA 3179-3	ncRNA
hypermethylation	chr10	48155001	48160000	chr10:48155001-48160000	intron	AluY|SINE|Alu	1557	NR_033407	1517	NR_033407	CTSLP2	CTSL1P2|CTSL1P5|CTSL1P7|CTSLL2|CTSLL5|CTSLL7|CTSLP5|CTSLP7|bA144G6.6|bA342C24.4	cathepsin L pseudogene 2	pseudo
hypermethylation	chrY	1955001	1960000	chrY:1955001-1960000	Intergenic	Intergenic	273474	NM_001171039	438	NM_004043	ASMT	ASMTY|HIOMT|HIOMTY	acetylserotonin O-methyltransferase	protein-coding
hypermethylation	chr15	82610001	82615000	chr15:82610001-82615000	intron	intron (NR_045529, intron 13 of 23)	26879	NR_045529	390660	NR_045529	ADAMTS7P1	ADAMTS7P2	ADAMTS7 pseudogene 1	pseudo
hypermethylation	chr9	41650001	41655000	chr9:41650001-41655000	Intergenic	Intergenic	-42956	NR_003528	401509	NM_001032297	ZNF658B	-	zinc finger protein 658B (pseudogene)	pseudo
hypermethylation	chr16	32685001	32690000	chr16:32685001-32690000	promoter-TSS	promoter-TSS (NM_001205259)	-50	NR_110897	729355	NM_001099687	TP53TG3B	TP53TG3E|TP53TG3F	TP53 target 3B	protein-coding
hypermethylation	chr15	28820001	28825000	chr15:28820001-28825000	intron	intron (NR_145479, intron 2 of 4)	11886	NR_145479	100996738	NR_145479	HERC2P11	-	hect domain and RLD 2 pseudogene 11	pseudo
hypermethylation	chr14	19940001	19945000	chr14:19940001-19945000	Intergenic	Intergenic	-17166	NR_110526	503639	NM_001013701	DUXAP10	-	double homeobox A pseudogene 10	pseudo
hypermethylation	chr9	67095001	67100000	chr9:67095001-67100000	Intergenic	Intergenic	-65428	NR_046175	286297	NR_046175	LOC286297	-	methylenetetrahydrofolate dehydrogenase (NADP+ dependent) 1 like pseudogene	pseudo
hypermethylation	chrY	250001	255000	chrY:250001-255000	intron	CpG-28534	21115	NR_027231	283981	NR_027231	LINC00685	CXYorf10|NCRNA00107|PPP2R3B-AS1	long intergenic non-protein coding RNA 685	ncRNA
hypermethylation	chr5	98755001	98760000	chr5:98755001-98760000	Intergenic	Intergenic	-112194	NR_110562	102724855	NR_110562	LINC02113	CTD-2151A2.1	long intergenic non-protein coding RNA 2113	ncRNA
hypermethylation	chr5	69990001	69995000	chr5:69990001-69995000	Intergenic	Intergenic	-23116	NR_146391	653080	NR_146391	LOC653080	-	glucuronidase beta pseudogene	pseudo
hypermethylation	chr3	195215001	195220000	chr3:195215001-195220000	Intergenic	Intergenic	52724	NR_133014	5504	NM_006241	PPP1R2	IPP-2|IPP2|PPP1R2A	protein phosphatase 1 regulatory inhibitor subunit 2	protein-coding
hypermethylation	chr1	13320001	13325000	chr1:13320001-13325000	Intergenic	L1PA7|LINE|L1	-37319	NM_001013407	343068	NM_001013407	PRAMEF5	PRAMEF23|PRAMEF5L	PRAME family member 5	protein-coding
hypermethylation	chr1	108975001	108980000	chr1:108975001-108980000	Intergenic	Intergenic	-15404	NM_001143988	653149	NM_001143987	NBPF6	-	NBPF member 6	protein-coding
hypermethylation	chrY	1675001	1680000	chrY:1675001-1680000	intron	intron (NM_004043, intron 1 of 9)	-6441	NM_001171038	438	NM_004043	ASMT	ASMTY|HIOMT|HIOMTY	acetylserotonin O-methyltransferase	protein-coding
hypermethylation	chrX	51805001	51810000	chrX:51805001-51810000	promoter-TSS	promoter-TSS (NR_003711)	-931	NR_003711	100124541	NR_003711	SNORA11D	-	small nucleolar RNA, H/ACA box 11D	snoRNA
hypermethylation	chr1	12955001	12960000	chr1:12955001-12960000	Intergenic	AluSx1|SINE|Alu	-11475	NM_001009611	400735	NM_001009611	PRAMEF4	-	PRAME family member 4	protein-coding
hypermethylation	chr8	6865001	6870000	chr8:6865001-6870000	Intergenic	Intergenic	-1154	NR_036686	170949	NR_036686	DEFT1P	DEFQ1|DEFT1	defensin, theta 1 pseudogene	pseudo
hypermethylation	chr5	69490001	69495000	chr5:69490001-69495000	intron	AluJr|SINE|Alu	29122	NR_024054	11039	NM_006780	SMA4	SMA3|b55C20.2	glucuronidase beta pseudogene	pseudo
hypermethylation	chr9	70095001	70100000	chr9:70095001-70100000	Intergenic	C-rich|Low_complexity|Low_complexity	81315	NM_001126334	653427	NM_001126334	FOXD4L5	bA15J10.2	forkhead box D4 like 5	protein-coding
hypermethylation	chr2	91630001	91635000	chr2:91630001-91635000	Intergenic	Intergenic	215475	NR_027238	654342	NR_027238	LOC654342	-	lymphocyte-specific protein 1 pseudogene	pseudo
hypermethylation	chr8	7125001	7130000	chr8:7125001-7130000	non-coding	non-coding (NR_027000, exon 1 of 1).2	1136	NR_027000	349196	NM_001025473	LINC00965	-	long intergenic non-protein coding RNA 965	ncRNA
hypermethylation	chr2	112130001	112135000	chr2:112130001-112135000	intron	intron (NR_136163, intron 1 of 6)	-53832	NR_039634	100616499	NR_039634	MIR4435-1	mir-4435-1	microRNA 4435-1	ncRNA
hypermethylation	chr9	46430001	46435000	chr9:46430001-46435000	Intergenic	L1PREC2|LINE|L1	-45127	NR_103714	100289124	NM_001024608	FAM27E2	FAM27E1	family with sequence similarity 27 member E2	ncRNA
hypermethylation	chr9	44965001	44970000	chr9:44965001-44970000	Intergenic	Intergenic	-22736	NR_027421	100132948	NM_001024942	FAM27C	FAM27A|FAM27A1|FAM27A3|bA7G23.5	family with sequence similarity 27 member C	ncRNA
hypermethylation	chr7	74605001	74610000	chr7:74605001-74610000	intron	MER58A|DNA|hAT-Charlie	-19698	NR_003187	654817	NR_003187	NCF1C	SH3PXD1C	neutrophil cytosolic factor 1C pseudogene	pseudo
hypermethylation	chrX	52725001	52730000	chrX:52725001-52730000	intron	Tigger1|DNA|TcMar-Tigger	8776	NM_001164417	727837	NM_001164417	SSX2B	CT5.2|CT5.2b|HOM-MEL-40|SSX	SSX family member 2B	protein-coding
hypermethylation	chr2	97980001	97985000	chr2:97980001-97985000	Intergenic	L1MB8|LINE|L1	32828	NR_103733	100506076	NR_103732	LOC100506076	-	uncharacterized LOC100506076	ncRNA
hypermethylation	chr16	32100001	32105000	chr16:32100001-32105000	Intergenic	L1M5|LINE|L1	96934	NR_135178	102723753	NR_135178	LOC102723753	-	HECT and RLD domain containing E3 ubiquitin protein ligase 2 pseudogene	pseudo
hypermethylation	chr9	115875001	115880000	chr9:115875001-115880000	non-coding	non-coding (NR_024366, exon 3 of 3)	2324	NR_024366	286333	NR_024366	FAM225A	C9orf109|LINC00256A|NCRNA00256A	family with sequence similarity 225 member A (non-protein coding)	ncRNA
hypermethylation	chr7	57685001	57690000	chr7:57685001-57690000	Intergenic	Intergenic	177617	NM_001159279	441234	NM_001159279	ZNF716	-	zinc finger protein 716	protein-coding
hypermethylation	chr15	21980001	21985000	chr15:21980001-21985000	Intergenic	Intergenic	34378	NR_024387	646243	NR_024387	CXADRP2	-	CXADR pseudogene 2	pseudo
hypermethylation	chr9	43120001	43125000	chr9:43120001-43125000	intron	intron (NM_001012419, intron 5 of 14).2	11010	NM_001012419	441425	NM_001012419	ANKRD20A3	-	ankyrin repeat domain 20 family member A3	protein-coding
hypermethylation	chr14	19375001	19380000	chr14:19375001-19380000	promoter-TSS	promoter-TSS (NM_001013354)	-94	NM_001013354	440153	NM_001013354	OR11H12	-	olfactory receptor family 11 subfamily H member 12	protein-coding
hypermethylation	chrY	5475001	5480000	chrY:5475001-5480000	intron	L1HS|LINE|L1	553369	NM_032972	83259	NM_032971	PCDH11Y	PCDH-PC|PCDH22|PCDHX|PCDHY	protocadherin 11 Y-linked	protein-coding
hypermethylation	chr15	21340001	21345000	chr15:21340001-21345000	Intergenic	Intergenic	133894	NR_145444	654499	NR_145444	FAM30C	HsT16041|KIAA0125P2	family with sequence similarity 30 member C	ncRNA
hypermethylation	chr12	175001	180000	chr12:175001-180000	intron	intron (NM_001170738, intron 1 of 13)	1451	NM_001170738	440073	NM_015232	IQSEC3	-	IQ motif and Sec7 domain 3	protein-coding
hypermethylation	chrY	135001	140000	chrY:135001-140000	Intergenic	Intergenic	-5491	NR_028057	55344	NM_018390	PLCXD1	LL0XNC01-136G2.1	phosphatidylinositol specific phospholipase C X domain containing 1	protein-coding
hypermethylation	chr15	21185001	21190000	chr15:21185001-21190000	intron	LTR16C|LTR|ERVL	3145	NR_152818	727924	NR_015416	LINC02203	-	long intergenic non-protein coding RNA 2203	ncRNA
hypermethylation	chr2	111305001	111310000	chr2:111305001-111310000	intron	intron (NM_001037866, intron 9 of 19).2	27178	NM_005054	84220	NM_005054	RGPD5	BS-63|BS63|HEL161|RGP5	RANBP2-like and GRIP domain containing 5	protein-coding
hypermethylation	chr16	33805001	33810000	chr16:33805001-33810000	Intergenic	Intergenic	235656	NR_130772	104644205	NR_130771	ENPP7P13	DUNQU1	ectonucleotide pyrophosphatase/phosphodiesterase 7 pseudogene 13	pseudo
hypermethylation	chr6	26720001	26725000	chr6:26720001-26725000	Intergenic	Intergenic	-62520	NM_001242798	79692	NM_024639	ZNF322	HCG12|ZNF322A|ZNF388|ZNF489	zinc finger protein 322	protein-coding
hypermethylation	chrY	260001	265000	chrY:260001-265000	intron	AluJr|SINE|Alu	31115	NR_027231	283981	NR_027231	LINC00685	CXYorf10|NCRNA00107|PPP2R3B-AS1	long intergenic non-protein coding RNA 685	ncRNA
hypermethylation	chr1	145905001	145910000	chr1:145905001-145910000	intron	AluY|SINE|Alu	37977	NR_111936	100034743	NR_003377	PDZK1P1	PDZK1P2	PDZ domain containing 1 pseudogene 1	pseudo
hypermethylation	chr2	89890001	89895000	chr2:89890001-89895000	Intergenic	Intergenic	780616	NR_039635	100616399	NR_039635	MIR4436A	mir-4436a	microRNA 4436a	ncRNA
hypermethylation	chr16	30280001	30285000	chr16:30280001-30285000	Intergenic	Intergenic	-22766	NM_001321892	613037	NM_001321892	NPIPB13	-	nuclear pore complex interacting protein family, member B13	protein-coding
hypermethylation	chr15	23400001	23405000	chr15:23400001-23405000	Intergenic	Intergenic	11778	NR_036470	100132101	NR_036470	HERC2P7	-	hect domain and RLD 2 pseudogene 7	pseudo
hypermethylation	chr3	111275001	111280000	chr3:111275001-111280000	intron	L1PA2|LINE|L1	16574	NM_198196	10225	NM_005816	CD96	TACTILE	CD96 molecule	protein-coding
hypomethylation	chr5	174135001	174140000	chr5:174135001-174140000	Intergenic	Intergenic	-14075	NM_002449	4488	NM_002449	MSX2	CRS2|FPP|HOX8|MSH|PFM|PFM1	msh homeobox 2	protein-coding
hypermethylation	chr7	143470001	143475000	chr7:143470001-143475000	Intergenic	L1MA4A|LINE|L1	-17657	NM_178561	340307	NM_178561	CTAGE6	CTAGE6P	CTAGE family member 6	protein-coding
hypermethylation	chr9	42750001	42755000	chr9:42750001-42755000	Intergenic	Intergenic	-19208	NR_121570	101928381	NR_121570	LOC101928381	-	uncharacterized LOC101928381	ncRNA
hypermethylation	chr9	67850001	67855000	chr9:67850001-67855000	Intergenic	Intergenic	-58311	NR_027422	100133121	NR_027422	FAM27B	FAM27A2	family with sequence similarity 27 member B	ncRNA
hypermethylation	chr1	142855001	142860000	chr1:142855001-142860000	Intergenic	L1MB2|LINE|L1	-143895	NR_046228	100874392	NR_046228	ANKRD20A12P	-	ankyrin repeat domain 20 family member A12, pseudogene	pseudo
hypermethylation	chr9	69025001	69030000	chr9:69025001-69030000	Intergenic	Intergenic	-25179	NR_031629	100302167	NR_031629	MIR1299	MIRN1299|hsa-mir-1299	microRNA 1299	ncRNA
hypermethylation	chr16	18435001	18440000	chr16:18435001-18440000	TTS	TTS (NR_106766).4	436	NR_106970	102465683	NR_106970	MIR6511A3	MIR6511A-3|hsa-mir-6511a-3	microRNA 6511a-3	ncRNA
hypermethylation	chr9	67310001	67315000	chr9:67310001-67315000	intron	AluSg4|SINE|Alu	22049	NR_136300	102724580	NR_136300	LOC102724580	-	methylenetetrahydrofolate dehydrogenase (NADP+ dependent) 1 like pseudogene	pseudo
hypermethylation	chrX	51455001	51460000	chrX:51455001-51460000	Intergenic	AluJb|SINE|Alu	3892	NM_001355278	441495	NM_001355278	CENPVL2	CENPVP2	centromere protein V like 2	protein-coding
hypermethylation	chrY	380001	385000	chrY:380001-385000	Intergenic	Intergenic	-84810	NM_013239	28227	NM_013239	PPP2R3B	NYREN8|PPP2R3L|PPP2R3LY|PR48|PR70	protein phosphatase 2 regulatory subunit B''beta	protein-coding
hypermethylation	chr16	33305001	33310000	chr16:33305001-33310000	Intergenic	Intergenic	-8798	NR_033866	390705	NR_033866	LOC390705	-	protein phosphatase 2 regulatory subunit B'', beta pseudogene	pseudo
hypermethylation	chr8	73060001	73065000	chr8:73060001-73065000	Intergenic	L1PA2|LINE|L1	-74681	NM_007332	8989	NM_007332	TRPA1	ANKTM1|FEPS|FEPS1	transient receptor potential cation channel subfamily A member 1	protein-coding
hypermethylation	chr10	49250001	49255000	chr10:49250001-49255000	Intergenic	MLT1D|LTR|ERVL-MaLR	-12842	NR_029396	414224	NR_029396	AGAP12P	CTGLF12P	ArfGAP with GTPase domain, ankyrin repeat and PH domain 12, pseudogene	pseudo
hypomethylation	chr7	1130001	1135000	chr7:1130001-1135000	3' UTR	3' UTR (NM_001505, exon 2 of 2)	4816	NM_001098201	2852	NM_001505	GPER1	CEPR|CMKRL2|DRY12|FEG-1|GPCR-Br|GPER|GPR30|LERGU|LERGU2|LyGPR|mER	G protein-coupled estrogen receptor 1	protein-coding
hypermethylation	chr5	175370001	175375000	chr5:175370001-175375000	Intergenic	L1ME1|LINE|L1	22818	NM_032361	84321	NM_032361	THOC3	THO3|hTREX45	THO complex 3	protein-coding
hypermethylation	chr1	13340001	13345000	chr1:13340001-13345000	intron	LTR1C|LTR|ERV1	-17319	NM_001013407	343068	NM_001013407	PRAMEF5	PRAMEF23|PRAMEF5L	PRAME family member 5	protein-coding
hypermethylation	chr1	224105001	224110000	chr1:224105001-224110000	Intergenic	AluSq|SINE|Alu	72846	NR_132119	441124	NR_132119	GTF2IP20	-	general transcription factor IIi pseudogene 20	pseudo
hypermethylation	chrX	1500001	1505000	chrX:1500001-1505000	TTS	TTS (NM_002183).2	8539	NM_001636	293	NM_001636	SLC25A6	AAC3|ANT|ANT 2|ANT 3|ANT3|ANT3Y	solute carrier family 25 member 6	protein-coding
hypermethylation	chr8	86560001	86565000	chr8:86560001-86565000	Intergenic	MIRc|SINE|MIR	5405	NR_003594	100288527	NR_003594	REXO1L2P	-	REXO1 like 2, pseudogene	pseudo
hypermethylation	chr9	67875001	67880000	chr9:67875001-67880000	Intergenic	MLT1A1|LTR|ERVL-MaLR	-49261	NM_032250	84210	NM_032250	ANKRD20A1	ANKRD20A	ankyrin repeat domain 20 family member A1	protein-coding
hypermethylation	chr15	23485001	23490000	chr15:23485001-23490000	intron	Tigger6a|DNA|TcMar-Tigger	52430	NR_033350	390535	NM_001012423	GOLGA8EP	GOLGA8E	golgin A8 family member E, pseudogene	pseudo
hypermethylation	chr2	92235001	92240000	chr2:92235001-92240000	Intergenic	L1M4b|LINE|L1	108341	NR_027714	440888	NM_001032412	ACTR3BP2	FKSG73	ACTR3B pseudogene 2	pseudo
hypermethylation	chr15	30690001	30695000	chr15:30690001-30695000	TTS	TTS (NM_001282484)	5775	NR_145478	101927579	NR_145478	DNM1P50	-	dynamin 1 pseudogene 50	pseudo
hypermethylation	chr9	66955001	66960000	chr9:66955001-66960000	Intergenic	REP522|Satellite|telo	34533	NR_121570	101928381	NR_121570	LOC101928381	-	uncharacterized LOC101928381	ncRNA
hypermethylation	chr4	97715001	97720000	chr4:97715001-97720000	intron	L1PA3|LINE|L1	485646	NR_147149	105377338	NR_147149	LINC02267	-	long intergenic non-protein coding RNA 2267	ncRNA
hypermethylation	chr9	41925001	41930000	chr9:41925001-41930000	Intergenic	Intergenic	27677	NR_126045	389741	NM_203448	GLIDR	LINC01172|TCONS_00015562	glioblastoma down-regulated RNA	ncRNA
hypermethylation	chr15	72935001	72940000	chr15:72935001-72940000	Intergenic	Intergenic	-8204	NR_135684	102723640	NR_135684	LINC02259	-	long intergenic non-protein coding RNA 2259	ncRNA
hypermethylation	chr10	46655001	46660000	chr10:46655001-46660000	non-coding	non-coding (NR_033172, exon 6 of 6)	-16455	NM_001352536	26095	NM_015605	PTPN20	CT126|PTPN20A|PTPN20B|bA142I17.1|bA42B19.1	protein tyrosine phosphatase, non-receptor type 20	protein-coding
hypomethylation	chr16	4655001	4660000	chr16:4655001-4660000	Intergenic	Intergenic	7427	NM_145253	124402	NM_145253	UBALD1	FAM100A|PP11303	UBA like domain containing 1	protein-coding
hypermethylation	chr1	149690001	149695000	chr1:149690001-149695000	intron	intron (NR_135813, intron 2 of 2)	17449	NM_001362091	100996721	NM_001362091	LOC100996721	-	protein FAM231D	protein-coding
hypermethylation	chr15	22195001	22200000	chr15:22195001-22200000	intron	MER2|DNA|TcMar-Tigger	1917	NR_152818	727924	NR_015416	LINC02203	-	long intergenic non-protein coding RNA 2203	ncRNA
hypermethylation	chr2	95500001	95505000	chr2:95500001-95505000	intron	Tigger8|DNA|TcMar-Tigger	20320	NR_003366	729171	NR_003366	ANKRD20A8P	ANKRD20B	ankyrin repeat domain 20 family member A8, pseudogene	pseudo
hypermethylation	chrX	151850001	151855000	chrX:151850001-151855000	Intergenic	Intergenic	-14732	NM_175868	4105	NM_005363	MAGEA6	CT1.6|MAGE-3b|MAGE3B|MAGE6	MAGE family member A6	protein-coding
hypermethylation	chr7	74955001	74960000	chr7:74955001-74960000	intron	AluSq2|SINE|Alu	-7060	NR_003664	728524	NM_001023562	SPDYE8P	-	speedy/RINGO cell cycle regulator family member E8, pseudogene	pseudo
hypermethylation	chr1	148270001	148275000	chr1:148270001-148275000	intron	intron (NM_001351365, intron 43 of 94)	-69964	NM_001144032	730262	NM_001144032	PPIAL4E	COAS2	peptidylprolyl isomerase A like 4E	protein-coding
hypermethylation	chr12	64530001	64535000	chr12:64530001-64535000	intron	MER20B|DNA|hAT-Charlie	83576	NM_001300941	144577	NM_152440	C12orf66	-	chromosome 12 open reading frame 66	protein-coding
hypermethylation	chr2	90305001	90310000	chr2:90305001-90310000	Intergenic	Intergenic	1195616	NR_039635	100616399	NR_039635	MIR4436A	mir-4436a	microRNA 4436a	ncRNA
hypermethylation	chr9	47235001	47240000	chr9:47235001-47240000	Intergenic	Intergenic	393637	NR_147619	103908604	NR_147619	LOC103908604	-	uncharacterized LOC103908604	ncRNA
hypermethylation	chr1	25660001	25665000	chr1:25660001-25665000	intron	AluSz6|SINE|Alu	2245	NR_135791	57035	NM_020317	RSRP1	C1orf63|NPD014	arginine and serine rich protein 1	protein-coding
hypermethylation	chr3	197915001	197920000	chr3:197915001-197920000	intron	AluSq2|SINE|Alu	37423	NR_146164	728262	NM_001145248	FAM157A	GTF2IP18	family with sequence similarity 157 member A (non-protein coding)	ncRNA
hypermethylation	chr1	144705001	144710000	chr1:144705001-144710000	intron	intron (NM_001037501, intron 10 of 24)	92541	NM_001037675	400818	NM_001037675	NBPF9	AE01	NBPF member 9	protein-coding
hypermethylation	chr5	69025001	69030000	chr5:69025001-69030000	Intergenic	Intergenic	-21146	NR_027386	653188	NR_027386	GUSBP3	GUSBP1|SMA3	glucuronidase, beta pseudogene 3	pseudo
hypermethylation	chr9	39350001	39355000	chr9:39350001-39355000	Intergenic	Tigger1|DNA|TcMar-Tigger	-3166	NM_001085452	647060	NM_001040065	SPATA31A1	C9orf36|C9orf36A|FAM75A1|FAM75A2|SPATA31A2	SPATA31 subfamily A member 1	protein-coding
hypermethylation	chr16	18425001	18430000	chr16:18425001-18430000	promoter-TSS	promoter-TSS (NM_001282507).2	-981	NM_001282507	101059938	NM_001282507	NPIPA7	-	nuclear pore complex interacting protein family member A7	protein-coding
hypermethylation	chr15	64620001	64625000	chr15:64620001-64625000	intron	L1PA2|LINE|L1	25958	NM_001329606	53944	NM_022048	CSNK1G1	CK1gamma1	casein kinase 1 gamma 1	protein-coding
hypermethylation	chr3	136200001	136205000	chr3:136200001-136205000	intron	L1HS|LINE|L1	233333	NM_001178014	5096	NM_000532	PCCB	-	propionyl-CoA carboxylase subunit beta	protein-coding
hypermethylation	chr4	49275001	49280000	chr4:49275001-49280000	Intergenic	TAR1|Satellite|telo	288841	NM_001286791	80157	NM_025087	CWH43	CWH43-C|PGAP2IP	cell wall biogenesis 43 C-terminal homolog	protein-coding
hypermethylation	chr16	32310001	32315000	chr16:32310001-32315000	Intergenic	(CTAGGG)n|Simple_repeat|Simple_repeat	-11198	NR_033866	390705	NR_033866	LOC390705	-	protein phosphatase 2 regulatory subunit B'', beta pseudogene	pseudo
hypermethylation	chr9	69980001	69985000	chr9:69980001-69985000	Intergenic	ALR/Alpha|Satellite|centr	196315	NM_001126334	653427	NM_001126334	FOXD4L5	bA15J10.2	forkhead box D4 like 5	protein-coding
hypermethylation	chr2	87205001	87210000	chr2:87205001-87210000	intron	intron (NM_001024457, intron 17 of 22)	41469	NM_001032392	5343	NM_001032392	PLGLB1	PLGL|PLGP1|PRGB|PRP-B	plasminogen-like B1	protein-coding
hypermethylation	chr1	143285001	143290000	chr1:143285001-143290000	Intergenic	Intergenic	-85261	NR_110761	102723769	NR_110761	LOC102723769	-	uncharacterized LOC102723769	ncRNA
hypermethylation	chrX	87080001	87085000	chrX:87080001-87085000	Intergenic	L1M4c|LINE|L1	309785	NM_057162	56062	NM_019117	KLHL4	DKELCHL|KHL4	kelch like family member 4	protein-coding
hypermethylation	chr9	46435001	46440000	chr9:46435001-46440000	Intergenic	MLT1A|LTR|ERVL-MaLR	-50127	NR_103714	100289124	NM_001024608	FAM27E2	FAM27E1	family with sequence similarity 27 member E2	ncRNA
hypermethylation	chr1	685001	690000	chr1:685001-690000	Intergenic	AluJb|SINE|Alu	-21769	NR_028327	100133331	NR_028327	LOC100133331	-	uncharacterized LOC100133331	ncRNA
hypermethylation	chr9	69035001	69040000	chr9:69035001-69040000	Intergenic	Intergenic	-28066	NR_034006	100132352	NR_034006	FRG1HP	-	FSHD region gene 1 family member H, pseudogene	pseudo
hypermethylation	chr16	14970001	14975000	chr16:14970001-14975000	intron	intron (NM_014287, intron 22 of 30)	-22865	NR_128709	103504729	NR_128709	MIR3179-4	hsa-mir-3179-4	microRNA 3179-4	ncRNA
hypermethylation	chr9	69945001	69950000	chr9:69945001-69950000	Intergenic	ERVL-E-int|LTR|ERVL	-189716	NR_121570	101928381	NR_121570	LOC101928381	-	uncharacterized LOC101928381	ncRNA
hypermethylation	chr6	73700001	73705000	chr6:73700001-73705000	intron	L1HS|LINE|L1	-25024	NR_036244	100423005	NR_036244	MIR4282	-	microRNA 4282	ncRNA
hypermethylation	chr9	69985001	69990000	chr9:69985001-69990000	Intergenic	ALR/Alpha|Satellite|centr	191315	NM_001126334	653427	NM_001126334	FOXD4L5	bA15J10.2	forkhead box D4 like 5	protein-coding
hypermethylation	chr2	111055001	111060000	chr2:111055001-111060000	Intergenic	Intergenic	15070	NR_039941	100616123	NR_039941	MIR4436B1	MIR4436B|hsa-mir-4436b-1	microRNA 4436b-1	ncRNA
hypermethylation	chr15	23445001	23450000	chr15:23445001-23450000	non-coding	non-coding (NR_033350, exon 18 of 18)	12430	NR_033350	390535	NM_001012423	GOLGA8EP	GOLGA8E	golgin A8 family member E, pseudogene	pseudo
hypermethylation	chr1	228750001	228755000	chr1:228750001-228755000	TTS	TTS (NR_106988).4	317	NR_106988
hypermethylation	chrX	51420001	51425000	chrX:51420001-51425000	Intergenic	Intergenic	3264	NM_001355277	389857	NM_001355277	CENPVL1	CENPVP1|PRR6L1	centromere protein V like 1	protein-coding
hypermethylation	chr5	69650001	69655000	chr5:69650001-69655000	intron	intron (NR_027386, intron 3 of 5).2	-58697	NR_033417	653238	NM_001098729	GTF2H2B	-	general transcription factor IIH subunit 2B (pseudogene)	pseudo
hypermethylation	chr8	12390001	12395000	chr8:12390001-12395000	intron	HERVK11-int|LTR|ERVK	97978	NR_040092	100506990	NR_040091	LOC100506990	-	uncharacterized LOC100506990	ncRNA
hypermethylation	chrX	72090001	72095000	chrX:72090001-72095000	intron	intron (NM_033053, intron 5 of 5).2	3122	NM_001080851	728656	NM_001080851	DMRTC1B	-	DMRT like family C1B	protein-coding
hypermethylation	chr9	45175001	45180000	chr9:45175001-45180000	Intergenic	Intergenic	-172210	NR_121606	102723709	NR_121606	LOC102723709	-	uncharacterized LOC102723709	ncRNA
hypermethylation	chr9	65810001	65815000	chr9:65810001-65815000	Intergenic	Intergenic	-302890	NM_015667	26165	NM_015667	SPATA31A7	AEP1|C9orf36|C9orf36A|FAM75A4|FAM75A7|SPATA31A4	SPATA31 subfamily A member 7	protein-coding
hypermethylation	chr19	225001	230000	chr19:225001-230000	Intergenic	MSTD|LTR|ERVL-MaLR	-25291	NR_028324	399844	NM_001004321	LINC01002	-	long intergenic non-protein coding RNA 1002	ncRNA
hypermethylation	chr9	42375001	42380000	chr9:42375001-42380000	exon	exon (NM_001012421, exon 5 of 15)	9163	NM_001012419	441425	NM_001012419	ANKRD20A3	-	ankyrin repeat domain 20 family member A3	protein-coding
hypermethylation	chr12	16860001	16865000	chr12:16860001-16865000	Intergenic	L1PA2|LINE|L1	-101352	NR_045013	55885	NM_018640	LMO3	RBTN3|RBTNL2|RHOM3|Rhom-3	LIM domain only 3	protein-coding
hypermethylation	chr4	80860001	80865000	chr4:80860001-80865000	intron	L1HS|LINE|L1	113875	NR_026555	118425	NR_026555	PCAT4	GDEP|PCA4|PCAN1	prostate cancer associated transcript 4 (non-protein coding)	ncRNA
hypermethylation	chr11	80001	85000	chr11:80001-85000	Intergenic	L1PA7|LINE|L1	49353	NR_028326	100133161	NR_028326	LINC01001	-	long intergenic non-protein coding RNA 1001	ncRNA
hypermethylation	chrY	2175001	2180000	chrY:2175001-2180000	intron	intron (NM_145177, intron 3 of 6).2	191080	NM_001171135	9189	NM_004729	ZBED1	ALTE|DREF|TRAMP|hDREF	zinc finger BED-type containing 1	protein-coding
hypermethylation	chr16	46480001	46485000	chr16:46480001-46485000	Intergenic	Intergenic	120509	NR_026556	124149	NM_001004299	ANKRD26P1	-	ankyrin repeat domain 26 pseudogene 1	pseudo
hypermethylation	chr16	29515001	29520000	chr16:29515001-29520000	promoter-TSS	promoter-TSS (NM_001355401)	-305	NM_001355401	440353	NM_001355401	NPIPB12	-	nuclear pore complex interacting protein family, member B12	protein-coding
hypermethylation	chr15	83095001	83100000	chr15:83095001-83100000	intron	intron (NR_111962, intron 7 of 10)	-1210	NM_198181	440295	NM_198181	GOLGA6L9	GOLGA6L20	golgin A6 family-like 9	protein-coding
hypermethylation	chr9	70130001	70135000	chr9:70130001-70135000	Intergenic	AluJb|SINE|Alu	46315	NM_001126334	653427	NM_001126334	FOXD4L5	bA15J10.2	forkhead box D4 like 5	protein-coding
hypermethylation	chr19	36770001	36775000	chr19:36770001-36775000	Intergenic	SST1|Satellite|centr	-29745	NR_029389	100134317	NR_029389	LOC100134317	-	uncharacterized LOC100134317	ncRNA
hypermethylation	chr9	43165001	43170000	chr9:43165001-43170000	Intergenic	Intergenic	-22016	NR_027472	642929	NR_027472	LOC642929	-	general transcription factor II, i pseudogene	pseudo
hypermethylation	chrX	945001	950000	chrX:945001-950000	Intergenic	Intergenic	362421	NM_006883	6473	NM_000451	SHOX	GCFX|PHOG|SHOXY|SS	short stature homeobox	protein-coding
hypermethylation	chr9	67815001	67820000	chr9:67815001-67820000	Intergenic	MER58B|DNA|hAT-Charlie	-23311	NR_027422	100133121	NR_027422	FAM27B	FAM27A2	family with sequence similarity 27 member B	ncRNA
hypermethylation	chr16	18475001	18480000	chr16:18475001-18480000	intron	intron (NR_146331, intron 16 of 37)	-4233	NR_107061	102466259	NR_107061	MIR6770-3	hsa-mir-6770-3	microRNA 6770-3	ncRNA
hypermethylation	chr7	64625001	64630000	chr7:64625001-64630000	intron	MIR|SINE|MIR	26092	NR_146906	285905	NM_182596	INTS4P1	INTS4L1	integrator complex subunit 4 pseudogene 1	pseudo
hypermethylation	chr8	8005001	8010000	chr8:8005001-8010000	intron	LTR16C|LTR|ERVL	-60889	NR_031689	100302186	NR_031689	MIR548I3	MIR548I-3|MIRN548I3|hsa-mir-548i-3|mir-548i-3	microRNA 548i-3	ncRNA
hypermethylation	chr14	19300001	19305000	chr14:19300001-19305000	Intergenic	CER|Satellite|Satellite	-75094	NM_001013354	440153	NM_001013354	OR11H12	-	olfactory receptor family 11 subfamily H member 12	protein-coding
hypermethylation	chr6	57240001	57245000	chr6:57240001-57245000	intron	intron (NM_000947, intron 5 of 14)	-12430	NR_036097	100422884	NR_036097	MIR548U	-	microRNA 548u	ncRNA
hypermethylation	chr4	49330001	49335000	chr4:49330001-49335000	Intergenic	ACRO1|Satellite|acro	343841	NM_001286791	80157	NM_025087	CWH43	CWH43-C|PGAP2IP	cell wall biogenesis 43 C-terminal homolog	protein-coding
hypermethylation	chrX	70990001	70995000	chrX:70990001-70995000	Intergenic	AluJb|SINE|Alu	9360	NM_001145139	100132994	NM_001145139	CXorf49B	CXorf49	chromosome X open reading frame 49B	protein-coding
hypermethylation	chr14	20180001	20185000	chr14:20180001-20185000	promoter-TSS	promoter-TSS (NM_001197287)	-9	NM_001197287	79334	NM_001197287	OR11H2	C14orf15|OR11H13|OR11H2P|OR11H8P	olfactory receptor family 11 subfamily H member 2	protein-coding
hypermethylation	chr1	248570001	248575000	chr1:248570001-248575000	Intergenic	MER21B|LTR|ERVL	3204	NM_030904	26696	NM_030904	OR2T1	OR1-25	olfactory receptor family 2 subfamily T member 1	protein-coding
hypermethylation	chr1	145200001	145205000	chr1:145200001-145205000	intron	intron (NM_001277444, intron 21 of 25)	-6613	NM_203458	388677	NM_203458	NOTCH2NL	N2N	notch 2 N-terminal like	protein-coding
hypermethylation	chr9	45720001	45725000	chr9:45720001-45725000	Intergenic	L1MA5|LINE|L1	280615	NR_148348	107984035	NR_148348	LOC107984035	-	uncharacterized LOC107984035	ncRNA
hypermethylation	chr2	114370001	114375000	chr2:114370001-114375000	intron	MER31-int|LTR|ERV1	-11206	NR_024004	84771	NR_024004	DDX11L2	-	DEAD/H-box helicase 11 like 2	pseudo
hypermethylation	chr17	44750001	44755000	chr17:44750001-44755000	intron	intron (NR_040116, intron 8 of 19)	84400	NR_033799	728806	NR_033799	NSFP1	NSFP	N-ethylmaleimide-sensitive factor pseudogene 1	pseudo
hypermethylation	chrX	545001	550000	chrX:545001-550000	Intergenic	Intergenic	-37579	NM_000451	6473	NM_000451	SHOX	GCFX|PHOG|SHOXY|SS	short stature homeobox	protein-coding
hypermethylation	chrX	114960001	114965000	chrX:114960001-114965000	intron	CpG	5203	NR_147173	106029310	NR_147172	DANT1	-	DXZ4 associated non-coding transcript 1, proximal	ncRNA
hypermethylation	chrX	134865001	134870000	chrX:134865001-134870000	intron	L1M5|LINE|L1	1085	NM_001291543	101060211	NM_001291543	CT45A7	-	cancer/testis antigen family 45 member A7	protein-coding
hypermethylation	chr9	42780001	42785000	chr9:42780001-42785000	non-coding	non-coding (NR_121570, exon 5 of 5)	10792	NR_121570	101928381	NR_121570	LOC101928381	-	uncharacterized LOC101928381	ncRNA
hypermethylation	chr5	69850001	69855000	chr5:69850001-69855000	intron	intron (NR_027386, intron 2 of 5).2	-1350	NR_033968	100049076	NR_033968	GUSBP9	-	glucuronidase, beta pseudogene 9	pseudo
hypermethylation	chr4	177210001	177215000	chr4:177210001-177215000	Intergenic	Intergenic	-22127	NM_080874	140458	NM_080874	ASB5	ASB-5	ankyrin repeat and SOCS box containing 5	protein-coding
hypermethylation	chr14	38235001	38240000	chr14:38235001-38240000	intron	L1PA3|LINE|L1	133829	NR_135286	400208	NR_135286	LINC00517	C14orf26	long intergenic non-protein coding RNA 517	ncRNA
hypermethylation	chr2	74030001	74035000	chr2:74030001-74035000	intron	AluSp|SINE|Alu	-3366	NM_001353344	388960	NM_001080474	C2orf78	COG5373|hCG1989538	chromosome 2 open reading frame 78	protein-coding
hypermethylation	chr9	42600001	42605000	chr9:42600001-42605000	Intergenic	MLT1C|LTR|ERVL-MaLR	108983	NR_121572	100132541	NR_121572	GXYLT1P3	-	glucoside xylosyltransferase 1 pseudogene 3	pseudo
hypermethylation	chr15	82995001	83000000	chr15:82995001-83000000	intron	intron (NM_001164465, intron 6 of 9)	-5404	NR_120378	102724034	NR_120378	LOC102724034	-	uncharacterized LOC102724034	ncRNA
hypermethylation	chr14	19820001	19825000	chr14:19820001-19825000	Intergenic	Intergenic	-66886	NR_133911	106480334	NR_133911	BMS1P22	-	BMS1, ribosome biogenesis factor pseudogene 22	pseudo
hypermethylation	chr16	22530001	22535000	chr16:22530001-22535000	intron	AluSp|SINE|Alu	7656	NM_001135865	100132247	NM_001135865	NPIPB5	-	nuclear pore complex interacting protein family member B5	protein-coding
hypermethylation	chr2	111010001	111015000	chr2:111010001-111015000	intron	L1PA6|LINE|L1	9285	NR_037626	100507334	NR_037626	LOC100507334	-	two pore channel 3 pseudogene	pseudo
hypermethylation	chrX	2025001	2030000	chrX:2025001-2030000	Intergenic	MLT1C|LTR|ERVL-MaLR	293474	NM_001171039	438	NM_004043	ASMT	ASMTY|HIOMT|HIOMTY	acetylserotonin O-methyltransferase	protein-coding
hypermethylation	chr16	32120001	32125000	chr16:32120001-32125000	Intergenic	L1MB4|LINE|L1	76934	NR_135178	102723753	NR_135178	LOC102723753	-	HECT and RLD domain containing E3 ubiquitin protein ligase 2 pseudogene	pseudo
hypermethylation	chr10	37460001	37465000	chr10:37460001-37465000	intron	intron (NM_052997, intron 19 of 35)	47715	NM_052997	91074	NM_052997	ANKRD30A	NY-BR-1	ankyrin repeat domain 30A	protein-coding
hypermethylation	chr11	50755001	50760000	chr11:50755001-50760000	Intergenic	ALR/Alpha|Satellite|centr	389182	NR_024504	646813	NR_024504	LOC646813	-	DExH-box helicase 9 pseudogene	pseudo
hypermethylation	chr4	71195001	71200000	chr4:71195001-71200000	Intergenic	L1HS|LINE|L1	-3171	NM_033122	85438	NM_033122	CABS1	C4orf35|CLPH|NYD-SP26	calcium binding protein, spermatid associated 1	protein-coding
hypermethylation	chr9	69065001	69070000	chr9:69065001-69070000	intron	L1MB7|LINE|L1	1934	NR_034006	100132352	NR_034006	FRG1HP	-	FSHD region gene 1 family member H, pseudogene	pseudo
hypermethylation	chr5	69535001	69540000	chr5:69535001-69540000	intron	L2a|LINE|L2	-15878	NR_024054	11039	NM_006780	SMA4	SMA3|b55C20.2	glucuronidase beta pseudogene	pseudo
hypermethylation	chr11	60975001	60980000	chr11:60975001-60980000	intron	intron (NM_001079807, intron 6 of 8)	6515	NM_001079807	643834	NM_001079807	PGA3	-	pepsinogen 3, group I (pepsinogen A)	protein-coding
hypermethylation	chr16	21875001	21880000	chr16:21875001-21880000	Intergenic	THE1B|LTR|ERVL-MaLR	-8423	NM_001310148	440345	NM_001310148	NPIPB4	61E3.4	nuclear pore complex interacting protein family member B4	protein-coding
hypermethylation	chr15	100345001	100350000	chr15:100345001-100350000	promoter-TSS	promoter-TSS (NR_003260)	272	NR_135737	400464	NM_001013670	LOC400464	-	ubiquitin conjugating enzyme E2 Q2 pseudogene	pseudo
hypermethylation	chr9	39495001	39500000	chr9:39495001-39500000	Intergenic	MIRc|SINE|MIR	-32974	NR_003528	401509	NM_001032297	ZNF658B	-	zinc finger protein 658B (pseudogene)	pseudo
hypermethylation	chr17	44700001	44705000	chr17:44700001-44705000	intron	AluSx|SINE|Alu	34400	NR_033799	728806	NR_033799	NSFP1	NSFP	N-ethylmaleimide-sensitive factor pseudogene 1	pseudo
hypermethylation	chr9	67025001	67030000	chr9:67025001-67030000	intron	intron (NR_046175, intron 2 of 3).2	2691	NR_136299	101929583	NR_136299	LOC101929583	-	methylenetetrahydrofolate dehydrogenase (NADP+ dependent) 1 like pseudogene	pseudo
hypermethylation	chr7	72515001	72520000	chr7:72515001-72520000	intron	AluY|SINE|Alu	9075	NM_001351349	100996746	NM_001351349	SPDYE11	-	speedy/RINGO cell cycle regulator family member E11	protein-coding
hypermethylation	chrX	455001	460000	chrX:455001-460000	Intergenic	Intergenic	-109810	NM_013239	28227	NM_013239	PPP2R3B	NYREN8|PPP2R3L|PPP2R3LY|PR48|PR70	protein phosphatase 2 regulatory subunit B''beta	protein-coding
hypermethylation	chr16	29495001	29500000	chr16:29495001-29500000	intron	intron (NM_001355401, intron 7 of 7)	-18601	NR_002557	613038	NR_002557	LOC613038	-	SAGA complex associated factor 29 pseudogene	pseudo
hypermethylation	chrX	56795001	56800000	chrX:56795001-56800000	intron	intron (NM_001348129, intron 2 of 2)	-33483	NR_002308	442454	NR_002308	UQCRBP1	-	ubiquinol-cytochrome c reductase binding protein pseudogene 1	pseudo
hypermethylation	chr14	19655001	19660000	chr14:19655001-19660000	intron	L1PA8A|LINE|L1	7463	NR_122112	503638	NR_122111	DUXAP9	LINC01296	double homeobox A pseudogene 9	pseudo
hypermethylation	chr10	46900001	46905000	chr10:46900001-46905000	intron	AluSg|SINE|Alu	4859	NR_027632	414241	NM_001098846	FAM35BP	FAM35B|FAM35EP|bA38L15.1	family with sequence similarity 35, member A pseudogene	pseudo
hypermethylation	chr1	148200001	148205000	chr1:148200001-148205000	promoter-TSS	promoter-TSS (NM_001164262)	36	NM_001164262	728945	NM_001164262	PPIAL4F	-	peptidylprolyl isomerase A like 4F	protein-coding
hypermethylation	chrX	148815001	148820000	chrX:148815001-148820000	Intergenic	L1MB8|LINE|L1	23762	NM_005366	4110	NM_005366	MAGEA11	CT1.11|MAGE-11|MAGE11|MAGEA-11	MAGE family member A11	protein-coding
hypomethylation	chr7	150950001	150955000	chr7:150950001-150955000	intron	L2a|LINE|L2	-6751	NM_001003801	6604	NM_003078	SMARCD3	BAF60C|CRACD3|Rsc6p	SWI/SNF related, matrix associated, actin dependent regulator of chromatin, subfamily d, member 3	protein-coding
hypermethylation	chr2	88075001	88080000	chr2:88075001-88080000	intron	intron (NM_001024457, intron 20 of 22).2	29890	NM_001032392	5343	NM_001032392	PLGLB1	PLGL|PLGP1|PRGB|PRP-B	plasminogen-like B1	protein-coding
hypermethylation	chr9	40195001	40200000	chr9:40195001-40200000	Intergenic	AluY|SINE|Alu	297154	NR_026803	401507	NM_001012278	FAM74A1	FAM74A5	family with sequence similarity 74 member A1	ncRNA
hypermethylation	chr16	33095001	33100000	chr16:33095001-33100000	Intergenic	Intergenic	-108083	NM_001099687	729355	NM_001099687	TP53TG3B	TP53TG3E|TP53TG3F	TP53 target 3B	protein-coding
hypermethylation	chr1	121460001	121465000	chr1:121460001-121465000	Intergenic	ALR/Alpha|Satellite|centr	201590	NR_003955	647121	NR_003955	EMBP1	-	embigin pseudogene 1	pseudo
hypermethylation	chrX	1530001	1535000	chrX:1530001-1535000	TTS	TTS (NR_026710)	13076	NR_026711	80161	NM_025091	ASMTL-AS1	ASMTL-AS|ASMTLAS|CXYorf2|NCRNA00105	ASMTL antisense RNA 1	ncRNA
hypermethylation	chr1	104245001	104250000	chr1:104245001-104250000	Intergenic	AluY|SINE|Alu	-8424	NM_001346780	278	NM_001008219	AMY1C	AMY1	amylase, alpha 1C (salivary)	protein-coding
hypermethylation	chr15	32590001	32595000	chr15:32590001-32595000	Intergenic	L1MA9|LINE|L1	102993	NM_001282493	653125	NM_001282493	GOLGA8K	-	golgin A8 family member K	protein-coding
hypermethylation	chr9	68675001	68680000	chr9:68675001-68680000	Intergenic	AluJo|SINE|Alu	-48966	NR_136306	102725126	NR_136306	LOC102725126	-	FSHD region gene 1 pseudogene	pseudo
hypermethylation	chr2	164975001	164980000	chr2:164975001-164980000	Intergenic	L1HS|LINE|L1	-384983	NM_001321825	55137	NM_018086	FIGN	-	fidgetin, microtubule severing factor	protein-coding
hypermethylation	chr15	21000001	21005000	chr15:21000001-21005000	Intergenic	Intergenic	-35624	NR_036134	100422935	NR_036134	MIR3118-4	-	microRNA 3118-4	ncRNA
hypermethylation	chr12	25635001	25640000	chr12:25635001-25640000	intron	L1PA2|LINE|L1	68717	NM_152590	160492	NM_152590	LMNTD1	IFLTD1|LMNARS1|PAS1C1	lamin tail domain containing 1	protein-coding
hypermethylation	chr1	13360001	13365000	chr1:13360001-13365000	intron	AluSx1|SINE|Alu	-2386	NM_001300891	101929983	NM_001300891	PRAMEF27	-	PRAME family member 27	protein-coding
hypermethylation	chr9	69895001	69900000	chr9:69895001-69900000	Intergenic	Kanga1c|DNA|TcMar-Tc2	-139716	NR_121570	101928381	NR_121570	LOC101928381	-	uncharacterized LOC101928381	ncRNA
hypermethylation	chr9	67960001	67965000	chr9:67960001-67965000	intron	intron (NM_001012419, intron 12 of 14).3	35705	NM_001012419	441425	NM_001012419	ANKRD20A3	-	ankyrin repeat domain 20 family member A3	protein-coding
hypermethylation	chr16	21910001	21915000	chr16:21910001-21915000	Intergenic	Intergenic	-43423	NM_001310148	440345	NM_001310148	NPIPB4	61E3.4	nuclear pore complex interacting protein family member B4	protein-coding
hypermethylation	chr2	90390001	90395000	chr2:90390001-90395000	Intergenic	HSATII|Satellite|Satellite	1280616	NR_039635	100616399	NR_039635	MIR4436A	mir-4436a	microRNA 4436a	ncRNA
hypermethylation	chrX	1510001	1515000	chrX:1510001-1515000	Intergenic	AluSp|SINE|Alu	-1461	NM_001636	293	NM_001636	SLC25A6	AAC3|ANT|ANT 2|ANT 3|ANT3|ANT3Y	solute carrier family 25 member 6	protein-coding
hypermethylation	chr4	49245001	49250000	chr4:49245001-49250000	Intergenic	Intergenic	258841	NM_001286791	80157	NM_025087	CWH43	CWH43-C|PGAP2IP	cell wall biogenesis 43 C-terminal homolog	protein-coding
hypermethylation	chr1	104190001	104195000	chr1:104190001-104195000	Intergenic	HERVE_a-int|LTR|ERV1	-5638	NM_001346780	278	NM_001008219	AMY1C	AMY1	amylase, alpha 1C (salivary)	protein-coding
hypermethylation	chr9	46615001	46620000	chr9:46615001-46620000	Intergenic	L1PB3|LINE|L1	-70057	NR_047527	387628	NM_174950	FGF7P6	KGFLP1	fibroblast growth factor 7 pseudogene 6	pseudo
hypermethylation	chr14	20050001	20055000	chr14:20050001-20055000	Intergenic	MER4A1|LTR|ERV1	-32228	NM_001145442	641455	NM_001145442	POTEM	ACT|P704P|POTE14beta	POTE ankyrin domain family member M	protein-coding
hypermethylation	chr5	70235001	70240000	chr5:70235001-70240000	intron	L1ME3D|LINE|L1	16732	NM_001297715	6606	NM_000344	SMN1	BCD541|GEMIN1|SMA|SMA1|SMA2|SMA3|SMA4|SMA@|SMN|SMNT|T-BCD541|TDRD16A	survival of motor neuron 1, telomeric	protein-coding
hypermethylation	chr7	143320001	143325000	chr7:143320001-143325000	intron	LTR33A|LTR|ERVL	3958	NM_173678	285966	NM_173678	TCAF2	FAM115C|FAM139A|GATD9	TRPM8 channel associated factor 2	protein-coding
hypermethylation	chr5	180750001	180755000	chr5:180750001-180755000	non-coding	non-coding (NR_028322, exon 3 of 3).2	1993	NR_028327	100133331	NR_028327	LOC100133331	-	uncharacterized LOC100133331	ncRNA
hypermethylation	chr9	69045001	69050000	chr9:69045001-69050000	Intergenic	Intergenic	-18066	NR_034006	100132352	NR_034006	FRG1HP	-	FSHD region gene 1 family member H, pseudogene	pseudo
hypermethylation	chr17	44500001	44505000	chr17:44500001-44505000	Intergenic	Intergenic	52321	NR_033799	728806	NR_033799	NSFP1	NSFP	N-ethylmaleimide-sensitive factor pseudogene 1	pseudo
hypermethylation	chr9	70695001	70700000	chr9:70695001-70700000	Intergenic	Intergenic	-159305	NM_001286836	220869	NM_001024916	CBWD5	DC36	COBW domain containing 5	protein-coding
hypermethylation	chr14	19980001	19985000	chr14:19980001-19985000	Intergenic	L1PA7|LINE|L1	-24413	NR_110505	100508046	NR_110505	LOC100508046	-	uncharacterized LOC100508046	ncRNA
hypermethylation	chr15	20295001	20300000	chr15:20295001-20300000	Intergenic	AluSc|SINE|Alu	-190497	NR_038836	646096	NR_038836	CHEK2P2	-	checkpoint kinase 2 pseudogene 2	pseudo
hypermethylation	chr8	8015001	8020000	chr8:8015001-8020000	intron	L1PA4|LINE|L1	67525	NR_147089	105379219	NR_147089	FAM85B	-	family with sequence similarity 85 member B	ncRNA
hypermethylation	chr1	146135001	146140000	chr1:146135001-146140000	intron	intron (NM_001351365, intron 87 of 94)	44343	NR_135559	100505824	NR_135559	LOC100505824	-	uncharacterized LOC100505824	ncRNA
hypermethylation	chr10	37475001	37480000	chr10:37475001-37480000	intron	intron (NM_052997, intron 24 of 35)	62715	NM_052997	91074	NM_052997	ANKRD30A	NY-BR-1	ankyrin repeat domain 30A	protein-coding
hypermethylation	chr9	65835001	65840000	chr9:65835001-65840000	Intergenic	AluY|SINE|Alu	-327890	NM_015667	26165	NM_015667	SPATA31A7	AEP1|C9orf36|C9orf36A|FAM75A4|FAM75A7|SPATA31A4	SPATA31 subfamily A member 7	protein-coding
hypermethylation	chrX	153515001	153520000	chrX:153515001-153520000	intron	intron (NM_001586, intron 2 of 4)	5954	NM_001586	1527	NM_001586	TEX28	CXorf2|MRX99|TEX28P1|TEX28P2|fTEX	testis expressed 28	protein-coding
hypermethylation	chr15	20325001	20330000	chr15:20325001-20330000	Intergenic	Intergenic	-160497	NR_038836	646096	NR_038836	CHEK2P2	-	checkpoint kinase 2 pseudogene 2	pseudo
hypermethylation	chrY	1920001	1925000	chrY:1920001-1925000	Intergenic	A-rich|Low_complexity|Low_complexity	238474	NM_001171039	438	NM_004043	ASMT	ASMTY|HIOMT|HIOMTY	acetylserotonin O-methyltransferase	protein-coding
hypermethylation	chr9	68670001	68675000	chr9:68670001-68675000	Intergenic	Intergenic	-53966	NR_136306	102725126	NR_136306	LOC102725126	-	FSHD region gene 1 pseudogene	pseudo
hypermethylation	chr5	69080001	69085000	chr5:69080001-69085000	Intergenic	MER76|LTR|ERVL	-57996	NR_146391	653080	NR_146391	LOC653080	-	glucuronidase beta pseudogene	pseudo
hypermethylation	chr9	66510001	66515000	chr9:66510001-66515000	Intergenic	Intergenic	16031	NR_135010	442421	NR_024496	PTGER4P2-CDK2AP2P2	-	PTGER4P2-CDK2AP2P2 readthrough, transcribed pseudogene	pseudo
hypermethylation	chrX	775001	780000	chrX:775001-780000	Intergenic	AluSx3|SINE|Alu	192421	NM_006883	6473	NM_000451	SHOX	GCFX|PHOG|SHOXY|SS	short stature homeobox	protein-coding
hypermethylation	chr8	12345001	12350000	chr8:12345001-12350000	intron	HERVE-int|LTR|ERV1	52978	NR_040092	100506990	NR_040091	LOC100506990	-	uncharacterized LOC100506990	ncRNA
hypermethylation	chrX	1410001	1415000	chrX:1410001-1415000	promoter-TSS	promoter-TSS (NR_037461)	-311	NR_037461	100500894	NR_037461	MIR3690	MIR3690-1|MIR3690-2|hsa-mir-3690-1|hsa-mir-3690-2|mir-3690-1|mir-3690-2	microRNA 3690	ncRNA
hypermethylation	chr5	132540001	132545000	chr5:132540001-132545000	intron	L1M3|LINE|L1	154838	NM_002154	3308	NM_002154	HSPA4	APG-2|HEL-S-5a|HS24/P52|HSPH2|RY|hsp70|hsp70RY	heat shock protein family A (Hsp70) member 4	protein-coding
hypermethylation	chr9	42670001	42675000	chr9:42670001-42675000	Intergenic	Intergenic	-45566	NM_199244	349334	NM_199244	FOXD4L4	FOXD4L2|FOXD4b|bA460E7.2	forkhead box D4 like 4	protein-coding
hypermethylation	chr9	66605001	66610000	chr9:66605001-66610000	Intergenic	L1MC2|LINE|L1	-53589	NR_122076	403323	NM_203449	LOC403323	-	uncharacterized LOC403323	ncRNA
hypermethylation	chr16	33105001	33110000	chr16:33105001-33110000	Intergenic	AluSx1|SINE|Alu	-98083	NM_001099687	729355	NM_001099687	TP53TG3B	TP53TG3E|TP53TG3F	TP53 target 3B	protein-coding
hypermethylation	chr17	19085001	19090000	chr17:19085001-19090000	Intergenic	AluSx|SINE|Alu	-21563	NM_001291905	388436	NM_001291905	LOC388436	-	uncharacterized protein ENSP00000382042	protein-coding
hypermethylation	chr9	84555001	84560000	chr9:84555001-84560000	promoter-TSS	promoter-TSS (NM_207416)	-915	NM_207416	389762	NM_207416	SPATA31D3	FAM75D3	SPATA31 subfamily D member 3	protein-coding
hypermethylation	chr15	32520001	32525000	chr15:32520001-32525000	Intergenic	L1MC2|LINE|L1	172993	NM_001282493	653125	NM_001282493	GOLGA8K	-	golgin A8 family member K	protein-coding
hypermethylation	chr16	33155001	33160000	chr16:33155001-33160000	Intergenic	Intergenic	-48083	NM_001099687	729355	NM_001099687	TP53TG3B	TP53TG3E|TP53TG3F	TP53 target 3B	protein-coding
hypermethylation	chr15	58420001	58425000	chr15:58420001-58425000	Intergenic	L1PA2|LINE|L1	-7868	NM_001320636	366	NM_020980	AQP9	AQP-9|HsT17287|SSC1|T17287	aquaporin 9	protein-coding
hypermethylation	chr9	66930001	66935000	chr9:66930001-66935000	intron	L1ME4a|LINE|L1	9533	NR_121570	101928381	NR_121570	LOC101928381	-	uncharacterized LOC101928381	ncRNA
hypermethylation	chr14	19985001	19990000	chr14:19985001-19990000	3' UTR	3' UTR (NM_001145442, exon 11 of 11)	-19413	NR_110505	100508046	NR_110505	LOC100508046	-	uncharacterized LOC100508046	ncRNA
hypermethylation	chr7	102285001	102290000	chr7:102285001-102290000	intron	AluSx|SINE|Alu	-3272	NM_001166339	100310812	NM_001166339	SPDYE2B	SPDYE2L	speedy/RINGO cell cycle regulator family member E2B	protein-coding
hypermethylation	chr9	66975001	66980000	chr9:66975001-66980000	intron	ALR/Alpha|Satellite|centr	52691	NR_136299	101929583	NR_136299	LOC101929583	-	methylenetetrahydrofolate dehydrogenase (NADP+ dependent) 1 like pseudogene	pseudo
hypermethylation	chr16	22510001	22515000	chr16:22510001-22515000	Intergenic	L1PA5|LINE|L1	-12344	NM_001135865	100132247	NM_001135865	NPIPB5	-	nuclear pore complex interacting protein family member B5	protein-coding
hypermethylation	chrY	335001	340000	chrY:335001-340000	Intergenic	Intergenic	-39810	NM_013239	28227	NM_013239	PPP2R3B	NYREN8|PPP2R3L|PPP2R3LY|PR48|PR70	protein phosphatase 2 regulatory subunit B''beta	protein-coding
hypermethylation	chr15	73800001	73805000	chr15:73800001-73805000	intron	L1PA2|LINE|L1	59384	NR_103844	101241892	NR_103844	NPTN-IT1	lncRNA-LET	NPTN intronic transcript 1	ncRNA
hypermethylation	chr8	43825001	43830000	chr8:43825001-43830000	Intergenic	ALR/Alpha|Satellite|centr	679915	NM_001002920	340441	NM_001002920	POTEA	A26A1|CT104.3|POTE-8|POTE8	POTE ankyrin domain family member A	protein-coding
hypermethylation	chr1	435001	440000	chr1:435001-440000	Intergenic	CpG	69841	NM_001005224	26683	NM_001005224	OR4F3	-	olfactory receptor family 4 subfamily F member 3	protein-coding
hypermethylation	chr11	95170001	95175000	chr11:95170001-95175000	Intergenic	L1HS|LINE|L1	-206795	NM_001271594	143686	NM_144665	SESN3	SEST3	sestrin 3	protein-coding
hypermethylation	chrX	52510001	52515000	chrX:52510001-52515000	intron	intron (NR_033257, intron 1 of 3).3	530	NR_033257	653067	NM_020411	XAGE1B	CT12.1|CT12.1C|CT12.1D|CT12.1E|CT12.1b|CTP9|GAGED2|XAGE-1|XAGE1|XAGE1C|XAGE1D|XAGE1E	X antigen family member 1B	protein-coding
hypermethylation	chr15	21990001	21995000	chr15:21990001-21995000	Intergenic	L1M1|LINE|L1	24378	NR_024387	646243	NR_024387	CXADRP2	-	CXADR pseudogene 2	pseudo
hypermethylation	chr17	3150001	3155000	chr17:3150001-3155000	Intergenic	L1PA16|LINE|L1	8530	NM_003552	653166	NM_003552	OR1D4	OR17-30	olfactory receptor family 1 subfamily D member 4 (gene/pseudogene)	protein-coding
hypermethylation	chr9	46785001	46790000	chr9:46785001-46790000	intron	intron (NR_046203, intron 2 of 4)	23709	NR_046203	643648	NR_046203	LINC01189	-	long intergenic non-protein coding RNA 1189	ncRNA
hypermethylation	chr3	46825001	46830000	chr3:46825001-46830000	Intergenic	L1HS|LINE|L1	-41255	NM_199183	377047	NM_199183	PRSS45	TESSP5	serine protease 45	protein-coding
hypermethylation	chr9	46725001	46730000	chr9:46725001-46730000	intron	intron (NR_047527, intron 2 of 3)	-36291	NR_046203	643648	NR_046203	LINC01189	-	long intergenic non-protein coding RNA 1189	ncRNA
hypomethylation	chr17	80040001	80045000	chr17:80040001-80045000	exon	exon (NM_004104, exon 27 of 43)	5516	NR_132755	106633803	NR_132755	SNORD134	ZL12	small nucleolar RNA, C/D box 134	snoRNA
hypermethylation	chr1	13455001	13460000	chr1:13455001-13460000	intron	intron (NM_001099850, intron 1 of 2).2	-4844	NM_001291380	400736	NM_001291380	PRAMEF13	-	PRAME family member 13	protein-coding
hypermethylation	chr9	41670001	41675000	chr9:41670001-41675000	Intergenic	LTR71A|LTR|ERV1	-62956	NR_003528	401509	NM_001032297	ZNF658B	-	zinc finger protein 658B (pseudogene)	pseudo
hypermethylation	chr16	32125001	32130000	chr16:32125001-32130000	Intergenic	CpG	71934	NR_135178	102723753	NR_135178	LOC102723753	-	HECT and RLD domain containing E3 ubiquitin protein ligase 2 pseudogene	pseudo
hypermethylation	chr2	74020001	74025000	chr2:74020001-74025000	intron	intron (NM_001080474, intron 1 of 2)	11184	NM_001080474	388960	NM_001080474	C2orf78	COG5373|hCG1989538	chromosome 2 open reading frame 78	protein-coding
hypermethylation	chrY	750001	755000	chrY:750001-755000	Intergenic	Intergenic	217421	NM_006883	6473	NM_000451	SHOX	GCFX|PHOG|SHOXY|SS	short stature homeobox	protein-coding
hypermethylation	chr9	45605001	45610000	chr9:45605001-45610000	Intergenic	L1PB3|LINE|L1	165615	NR_148348	107984035	NR_148348	LOC107984035	-	uncharacterized LOC107984035	ncRNA
hypermethylation	chr15	84845001	84850000	chr15:84845001-84850000	intron	Charlie1a|DNA|hAT-Charlie	6258	NM_001243531	100505679	NM_001243531	UBE2Q2L	-	ubiquitin conjugating enzyme E2 Q2 like	protein-coding
hypermethylation	chr2	110785001	110790000	chr2:110785001-110790000	Intergenic	Intergenic	40119	NR_036225	100422994	NR_036225	MIR4267	-	microRNA 4267	ncRNA
hypermethylation	chr9	46710001	46715000	chr9:46710001-46715000	intron	MLT1C|LTR|ERVL-MaLR	-24329	NR_126048	102724238	NR_126048	LOC102724238	-	uncharacterized LOC102724238	ncRNA
hypermethylation	chr15	82755001	82760000	chr15:82755001-82760000	intron	intron (NM_001164465, intron 8 of 9)	34512	NM_001291420	440295	NM_198181	GOLGA6L9	GOLGA6L20	golgin A6 family-like 9	protein-coding
hypermethylation	chr3	197920001	197925000	chr3:197920001-197925000	intron	(TG)n|Simple_repeat|Simple_repeat	42423	NR_146164	728262	NM_001145248	FAM157A	GTF2IP18	family with sequence similarity 157 member A (non-protein coding)	ncRNA
hypermethylation	chr8	7320001	7325000	chr8:7320001-7325000	Intergenic	Intergenic	-1308	NM_058201	10407	NM_016512	SPAG11B	EDDM2B|EP2|EP2C|EP2D|HE2|HE2C|SPAG11	sperm associated antigen 11B	protein-coding
hypermethylation	chr9	46385001	46390000	chr9:46385001-46390000	promoter-TSS	promoter-TSS (NR_103714).2	-127	NR_103714	100289124	NM_001024608	FAM27E2	FAM27E1	family with sequence similarity 27 member E2	ncRNA
hypermethylation	chr5	177175001	177180000	chr5:177175001-177180000	intron	L1MC3|LINE|L1	32421	NR_146227	285596	NM_173663	FAM153A	NY-REN-7	family with sequence similarity 153 member A	protein-coding
hypermethylation	chr14	105700001	105705000	chr14:105700001-105705000	intron	intron (NM_001242789, intron 1 of 12)	11722	NM_145685	2972	NM_001519	BRF1	BRF|BRF-1|CFDS|GTF3B|HEL-S-76p|TAF3B2|TAF3C|TAFIII90|TF3B90|TFIIIB90|hBRF	BRF1, RNA polymerase III transcription initiation factor subunit	protein-coding
hypermethylation	chr9	43195001	43200000	chr9:43195001-43200000	Intergenic	Intergenic	-52016	NR_027472	642929	NR_027472	LOC642929	-	general transcription factor II, i pseudogene	pseudo
hypermethylation	chr1	147975001	147980000	chr1:147975001-147980000	intron	Tigger2b_Pri|DNA|TcMar-Tigger	-16646	NR_104086	101954277	NR_104086	RNVU1-19	RNU1-126|RNU1-147|RNVU1-13|vU1.13|vU1.19	RNA, variant U1 small nuclear 19	snRNA
hypermethylation	chr19	24620001	24625000	chr19:24620001-24625000	Intergenic	ALR/Alpha|Satellite|centr	-276251	NR_003603	100101266	NR_003603	HAVCR1P1	-	hepatitis A virus cellular receptor 1 pseudogene 1	pseudo
hypermethylation	chr16	32675001	32680000	chr16:32675001-32680000	Intergenic	Intergenic	9930	NM_001330066	102724127	NM_001330066	TP53TG3F	-	TP53 target 3 family member F	protein-coding
hypermethylation	chr6	26715001	26720000	chr6:26715001-26720000	Intergenic	MIRb|SINE|MIR	-57520	NM_001242798	79692	NM_024639	ZNF322	HCG12|ZNF322A|ZNF388|ZNF489	zinc finger protein 322	protein-coding
hypermethylation	chr3	26020001	26025000	chr3:26020001-26025000	Intergenic	MamGypLTR2b|LTR|Gypsy	-107314	NR_034055	285326	NR_034055	LINC00692	-	long intergenic non-protein coding RNA 692	ncRNA
hypermethylation	chr2	96285001	96290000	chr2:96285001-96290000	Intergenic	Intergenic	29734	NM_138800	129868	NM_138800	TRIM43	TRIM43A	tripartite motif containing 43	protein-coding
hypermethylation	chr15	23460001	23465000	chr15:23460001-23465000	intron	L1MD|LINE|L1	27430	NR_033350	390535	NM_001012423	GOLGA8EP	GOLGA8E	golgin A8 family member E, pseudogene	pseudo
hypermethylation	chr16	30235001	30240000	chr16:30235001-30240000	intron	intron (NM_001355401, intron 7 of 10)	-19252	NR_002556	388242	NR_002556	LOC388242	-	SAGA complex associated factor 29 pseudogene	pseudo
hypermethylation	chrX	1550001	1555000	chrX:1550001-1555000	intron	AluY|SINE|Alu	19370	NM_001173474	8623	NM_004192	ASMTL	ASMTLX|ASMTLY|ASTML	acetylserotonin O-methyltransferase like	protein-coding
hypermethylation	chr15	22065001	22070000	chr15:22065001-22070000	TTS	TTS (NR_110752).2	15303	NM_001277303	100287399	NM_001277303	POTEB2	POTE-15|POTEB	POTE ankyrin domain family member B2	protein-coding
hypermethylation	chr15	22080001	22085000	chr15:22080001-22085000	non-coding	non-coding (NR_102390, exon 1 of 9)	303	NM_001277303	100287399	NM_001277303	POTEB2	POTE-15|POTEB	POTE ankyrin domain family member B2	protein-coding
hypermethylation	chr7	61565001	61570000	chr7:61565001-61570000	Intergenic	ALR/Alpha|Satellite|centr	1196934	NR_003952	643955	NR_003952	ZNF733P	ZNF733	zinc finger protein 733, pseudogene	pseudo
hypermethylation	chr1	108845001	108850000	chr1:108845001-108850000	Intergenic	L1PREC2|LINE|L1	-60797	NM_001143989	148545	NM_152488	NBPF4	-	NBPF member 4	protein-coding
hypermethylation	chr9	67650001	67655000	chr9:67650001-67655000	Intergenic	L1PA5|LINE|L1	-126623	NR_121606	102723709	NR_121606	LOC102723709	-	uncharacterized LOC102723709	ncRNA
hypermethylation	chr10	135495001	135500000	chr10:135495001-135500000	Intergenic	CpG	-57201	NM_001080998	441581	NM_001080998	FRG2B	-	FSHD region gene 2 family member B	protein-coding
hypomethylation	chr2	242540001	242545000	chr2:242540001-242545000	intron	intron (NM_015963, intron 3 of 5)	14416	NM_001164356	51078	NM_015963	THAP4	CGI-36|PP238	THAP domain containing 4	protein-coding
hypermethylation	chr6	51740001	51745000	chr6:51740001-51745000	intron	L1HS|LINE|L1	209923	NM_138694	5314	NM_138694	PKHD1	ARPKD|FCYT|FPC|PKD4|TIGM1	PKHD1, fibrocystin/polyductin	protein-coding
hypermethylation	chr4	68045001	68050000	chr4:68045001-68050000	Intergenic	L1PA2|LINE|L1	240218	NR_110747	101927237	NR_110747	LOC101927237	-	uncharacterized LOC101927237	ncRNA
hypermethylation	chr1	13690001	13695000	chr1:13690001-13695000	intron	L1PA15|LINE|L1	5905	NM_001099790	645414	NM_001099790	PRAMEF19	-	PRAME family member 19	protein-coding
hypermethylation	chr9	44960001	44965000	chr9:44960001-44965000	Intergenic	LTR76|LTR|ERV1	-27736	NR_027421	100132948	NM_001024942	FAM27C	FAM27A|FAM27A1|FAM27A3|bA7G23.5	family with sequence similarity 27 member C	ncRNA
hypermethylation	chr2	131160001	131165000	chr2:131160001-131165000	Intergenic	L2c|LINE|L2	23619	NR_046258	100216479	NR_046258	FAR2P2	-	fatty acyl-CoA reductase 2 pseudogene 2	pseudo
hypermethylation	chrY	2630001	2635000	chrY:2630001-2635000	intron	intron (NR_003254, intron 1 of 2).2	12163	NR_003254	100132596	NR_003254	XGY2	XG|XGPY|XGPY2	XG pseudogene, Y-linked 2	pseudo
hypermethylation	chr7	144000001	144005000	chr7:144000001-144005000	intron	intron (NR_126023, intron 3 of 4).2	5886	NR_002157	441295	NR_002157	OR2A9P	FKSG35|HSDJ0798C17|OR2A19|OR2A22P|OR2A9	olfactory receptor family 2 subfamily A member 9 pseudogene	pseudo
hypermethylation	chr2	90380001	90385000	chr2:90380001-90385000	Intergenic	HSATII|Satellite|Satellite	1270616	NR_039635	100616399	NR_039635	MIR4436A	mir-4436a	microRNA 4436a	ncRNA
hypermethylation	chr17	81190001	81195000	chr17:81190001-81195000	Intergenic	AluSq2|SINE|Alu	17834	NR_029406	388574	NR_029406	RPL23AP87	-	ribosomal protein L23a pseudogene 87	pseudo
hypermethylation	chrY	9970001	9975000	chrY:9970001-9975000	Intergenic	L1M1|LINE|L1	224093	NR_001540	252955	NR_001540	TTTY23	NCRNA00148|TTTY23B	testis-specific transcript, Y-linked 23 (non-protein coding)	ncRNA
hypermethylation	chr2	111315001	111320000	chr2:111315001-111320000	intron	Charlie1b|DNA|hAT-Charlie	17178	NM_005054	84220	NM_005054	RGPD5	BS-63|BS63|HEL161|RGP5	RANBP2-like and GRIP domain containing 5	protein-coding
hypermethylation	chr2	131240001	131245000	chr2:131240001-131245000	intron	L2a|LINE|L2	24308	NM_001277406	653269	NM_001277406	POTEI	POTE2beta	POTE ankyrin domain family member I	protein-coding
hypermethylation	chr16	29510001	29515000	chr16:29510001-29515000	intron	MER113|DNA|hAT-Charlie	4695	NM_001355401	440353	NM_001355401	NPIPB12	-	nuclear pore complex interacting protein family, member B12	protein-coding
hypermethylation	chr19	50630001	50635000	chr19:50630001-50635000	promoter-TSS	promoter-TSS (NR_024214).10	-721	NR_024229	100170216	NR_024229	SNAR-A10	-	small ILF3/NF90-associated RNA A10	snRNA
hypermethylation	chr9	70340001	70345000	chr9:70340001-70345000	Intergenic	L1M1|LINE|L1	32424	NR_121570	101928381	NR_121570	LOC101928381	-	uncharacterized LOC101928381	ncRNA
hypermethylation	chr19	200001	205000	chr19:200001-205000	promoter-TSS	promoter-TSS (NR_028324)	-291	NR_028324	399844	NM_001004321	LINC01002	-	long intergenic non-protein coding RNA 1002	ncRNA
hypermethylation	chr2	243075001	243080000	chr2:243075001-243080000	intron	intron (NR_130702, intron 4 of 6)	46716	NR_130702	728323	NR_024437	LINC01881	-	long intergenic non-protein coding RNA 1881	ncRNA
hypermethylation	chrY	825001	830000	chrY:825001-830000	Intergenic	Intergenic	292421	NM_006883	6473	NM_000451	SHOX	GCFX|PHOG|SHOXY|SS	short stature homeobox	protein-coding
hypermethylation	chrY	285001	290000	chrY:285001-290000	intron	intron (NM_013239, intron 1 of 12).2	10190	NM_013239	28227	NM_013239	PPP2R3B	NYREN8|PPP2R3L|PPP2R3LY|PR48|PR70	protein phosphatase 2 regulatory subunit B''beta	protein-coding
hypermethylation	chrX	101615001	101620000	chrX:101615001-101620000	intron	L1MB7|LINE|L1	77429	NM_022053	56001	NM_017809	NXF2	CT39|TAPL-2|TCP11X2	nuclear RNA export factor 2	protein-coding
hypermethylation	chr6	161065001	161070000	chr6:161065001-161070000	intron	intron (NM_005577, intron 3 of 39)	19907	NM_005577	4018	NM_005577	LPA	AK38|APOA|LP	lipoprotein(a)	protein-coding
hypermethylation	chr2	97735001	97740000	chr2:97735001-97740000	Intergenic	Plat_L3|LINE|CR1	23119	NM_001320848	151313	NM_199336	FAHD2B	-	fumarylacetoacetate hydrolase domain containing 2B	protein-coding
hypermethylation	chr1	142890001	142895000	chr1:142890001-142895000	Intergenic	MER66A|LTR|ERV1	-178895	NR_046228	100874392	NR_046228	ANKRD20A12P	-	ankyrin repeat domain 20 family member A12, pseudogene	pseudo
hypermethylation	chr15	32690001	32695000	chr15:32690001-32695000	intron	intron (NM_001282493, intron 3 of 18)	2993	NM_001282493	653125	NM_001282493	GOLGA8K	-	golgin A8 family member K	protein-coding
hypermethylation	chr15	20970001	20975000	chr15:20970001-20975000	Intergenic	L1PA3|LINE|L1	-11020	NR_027992	606	NR_027992	NBEAP1	BCL8|BCL8A	neurobeachin pseudogene 1	pseudo
hypermethylation	chrY	1160001	1165000	chrY:1160001-1165000	Intergenic	Intergenic	119116	NM_022148	64109	NM_022148	CRLF2	CRL2|CRLF2Y|TSLPR	cytokine receptor like factor 2	protein-coding
hypermethylation	chr1	146445001	146450000	chr1:146445001-146450000	intron	intron (NM_001351365, intron 75 of 92)	67099	NR_024442	728989	NR_024442	LOC728989	-	phosphodiesterase 4D interacting protein pseudogene	pseudo
hypermethylation	chr11	89550001	89555000	chr11:89550001-89555000	Intergenic	Intergenic	-10757	NM_020358	57093	NM_020358	TRIM49	RNF18|TRIM49A|TRIM49L2	tripartite motif containing 49	protein-coding
hypermethylation	chr3	53400001	53405000	chr3:53400001-53405000	Intergenic	L1PA2|LINE|L1	-20846	NM_018403	55802	NM_018403	DCP1A	HSA275986|Nbla00360|SMAD4IP1|SMIF	decapping mRNA 1A	protein-coding
hypermethylation	chr1	148585001	148590000	chr1:148585001-148590000	intron	intron (NM_001170755, intron 13 of 21)	26653	NM_173638	284565	NM_173638	NBPF15	AB14|AG3|NBPF16	NBPF member 15	protein-coding
hypermethylation	chr9	66580001	66585000	chr9:66580001-66585000	Intergenic	L1ME1|LINE|L1	-28589	NR_122076	403323	NM_203449	LOC403323	-	uncharacterized LOC403323	ncRNA
hypomethylation	chr10	5510001	5515000	chr10:5510001-5515000	Intergenic	Intergenic	23986	NM_005863	10276	NM_005863	NET1	ARHGEF8|NET1A	neuroepithelial cell transforming 1	protein-coding
hypermethylation	chr7	61240001	61245000	chr7:61240001-61245000	Intergenic	ALR/Alpha|Satellite|centr	1521934	NR_003952	643955	NR_003952	ZNF733P	ZNF733	zinc finger protein 733, pseudogene	pseudo
hypermethylation	chr2	222850001	222855000	chr2:222850001-222855000	Intergenic	L1PA2|LINE|L1	-310366	NM_153038	151278	NM_153038	CCDC140	-	coiled-coil domain containing 140	protein-coding
hypermethylation	chr9	67765001	67770000	chr9:67765001-67770000	Intergenic	Intergenic	-11623	NR_121606	102723709	NR_121606	LOC102723709	-	uncharacterized LOC102723709	ncRNA
hypermethylation	chr16	32205001	32210000	chr16:32205001-32210000	Intergenic	MER45A|DNA|hAT-Tip100	-8066	NR_109773	100289574	NR_109773	HERC2P4	D16F37S5	hect domain and RLD 2 pseudogene 4	pseudo
hypermethylation	chr1	148805001	148810000	chr1:148805001-148810000	TTS	TTS (NM_001164262).2	1485	NM_001164261	645142	NM_001164261	PPIAL4D	-	peptidylprolyl isomerase A like 4D	protein-coding
hypermethylation	chr7	62905001	62910000	chr7:62905001-62910000	Intergenic	MER5A|DNA|hAT-Charlie	-48081	NR_028349	100287834	NR_028349	LOC100287834	-	uncharacterized LOC100287834	ncRNA
hypermethylation	chr6	48460001	48465000	chr6:48460001-48465000	Intergenic	L1PA3|LINE|L1	-426075	NM_001013732	442213	NM_207499	PTCHD4	C6orf138|PTCH53|dJ402H5.2	patched domain containing 4	protein-coding
hypermethylation	chr19	36765001	36770000	chr19:36765001-36770000	Intergenic	SST1|Satellite|centr	-34745	NR_029389	100134317	NR_029389	LOC100134317	-	uncharacterized LOC100134317	ncRNA
hypermethylation	chr14	19905001	19910000	chr14:19905001-19910000	intron	L1PA5|LINE|L1	13131	NR_073460	101101776	NR_073460	BMS1P17	LINC00516	BMS1, ribosome biogenesis factor pseudogene 17	pseudo
hypermethylation	chr16	74420001	74425000	chr16:74420001-74425000	intron	intron (NM_001306094, intron 4 of 6)	10650	NM_001306094	440348	NM_001018059	NPIPB15	A-761H5.4|NPIPL2	nuclear pore complex interacting protein family member B15	protein-coding
hypermethylation	chr5	90110001	90115000	chr5:90110001-90115000	intron	L1PA4|LINE|L1	257883	NM_032119	84059	NM_032119	ADGRV1	FEB4|GPR98|MASS1|USH2B|USH2C|VLGR1|VLGR1b	adhesion G protein-coupled receptor V1	protein-coding
hypermethylation	chr1	147670001	147675000	chr1:147670001-147675000	intron	intron (NM_001351365, intron 71 of 94)	37511	NR_135559	100505824	NR_135559	LOC100505824	-	uncharacterized LOC100505824	ncRNA
hypermethylation	chr17	34490001	34495000	chr17:34490001-34495000	Intergenic	L1MD3|LINE|L1	31647	NM_001001437	414062	NM_001001437	CCL3L3	464.2|D17S1718|G0S19-2|LD78|LD78BETA|SCYA3L|SCYA3L1	C-C motif chemokine ligand 3 like 3	protein-coding
hypomethylation	chr12	124845001	124850000	chr12:124845001-124850000	intron	intron (NM_001077261, intron 22 of 47)	-25712	NR_106940	102466204	NR_106940	MIR6880	hsa-mir-6880	microRNA 6880	ncRNA
hypermethylation	chr7	72640001	72645000	chr7:72640001-72645000	intron	MLT1B|LTR|ERVL-MaLR	7826	NR_003186	654816	NR_003186	NCF1B	NCF-1B|SH3PXD1B	neutrophil cytosolic factor 1B pseudogene	pseudo
hypermethylation	chr1	142950001	142955000	chr1:142950001-142955000	Intergenic	Intergenic	-238895	NR_046228	100874392	NR_046228	ANKRD20A12P	-	ankyrin repeat domain 20 family member A12, pseudogene	pseudo
hypomethylation	chr9	136700001	136705000	chr9:136700001-136705000	intron	intron (NM_003371, intron 3 of 26)	-97423	NM_007101	1757	NM_007101	SARDH	BPR-2|DMGDHL1|SAR|SARD|SDH	sarcosine dehydrogenase	protein-coding
hypermethylation	chr17	44715001	44720000	chr17:44715001-44720000	exon	exon (NM_006178, exon 6 of 21)	49400	NR_033799	728806	NR_033799	NSFP1	NSFP	N-ethylmaleimide-sensitive factor pseudogene 1	pseudo
hypermethylation	chr15	32665001	32670000	chr15:32665001-32670000	Intergenic	L2b|LINE|L2	27993	NM_001282493	653125	NM_001282493	GOLGA8K	-	golgin A8 family member K	protein-coding
hypermethylation	chrX	155245001	155250000	chrX:155245001-155250000	Intergenic	L1MC|LINE|L1	-1005	NR_138048	100128260	NR_138048	WASIR1	NCRNA00286B	WASH and IL9R antisense RNA 1	ncRNA
hypermethylation	chr11	150001	155000	chr11:150001-155000	Intergenic	AluSg|SINE|Alu	-13383	NR_146389	100133161	NR_028326	LINC01001	-	long intergenic non-protein coding RNA 1001	ncRNA
hypermethylation	chr15	34830001	34835000	chr15:34830001-34835000	intron	intron (NR_027410, intron 8 of 23)	-4278	NM_001023567	440270	NM_001023567	GOLGA8B	GOLGA5	golgin A8 family member B	protein-coding
hypermethylation	chr2	111205001	111210000	chr2:111205001-111210000	intron	intron (NR_038099, intron 7 of 8).2	23152	NR_027467	96626	NM_033514	LIMS3	PINCH-3	LIM zinc finger domain containing 3	protein-coding
hypermethylation	chrY	1200001	1205000	chrY:1200001-1205000	Intergenic	Intergenic	79116	NM_022148	64109	NM_022148	CRLF2	CRL2|CRLF2Y|TSLPR	cytokine receptor like factor 2	protein-coding
hypermethylation	chr1	13755001	13760000	chr1:13755001-13760000	Intergenic	LTR16A1|LTR|ERVL	20593	NM_001099852	645425	NM_001099852	PRAMEF20	PRAMEF21	PRAME family member 20	protein-coding
hypermethylation	chr16	2690001	2695000	chr16:2690001-2695000	non-coding	non-coding (NR_024492, exon 1 of 1)	3517	NR_024492	645644	NR_024492	FLJ42627	-	uncharacterized LOC645644	ncRNA
hypermethylation	chr5	68950001	68955000	chr5:68950001-68955000	intron	AluY|SINE|Alu	53854	NR_027386	653188	NR_027386	GUSBP3	GUSBP1|SMA3	glucuronidase, beta pseudogene 3	pseudo
hypermethylation	chr5	100635001	100640000	chr5:100635001-100640000	Intergenic	MIR|SINE|MIR	-398511	NM_005668	7903	NM_005668	ST8SIA4	PST|PST1|SIAT8D|ST8SIA-IV	ST8 alpha-N-acetyl-neuraminide alpha-2,8-sialyltransferase 4	protein-coding
hypermethylation	chr15	34820001	34825000	chr15:34820001-34825000	intron	intron (NM_001023567, intron 7 of 15)	-1928	NR_036261	100422845	NR_036261	MIR1233-2	-	microRNA 1233-2	ncRNA
hypermethylation	chr15	85040001	85045000	chr15:85040001-85045000	Intergenic	Intergenic	-3306	NR_033787	440299	NR_033787	DNM1P41	DNM1DN11-6|DNM1DN11.6|DNM1DN11@	dynamin 1 pseudogene 41	pseudo
hypermethylation	chr1	206510001	206515000	chr1:206510001-206515000	Intergenic	Intergenic	-3700	NM_001300952	23380	NM_015326	SRGAP2	ARHGAP34|FNBP2|SRGAP2A|SRGAP3	SLIT-ROBO Rho GTPase activating protein 2	protein-coding
hypermethylation	chr17	34725001	34730000	chr17:34725001-34730000	Intergenic	AluSx1|SINE|Alu	29493	NM_001291462	101060321	NM_001291462	TBC1D3G	-	TBC1 domain family member 3G	protein-coding
hypermethylation	chr8	8050001	8055000	chr8:8050001-8055000	intron	AluY|SINE|Alu	32525	NR_147089	105379219	NR_147089	FAM85B	-	family with sequence similarity 85 member B	ncRNA
hypermethylation	chr8	12355001	12360000	chr8:12355001-12360000	intron	MER91C|DNA|hAT-Tip100	62978	NR_040092	100506990	NR_040091	LOC100506990	-	uncharacterized LOC100506990	ncRNA
hypermethylation	chr1	146215001	146220000	chr1:146215001-146220000	intron	intron (NM_001351365, intron 85 of 94)	124343	NR_135559	100505824	NR_135559	LOC100505824	-	uncharacterized LOC100505824	ncRNA
hypermethylation	chr9	44285001	44290000	chr9:44285001-44290000	Intergenic	THE1C|LTR|ERVL-MaLR	-97085	NR_121564	101927827	NR_121564	LOC101927827	-	uncharacterized LOC101927827	ncRNA
hypermethylation	chr16	14835001	14840000	chr16:14835001-14840000	Intergenic	MER101-int|LTR|ERV1	-7170	NM_001277323	642778	NM_001277323	NPIPA3	-	nuclear pore complex interacting protein family member A3	protein-coding
hypermethylation	chr9	46650001	46655000	chr9:46650001-46655000	Intergenic	MER96|DNA|hAT	-35057	NR_047527	387628	NM_174950	FGF7P6	KGFLP1	fibroblast growth factor 7 pseudogene 6	pseudo
hypermethylation	chrY	110001	115000	chrY:110001-115000	Intergenic	Intergenic	-30491	NR_028057	55344	NM_018390	PLCXD1	LL0XNC01-136G2.1	phosphatidylinositol specific phospholipase C X domain containing 1	protein-coding
hypermethylation	chr17	44415001	44420000	chr17:44415001-44420000	intron	intron (NM_001039083, intron 3 of 3)	21653	NM_001352769	100506084	NM_001039083	ARL17B	ARL17|ARL17A	ADP ribosylation factor like GTPase 17B	protein-coding
hypermethylation	chr7	72445001	72450000	chr7:72445001-72450000	Intergenic	AluJr|SINE|Alu	7287	NR_104007	100101148	NR_104007	LOC100101148	-	FK506 binding protein 6, 36kDa pseudogene	pseudo
hypermethylation	chr3	77810001	77815000	chr3:77810001-77815000	Intergenic	Intergenic	285614	NR_146636	105377172	NR_146636	LINC02077	-	long intergenic non-protein coding RNA 2077	ncRNA
hypermethylation	chr19	150001	155000	chr19:150001-155000	Intergenic	L1PA7|LINE|L1	41821	NM_001005240	81099	NM_001005240	OR4F17	OR4F11P|OR4F18|OR4F19|OR4F5	olfactory receptor family 4 subfamily F member 17	protein-coding
hypermethylation	chr10	51875001	51880000	chr10:51875001-51880000	intron	intron (NM_001005751, intron 21 of 30)	49852	NM_001330102	387680	NM_018232	WASHC2A	FAM21A|FAM21B|bA56A21.1|bA98I6.1	WASH complex subunit 2A	protein-coding
hypermethylation	chr9	68730001	68735000	chr9:68730001-68735000	intron	AluSx1|SINE|Alu	5959	NR_034006	100132352	NR_034006	FRG1HP	-	FSHD region gene 1 family member H, pseudogene	pseudo
hypermethylation	chr7	61260001	61265000	chr7:61260001-61265000	Intergenic	ALR/Alpha|Satellite|centr	1501934	NR_003952	643955	NR_003952	ZNF733P	ZNF733	zinc finger protein 733, pseudogene	pseudo
hypermethylation	chr17	19010001	19015000	chr17:19010001-19015000	Intergenic	AluSg|SINE|Alu	-18282	NM_001353418	400581	NM_001129778	GRAPL	-	GRB2 related adaptor protein like	protein-coding
hypermethylation	chr7	143420001	143425000	chr7:143420001-143425000	TTS	TTS (NM_001130025)	9561	NM_001130026	285966	NM_173678	TCAF2	FAM115C|FAM139A|GATD9	TRPM8 channel associated factor 2	protein-coding
hypermethylation	chr14	19775001	19780000	chr14:19775001-19780000	Intergenic	AluY|SINE|Alu	-91498	NR_133911	106480334	NR_133911	BMS1P22	-	BMS1, ribosome biogenesis factor pseudogene 22	pseudo
hypermethylation	chr5	70410001	70415000	chr5:70410001-70415000	Intergenic	AluY|SINE|Alu	-23603	NR_026578	647859	NR_026578	LOC647859	-	occludin pseudogene	pseudo
hypermethylation	chrX	153450001	153455000	chrX:153450001-153455000	intron	FLAM_C|SINE|Alu	4393	NM_001330067	101060233	NM_001330067	OPN1MW3	GOP	opsin 1, medium wave sensitive 3	protein-coding
hypermethylation	chr2	98065001	98070000	chr2:98065001-98070000	Intergenic	Intergenic	22120	NR_130704	100506123	NR_040097	LOC100506123	-	uncharacterized LOC100506123	ncRNA
hypermethylation	chr6	170975001	170980000	chr6:170975001-170980000	Intergenic	L1P4|LINE|L1	-83720	NM_002598	5134	NM_002598	PDCD2	RP8|ZMYND7	programmed cell death 2	protein-coding
hypermethylation	chr9	67045001	67050000	chr9:67045001-67050000	Intergenic	Intergenic	-15428	NR_046175	286297	NR_046175	LOC286297	-	methylenetetrahydrofolate dehydrogenase (NADP+ dependent) 1 like pseudogene	pseudo
hypermethylation	chrX	660001	665000	chrX:660001-665000	Intergenic	Intergenic	77421	NM_006883	6473	NM_000451	SHOX	GCFX|PHOG|SHOXY|SS	short stature homeobox	protein-coding
hypermethylation	chrX	103310001	103315000	chrX:103310001-103315000	Intergenic	MER39B|LTR|ERV1	5002	NR_130172	100101478	NR_130172	LOC100101478	-	H2B histone family member M pseudogene	pseudo
hypermethylation	chr7	63000001	63005000	chr7:63000001-63005000	Intergenic	Intergenic	-78968	NR_036246	100422917	NR_036246	MIR4283-1	-	microRNA 4283-1	ncRNA
hypermethylation	chr8	7615001	7620000	chr8:7615001-7620000	Intergenic	Intergenic	-9606	NR_046351	441328	NM_001164447	FAM90A10P	FAM90A10	putative protein FAM90A10	pseudo
hypermethylation	chrX	101540001	101545000	chrX:101540001-101545000	intron	L1M3|LINE|L1	40406	NM_001099686	728343	NM_001099686	NXF2B	bA353J17.1	nuclear RNA export factor 2B	protein-coding
hypermethylation	chr2	86880001	86885000	chr2:86880001-86885000	intron	L1HS|LINE|L1	-31500	NM_001198951	7844	NM_005667	RNF103	HKF-1|KF-1|KF1|ZFP-103|ZFP103	ring finger protein 103	protein-coding
hypermethylation	chrY	13460001	13465000	chrY:13460001-13465000	Intergenic	LSAU|Satellite|Satellite	1070889	NR_033667	352887	NR_033667	GYG2P1	GYG2P	glycogenin 2 pseudogene 1	pseudo
hypermethylation	chr16	16415001	16420000	chr16:16415001-16420000	promoter-TSS	promoter-TSS (NR_106766).2	-945	NR_106766	102466268	NR_106766	MIR6511A1	MIR6511A-1|hsa-mir-6511a-1	microRNA 6511a-1	ncRNA
hypermethylation	chr3	197350001	197355000	chr3:197350001-197355000	intron	intron (NR_003266, intron 1 of 7)	2252	NR_003266	220729	NR_003266	LOC220729	-	succinate dehydrogenase complex flavoprotein subunit A pseudogene	pseudo
hypermethylation	chr7	143265001	143270000	chr7:143265001-143270000	Intergenic	Intergenic	-1394	NM_001008747	441294	NM_001008747	CTAGE15	CTAGE15P|cTAGE-15	CTAGE family member 15	protein-coding
hypermethylation	chr10	48215001	48220000	chr10:48215001-48220000	intron	AluSx|SINE|Alu	1776	NM_001190810	642517	NM_001190810	AGAP9	AGAP-9|CTGLF6|bA301J7.2	ArfGAP with GTPase domain, ankyrin repeat and PH domain 9	protein-coding
hypermethylation	chr7	63070001	63075000	chr7:63070001-63075000	Intergenic	AluJo|SINE|Alu	-8968	NR_036246	100422917	NR_036246	MIR4283-1	-	microRNA 4283-1	ncRNA
hypermethylation	chrX	48260001	48265000	chrX:48260001-48265000	intron	AluSg|SINE|Alu	8844	NM_175729	6759	NM_005636	SSX4	CT5.4	SSX family member 4	protein-coding
hypermethylation	chr7	102190001	102195000	chr7:102190001-102195000	intron	AluJr|SINE|Alu	821	NM_001031618	441273	NM_001031618	SPDYE2	SPDYB2-L1	speedy/RINGO cell cycle regulator family member E2	protein-coding
hypermethylation	chr4	9345001	9350000	chr4:9345001-9350000	TTS	TTS (NM_001242327).2	1626	NM_001242326	728373	NM_001242326	USP17L25	-	ubiquitin specific peptidase 17-like family member 25	protein-coding
hypermethylation	chr17	19005001	19010000	chr17:19005001-19010000	Intergenic	CT-rich|Low_complexity|Low_complexity	14726	NM_001291904	79999	NM_024934	LOC79999	-	uncharacterized protein ENSP00000382033	protein-coding
hypermethylation	chr1	146455001	146460000	chr1:146455001-146460000	intron	intron (NM_001351365, intron 82 of 92)	57099	NR_024442	728989	NR_024442	LOC728989	-	phosphodiesterase 4D interacting protein pseudogene	pseudo
hypermethylation	chr16	83670001	83675000	chr16:83670001-83675000	intron	L1HS|LINE|L1	130549	NR_036147	100422853	NR_036147	MIR3182	mir-3182	microRNA 3182	ncRNA
hypermethylation	chr5	69355001	69360000	chr5:69355001-69360000	intron	AluSg|SINE|Alu	12150	NM_022877	6607	NM_017411	SMN2	BCD541|C-BCD541|GEMIN1|SMNC|TDRD16B	survival of motor neuron 2, centromeric	protein-coding
hypermethylation	chr1	595001	600000	chr1:595001-600000	Intergenic	L1ME3D|LINE|L1	24534	NM_001005224	26683	NM_001005224	OR4F3	-	olfactory receptor family 4 subfamily F member 3	protein-coding
hypermethylation	chr15	32500001	32505000	chr15:32500001-32505000	Intergenic	MLT1C|LTR|ERVL-MaLR	179814	NR_046324	1139	NM_000746	CHRNA7	CHRNA7-2|NACHRA7	cholinergic receptor nicotinic alpha 7 subunit	protein-coding
hypermethylation	chr7	143225001	143230000	chr7:143225001-143230000	Intergenic	L2|LINE|L2	-18396	NM_001348289	392133	NM_001348289	OR10AC1	OR10AC1P	olfactory receptor family 10 subfamily AC member 1 (gene/pseudogene)	protein-coding
hypermethylation	chr4	103125001	103130000	chr4:103125001-103130000	Intergenic	L1PA2|LINE|L1	117969	NM_001135148	64116	NM_022154	SLC39A8	BIGM103|CDG2N|LZT-Hs6|PP3105|ZIP8	solute carrier family 39 member 8	protein-coding
hypermethylation	chr3	75715001	75720000	chr3:75715001-75720000	Intergenic	Intergenic	-3932	NR_040005	401074	NR_040004	LINC00960	-	long intergenic non-protein coding RNA 960	ncRNA
hypermethylation	chrX	1485001	1490000	chrX:1485001-1490000	intron	MLT1B|LTR|ERVL-MaLR	23539	NM_001636	293	NM_001636	SLC25A6	AAC3|ANT|ANT 2|ANT 3|ANT3|ANT3Y	solute carrier family 25 member 6	protein-coding
hypermethylation	chr3	101930001	101935000	chr3:101930001-101935000	Intergenic	Charlie7|DNA|hAT-Charlie	49951	NR_135549	101929411	NR_135549	LOC101929411	-	uncharacterized LOC101929411	ncRNA
hypermethylation	chr16	28460001	28465000	chr16:28460001-28465000	Intergenic	AluSx|SINE|Alu	-24725	NM_001199142	8663	NM_003752	EIF3C	EIF3CL|EIF3S8|eIF3-p110	eukaryotic translation initiation factor 3 subunit C	protein-coding
hypermethylation	chrX	1460001	1465000	chrX:1460001-1465000	intron	AluSz|SINE|Alu	6991	NM_001267713	3563	NM_002183	IL3RA	CD123|IL3R|IL3RAY|IL3RX|IL3RY|hIL-3Ra	interleukin 3 receptor subunit alpha	protein-coding
hypermethylation	chr11	89710001	89715000	chr11:89710001-89715000	Intergenic	Intergenic	10828	NM_001136486	120146	NM_001136486	TRIM64	C11orf28|TRIM64A	tripartite motif containing 64	protein-coding
hypermethylation	chr15	21130001	21135000	chr15:21130001-21135000	intron	intron (NR_028506, intron 2 of 7)	2125	NR_028506	440225	NR_028506	NF1P2	NF1HHS	neurofibromin 1 pseudogene 2	pseudo
hypermethylation	chrX	215001	220000	chrX:215001-220000	3' UTR	3' UTR (NM_018390, exon 7 of 7)	13387	NM_012227	8225	NM_012227	GTPBP6	PGPL	GTP binding protein 6 (putative)	protein-coding
hypermethylation	chr1	120805001	120810000	chr1:120805001-120810000	Intergenic	Intergenic	-31505	NM_001100910	653820	NM_001100910	FAM72B	p17	family with sequence similarity 72 member B	protein-coding
hypermethylation	chr1	145215001	145220000	chr1:145215001-145220000	intron	intron (NM_203458, intron 1 of 4)	8387	NM_203458	388677	NM_203458	NOTCH2NL	N2N	notch 2 N-terminal like	protein-coding
hypermethylation	chrX	1980001	1985000	chrX:1980001-1985000	Intergenic	Intergenic	248474	NM_001171039	438	NM_004043	ASMT	ASMTY|HIOMT|HIOMTY	acetylserotonin O-methyltransferase	protein-coding
hypermethylation	chr9	46835001	46840000	chr9:46835001-46840000	Intergenic	THE1B-int|LTR|ERVL-MaLR	-6169	NR_126050	103908605	NR_126050	LOC103908605	-	uncharacterized LOC103908605	ncRNA
hypermethylation	chr7	144060001	144065000	chr7:144060001-144065000	exon	exon (NM_005435, exon 2 of 15)	-9689	NR_126023	101928492	NR_126023	OR2A1-AS1	-	OR2A1 antisense RNA 1	ncRNA
hypermethylation	chr9	66730001	66735000	chr9:66730001-66735000	Intergenic	L1MB4|LINE|L1	-178589	NR_122076	403323	NM_203449	LOC403323	-	uncharacterized LOC403323	ncRNA
hypermethylation	chr5	180850001	180855000	chr5:180850001-180855000	Intergenic	Intergenic	58212	NM_001005277	81399	NM_001005277	OR4F16	OR1-1|OR7-21	olfactory receptor family 4 subfamily F member 16	protein-coding
hypermethylation	chr2	175270001	175275000	chr2:175270001-175275000	intron	L1PA2|LINE|L1	12043	NM_001193528	79634	NM_024583	SCRN3	SES3	secernin 3	protein-coding
hypermethylation	chr16	21445001	21450000	chr16:21445001-21450000	Intergenic	AluJb|SINE|Alu	-1724	NR_024456	100190986	NR_024456	LOC100190986	-	uncharacterized LOC100190986	ncRNA
hypermethylation	chr2	110845001	110850000	chr2:110845001-110850000	intron	THE1D|LTR|ERVL-MaLR	-3400	NR_049830	100847033	NR_049830	MIR4436B2	-	microRNA 4436b-2	ncRNA
hypomethylation	chr19	465001	470000	chr19:465001-470000	intron	intron (NM_182577, intron 3 of 3)	-6504	NM_012435	25759	NM_012435	SHC2	SCK|SHCB|SLI	SHC adaptor protein 2	protein-coding
hypermethylation	chr5	175440001	175445000	chr5:175440001-175445000	Intergenic	T-rich|Low_complexity|Low_complexity	46558	NR_103794	100996385	NR_103794	LOC100996385	-	uncharacterized LOC100996385	ncRNA
hypermethylation	chr16	29370001	29375000	chr16:29370001-29375000	intron	intron (NR_002939, intron 7 of 8)	42623	NM_001310137	728888	NM_001310137	NPIPB11	NPIP	nuclear pore complex interacting protein family member B11	protein-coding
hypermethylation	chr9	42280001	42285000	chr9:42280001-42285000	Intergenic	L1PA15-16|LINE|L1	-85803	NM_001012421	441430	NM_001012421	ANKRD20A2	-	ankyrin repeat domain 20 family member A2	protein-coding
hypermethylation	chr9	41895001	41900000	chr9:41895001-41900000	Intergenic	L3b|LINE|CR1	57677	NR_126045	389741	NM_203448	GLIDR	LINC01172|TCONS_00015562	glioblastoma down-regulated RNA	ncRNA
hypermethylation	chrX	52780001	52785000	chrX:52780001-52785000	intron	intron (NM_175698, intron 3 of 7).2	2219	NM_001278701	727837	NM_001164417	SSX2B	CT5.2|CT5.2b|HOM-MEL-40|SSX	SSX family member 2B	protein-coding
hypomethylation	chr9	139280001	139285000	chr9:139280001-139285000	intron	AluSq2|SINE|Alu	10389	NM_003086	6621	NM_003086	SNAPC4	PTFalpha|SNAP190	small nuclear RNA activating complex polypeptide 4	protein-coding
hypermethylation	chr9	65695001	65700000	chr9:65695001-65700000	Intergenic	THE1B|LTR|ERVL-MaLR	-187890	NM_015667	26165	NM_015667	SPATA31A7	AEP1|C9orf36|C9orf36A|FAM75A4|FAM75A7|SPATA31A4	SPATA31 subfamily A member 7	protein-coding
hypermethylation	chr16	33100001	33105000	chr16:33100001-33105000	Intergenic	Intergenic	-103083	NM_001099687	729355	NM_001099687	TP53TG3B	TP53TG3E|TP53TG3F	TP53 target 3B	protein-coding
hypermethylation	chr1	143225001	143230000	chr1:143225001-143230000	Intergenic	L1PA5|LINE|L1	-25261	NR_110761	102723769	NR_110761	LOC102723769	-	uncharacterized LOC102723769	ncRNA
hypomethylation	chr11	1320001	1325000	chr11:1320001-1325000	intron	MER106B|DNA|hAT-Charlie	1520	NM_001318514	54472	NM_019009	TOLLIP	IL-1RAcPIP	toll interacting protein	protein-coding
hypermethylation	chrY	10025001	10030000	chrY:10025001-10030000	Intergenic	Intergenic	279093	NR_001540	252955	NR_001540	TTTY23	NCRNA00148|TTTY23B	testis-specific transcript, Y-linked 23 (non-protein coding)	ncRNA
hypermethylation	chr5	70020001	70025000	chr5:70020001-70025000	intron	L1PA16|LINE|L1	6884	NR_146391	653080	NR_146391	LOC653080	-	glucuronidase beta pseudogene	pseudo
hypermethylation	chr16	54080001	54085000	chr16:54080001-54085000	intron	intron (NM_001080432, intron 8 of 8)	9195	NR_103838	100505692	NR_103838	FTO-IT1	-	FTO intronic transcript 1	ncRNA
hypermethylation	chrX	1950001	1955000	chrX:1950001-1955000	Intergenic	Intergenic	218474	NM_001171039	438	NM_004043	ASMT	ASMTY|HIOMT|HIOMTY	acetylserotonin O-methyltransferase	protein-coding
hypermethylation	chr1	146050001	146055000	chr1:146050001-146055000	intron	intron (NM_183372, intron 9 of 23)	13756	NM_001101663	200030	NM_183372	NBPF11	NBPF24	NBPF member 11	protein-coding
hypermethylation	chr9	45140001	45145000	chr9:45140001-45145000	Intergenic	L1PA5|LINE|L1	-137210	NR_121606	102723709	NR_121606	LOC102723709	-	uncharacterized LOC102723709	ncRNA
hypermethylation	chrX	72155001	72160000	chrX:72155001-72160000	promoter-TSS	promoter-TSS (NM_001348073).2	-503	NM_001348072	100132304	NM_001348072	FAM236B	-	family with sequence similarity 236 member B	protein-coding
hypermethylation	chr5	21520001	21525000	chr5:21520001-21525000	intron	MLT1A0-int|LTR|ERVL-MaLR	62911	NR_027026	728411	NM_207331	GUSBP1	-	glucuronidase, beta pseudogene 1	pseudo
hypermethylation	chr3	115705001	115710000	chr3:115705001-115710000	intron	intron (NM_001318915, intron 3 of 8)	-83527	NR_145779	109623450	NR_145779	SNORD155	-	small nucleolar RNA, C/D box 155	snoRNA
hypermethylation	chr9	43065001	43070000	chr9:43065001-43070000	Intergenic	Intergenic	-34188	NR_136310	105379252	NR_136310	LOC105379252	-	family with sequence similarity 95 member B1-like	ncRNA
hypermethylation	chr10	48285001	48290000	chr10:48285001-48290000	Intergenic	Intergenic	32296	NM_001271703	653145	NM_001040084	ANXA8	ANX8|CH17-360D5.2	annexin A8	protein-coding
hypermethylation	chr5	175520001	175525000	chr5:175520001-175525000	intron	intron (NM_001265615, intron 5 of 19)	-24052	NR_038402	100507387	NR_038402	LOC100507387	-	uncharacterized LOC100507387	ncRNA
hypermethylation	chr2	131325001	131330000	chr2:131325001-131330000	promoter-TSS	promoter-TSS (NR_027313).2	-902	NR_033930	646743	NR_033930	PRSS40B	-	serine protease 40B	pseudo
hypermethylation	chr9	45985001	45990000	chr9:45985001-45990000	Intergenic	L1PB3|LINE|L1	-129443	NR_103714	100289124	NM_001024608	FAM27E2	FAM27E1	family with sequence similarity 27 member E2	ncRNA
hypermethylation	chr9	38985001	38990000	chr9:38985001-38990000	Intergenic	AluY|SINE|Alu	300800	NM_033655	79937	NM_033655	CNTNAP3	CASPR3|CNTNAP3A	contactin associated protein like 3	protein-coding
hypermethylation	chr19	38330001	38335000	chr19:38330001-38335000	intron	L1PA2|LINE|L1	13336	NR_040015	100631378	NR_040015	LOC100631378	-	uncharacterized 100631378	ncRNA
hypermethylation	chr15	23335001	23340000	chr15:23335001-23340000	intron	intron (NR_002824, intron 4 of 34)	40759	NR_002824	400322	NR_002824	HERC2P2	D15F37S3|MN7	hect domain and RLD 2 pseudogene 2	pseudo
hypermethylation	chr9	69005001	69010000	chr9:69005001-69010000	Intergenic	AluSx|SINE|Alu	-5179	NR_031629	100302167	NR_031629	MIR1299	MIRN1299|hsa-mir-1299	microRNA 1299	ncRNA
hypermethylation	chr2	87380001	87385000	chr2:87380001-87385000	Intergenic	L1MB7|LINE|L1	-39409	NR_039929	100616165	NR_039929	MIR4771-2	-	microRNA 4771-2	ncRNA
hypermethylation	chr18	18510001	18515000	chr18:18510001-18515000	Intergenic	ALR/Alpha|Satellite|centr	179312	NM_005406	6093	NM_005406	ROCK1	P160ROCK|ROCK-I	Rho associated coiled-coil containing protein kinase 1	protein-coding
hypermethylation	chr19	59110001	59115000	chr19:59110001-59115000	Intergenic	THE1C|LTR|ERVL-MaLR	25734	NR_026052	65996	NM_023939	CENPBD1P1	-	CENPB DNA-binding domains containing 1 pseudogene 1	pseudo
hypermethylation	chr5	68970001	68975000	chr5:68970001-68975000	intron	AluJr|SINE|Alu	33854	NR_027386	653188	NR_027386	GUSBP3	GUSBP1|SMA3	glucuronidase, beta pseudogene 3	pseudo
hypermethylation	chr1	13010001	13015000	chr1:13010001-13015000	Intergenic	AluY|SINE|Alu	-5094	NM_001010889	440561	NM_001010889	PRAMEF6	-	PRAME family member 6	protein-coding
hypermethylation	chrY	940001	945000	chrY:940001-945000	Intergenic	Intergenic	339116	NM_022148	64109	NM_022148	CRLF2	CRL2|CRLF2Y|TSLPR	cytokine receptor like factor 2	protein-coding
hypermethylation	chr9	40200001	40205000	chr9:40200001-40205000	Intergenic	MIR|SINE|MIR	302154	NR_026803	401507	NM_001012278	FAM74A1	FAM74A5	family with sequence similarity 74 member A1	ncRNA
hypermethylation	chr8	86730001	86735000	chr8:86730001-86735000	Intergenic	MIRc|SINE|MIR	5427	NR_003594	100288527	NR_003594	REXO1L2P	-	REXO1 like 2, pseudogene	pseudo
hypermethylation	chr9	66065001	66070000	chr9:66065001-66070000	Intergenic	Intergenic	-389789	NR_121647	103352539	NR_121647	LINC01410	-	long intergenic non-protein coding RNA 1410	ncRNA
hypermethylation	chr15	28800001	28805000	chr15:28800001-28805000	Intergenic	Intergenic	-24357	NR_033351	100132565	NM_001012452	GOLGA8F	-	golgin A8 family member F	protein-coding
hypermethylation	chrX	101500001	101505000	chrX:101500001-101505000	intron	AluSp|SINE|Alu	406	NM_001099686	728343	NM_001099686	NXF2B	bA353J17.1	nuclear RNA export factor 2B	protein-coding
hypermethylation	chr5	68910001	68915000	chr5:68910001-68915000	Intergenic	Intergenic	56428	NM_001098728	728340	NM_001098728	GTF2H2C	GTF2H2C_2	GTF2H2 family member C	protein-coding
hypermethylation	chr19	115001	120000	chr19:115001-120000	Intergenic	L1PA2|LINE|L1	6821	NM_001005240	81099	NM_001005240	OR4F17	OR4F11P|OR4F18|OR4F19|OR4F5	olfactory receptor family 4 subfamily F member 17	protein-coding
hypermethylation	chr9	46355001	46360000	chr9:46355001-46360000	Intergenic	Intergenic	29873	NR_103714	100289124	NM_001024608	FAM27E2	FAM27E1	family with sequence similarity 27 member E2	ncRNA
hypermethylation	chr5	175500001	175505000	chr5:175500001-175505000	intron	intron (NM_001265615, intron 1 of 19)	11788	NM_001265615	202134	NM_001079529	FAM153B	-	family with sequence similarity 153 member B	protein-coding
hypermethylation	chr2	97940001	97945000	chr2:97940001-97945000	Intergenic	L1PA10|LINE|L1	-1954	NR_103732	100506076	NR_103732	LOC100506076	-	uncharacterized LOC100506076	ncRNA
hypermethylation	chr7	6840001	6845000	chr7:6840001-6845000	intron	AluJb|SINE|Alu	23426	NM_198097	221960	NM_198097	CCZ1B	C7orf28B|H_NH0577018.2	CCZ1 homolog B, vacuolar protein trafficking and biogenesis associated	protein-coding
hypermethylation	chr16	16820001	16825000	chr16:16820001-16825000	Intergenic	L2a|LINE|L2	349398	NM_001282507	101059938	NM_001282507	NPIPA7	-	nuclear pore complex interacting protein family member A7	protein-coding
hypermethylation	chrX	72150001	72155000	chrX:72150001-72155000	Intergenic	Intergenic	-5503	NM_001348072	100132304	NM_001348072	FAM236B	-	family with sequence similarity 236 member B	protein-coding
hypermethylation	chr16	18345001	18350000	chr16:18345001-18350000	Intergenic	LTR33|LTR|ERVL	79019	NM_001282507	101059938	NM_001282507	NPIPA7	-	nuclear pore complex interacting protein family member A7	protein-coding
hypermethylation	chr14	19920001	19925000	chr14:19920001-19925000	intron	L1MA6|LINE|L1	2829	NR_122112	503638	NR_122111	DUXAP9	LINC01296	double homeobox A pseudogene 9	pseudo
hypermethylation	chr9	65545001	65550000	chr9:65545001-65550000	Intergenic	THE1C|LTR|ERVL-MaLR	-37890	NM_015667	26165	NM_015667	SPATA31A7	AEP1|C9orf36|C9orf36A|FAM75A4|FAM75A7|SPATA31A4	SPATA31 subfamily A member 7	protein-coding
hypermethylation	chr1	148620001	148625000	chr1:148620001-148625000	intron	Tigger2b_Pri|DNA|TcMar-Tigger	61653	NM_173638	284565	NM_173638	NBPF15	AB14|AG3|NBPF16	NBPF member 15	protein-coding
hypermethylation	chr9	42835001	42840000	chr9:42835001-42840000	intron	intron (NR_136299, intron 3 of 3).3	19702	NR_136299	101929583	NR_136299	LOC101929583	-	methylenetetrahydrofolate dehydrogenase (NADP+ dependent) 1 like pseudogene	pseudo
hypermethylation	chr17	68540001	68545000	chr17:68540001-68545000	Intergenic	L1HS|LINE|L1	376824	NM_000891	3759	NM_000891	KCNJ2	ATFB9|HHBIRK1|HHIRK1|IRK1|KIR2.1|LQT7|SQT3	potassium voltage-gated channel subfamily J member 2	protein-coding
hypermethylation	chrY	370001	375000	chrY:370001-375000	Intergenic	(TG)n|Simple_repeat|Simple_repeat	-74810	NM_013239	28227	NM_013239	PPP2R3B	NYREN8|PPP2R3L|PPP2R3LY|PR48|PR70	protein phosphatase 2 regulatory subunit B''beta	protein-coding
hypermethylation	chr11	89515001	89520000	chr11:89515001-89520000	Intergenic	Intergenic	24243	NM_020358	57093	NM_020358	TRIM49	RNF18|TRIM49A|TRIM49L2	tripartite motif containing 49	protein-coding
hypermethylation	chr2	91990001	91995000	chr2:91990001-91995000	Intergenic	L1MB4|LINE|L1	29132	NR_003503	645367	NR_003503	GGT8P	GGT1P1	gamma-glutamyltransferase 8 pseudogene	pseudo
hypermethylation	chr4	49255001	49260000	chr4:49255001-49260000	Intergenic	L1M5|LINE|L1	268841	NM_001286791	80157	NM_025087	CWH43	CWH43-C|PGAP2IP	cell wall biogenesis 43 C-terminal homolog	protein-coding
hypermethylation	chr9	45395001	45400000	chr9:45395001-45400000	Intergenic	Intergenic	-44385	NR_148348	107984035	NR_148348	LOC107984035	-	uncharacterized LOC107984035	ncRNA
hypermethylation	chr9	67015001	67020000	chr9:67015001-67020000	non-coding	non-coding (NR_046175, exon 4 of 4).2	12691	NR_136299	101929583	NR_136299	LOC101929583	-	methylenetetrahydrofolate dehydrogenase (NADP+ dependent) 1 like pseudogene	pseudo
hypermethylation	chr2	90445001	90450000	chr2:90445001-90450000	Intergenic	Intergenic	1335616	NR_039635	100616399	NR_039635	MIR4436A	mir-4436a	microRNA 4436a	ncRNA
hypermethylation	chr9	69085001	69090000	chr9:69085001-69090000	TTS	TTS (NR_034006).2	21934	NR_034006	100132352	NR_034006	FRG1HP	-	FSHD region gene 1 family member H, pseudogene	pseudo
hypermethylation	chrX	58570001	58575000	chrX:58570001-58575000	Intergenic	ALR/Alpha|Satellite|centr	-635433	NM_007156	7789	NM_007156	ZXDA	ZNF896	zinc finger, X-linked, duplicated A	protein-coding
hypermethylation	chr15	30385001	30390000	chr15:30385001-30390000	3' UTR	3' UTR (NM_001282472, exon 19 of 19)	-8435	NR_026859	89837	NR_026859	ULK4P3	D-X|FAM7A3	ULK4 pseudogene 3	pseudo
hypermethylation	chr9	69690001	69695000	chr9:69690001-69695000	intron	ALR/Alpha|Satellite|centr	40348	NR_136299	101929583	NR_136299	LOC101929583	-	methylenetetrahydrofolate dehydrogenase (NADP+ dependent) 1 like pseudogene	pseudo
hypermethylation	chr7	61405001	61410000	chr7:61405001-61410000	Intergenic	ALR/Alpha|Satellite|centr	1356934	NR_003952	643955	NR_003952	ZNF733P	ZNF733	zinc finger protein 733, pseudogene	pseudo
hypermethylation	chrX	695001	700000	chrX:695001-700000	Intergenic	Intergenic	112421	NM_006883	6473	NM_000451	SHOX	GCFX|PHOG|SHOXY|SS	short stature homeobox	protein-coding
hypermethylation	chr17	44385001	44390000	chr17:44385001-44390000	intron	intron (NM_014834, intron 5 of 13)	15003	NM_014834	9884	NM_014834	LRRC37A	LRRC37	leucine rich repeat containing 37A	protein-coding
hypermethylation	chr17	77500001	77505000	chr17:77500001-77505000	intron	L3|LINE|CR1	9730	NM_001082575	146713	NM_001025448	RBFOX3	FOX-3|FOX3|HRNBP3|NEUN	RNA binding fox-1 homolog 3	protein-coding
hypermethylation	chrX	152405001	152410000	chrX:152405001-152410000	Intergenic	Intergenic	69241	NM_032882	84968	NM_032882	PNMA6A	MA6|PNMA6|PNMA6C	PNMA family member 6A	protein-coding
hypermethylation	chr9	70470001	70475000	chr9:70470001-70475000	intron	intron (NM_001024916, intron 6 of 12)	17671	NM_001330668	220869	NM_001024916	CBWD5	DC36	COBW domain containing 5	protein-coding
hypermethylation	chrX	101655001	101660000	chrX:101655001-101660000	intron	L1PA14|LINE|L1	37429	NM_022053	56001	NM_017809	NXF2	CT39|TAPL-2|TCP11X2	nuclear RNA export factor 2	protein-coding
hypermethylation	chr4	49540001	49545000	chr4:49540001-49545000	Intergenic	L1M5|LINE|L1	553841	NM_001286791	80157	NM_025087	CWH43	CWH43-C|PGAP2IP	cell wall biogenesis 43 C-terminal homolog	protein-coding
hypermethylation	chrX	62350001	62355000	chrX:62350001-62355000	Intergenic	MER4A1_|LTR|ERV1	218718	NM_001012968	139886	NM_001012968	SPIN4	TDRD28	spindlin family member 4	protein-coding
hypermethylation	chr5	69405001	69410000	chr5:69405001-69410000	Intergenic	Intergenic	62150	NM_022877	6607	NM_017411	SMN2	BCD541|C-BCD541|GEMIN1|SMNC|TDRD16B	survival of motor neuron 2, centromeric	protein-coding
hypermethylation	chr15	20815001	20820000	chr15:20815001-20820000	Intergenic	Intergenic	49826	NR_027411	729786	NR_027411	GOLGA8CP	GOLGA8C	golgin A8 family member C, pseudogene	pseudo
hypermethylation	chr15	20800001	20805000	chr15:20800001-20805000	Intergenic	Intergenic	34826	NR_027411	729786	NR_027411	GOLGA8CP	GOLGA8C	golgin A8 family member C, pseudogene	pseudo
hypermethylation	chr8	7195001	7200000	chr8:7195001-7200000	intron	intron (NR_027423, intron 2 of 6)	2863	NM_001256874	645402	NM_001256874	USP17L4	-	ubiquitin specific peptidase 17-like family member 4	protein-coding
hypermethylation	chr8	105070001	105075000	chr8:105070001-105075000	intron	L1PA3|LINE|L1	-163063	NM_001282882	9699	NM_014677	RIMS2	OBOE|RAB3IP3|RIM2	regulating synaptic membrane exocytosis 2	protein-coding
hypermethylation	chr16	28690001	28695000	chr16:28690001-28695000	Intergenic	AluSp|SINE|Alu	-7379	NM_001199142	8663	NM_003752	EIF3C	EIF3CL|EIF3S8|eIF3-p110	eukaryotic translation initiation factor 3 subunit C	protein-coding
hypermethylation	chr1	148810001	148815000	chr1:148810001-148815000	intron	intron (NR_104217, intron 2 of 17).3	6485	NM_001164261	645142	NM_001164261	PPIAL4D	-	peptidylprolyl isomerase A like 4D	protein-coding
hypermethylation	chr7	96475001	96480000	chr7:96475001-96480000	Intergenic	L1HS|LINE|L1	-138297	NM_006304	7979	NM_006304	SEM1	C7orf76|DSS1|ECD|SHFD1|SHFM1|SHSF1|Shfdg1	SEM1, 26S proteasome complex subunit	protein-coding
hypermethylation	chr5	69410001	69415000	chr5:69410001-69415000	Intergenic	AluJr|SINE|Alu	67150	NM_022877	6607	NM_017411	SMN2	BCD541|C-BCD541|GEMIN1|SMNC|TDRD16B	survival of motor neuron 2, centromeric	protein-coding
hypermethylation	chr1	145001	150000	chr1:145001-150000	Intergenic	AluJb|SINE|Alu	-6934	NR_039983	729737	NR_039983	LOC729737	-	uncharacterized LOC729737	ncRNA
hypermethylation	chr11	61005001	61010000	chr11:61005001-61010000	Intergenic	Intergenic	-1148	NM_014224	5222	NM_014224	PGA5	Pg5	pepsinogen 5, group I (pepsinogen A)	protein-coding
hypermethylation	chr15	82980001	82985000	chr15:82980001-82985000	intron	intron (NM_001164465, intron 6 of 9)	-20404	NR_120378	102724034	NR_120378	LOC102724034	-	uncharacterized LOC102724034	ncRNA
hypermethylation	chrX	2595001	2600000	chrX:2595001-2600000	Intergenic	Intergenic	-11674	NM_001122898	4267	NM_002414	CD99	HBA71|MIC2|MIC2X|MIC2Y|MSK5X	CD99 molecule (Xg blood group)	protein-coding
hypermethylation	chr9	70705001	70710000	chr9:70705001-70710000	Intergenic	Intergenic	-149305	NM_001286836	220869	NM_001024916	CBWD5	DC36	COBW domain containing 5	protein-coding
hypermethylation	chr4	11170001	11175000	chr4:11170001-11175000	Intergenic	L1PA2|LINE|L1	-197951	NR_030298	693157	NR_030298	MIR572	MIRN572|hsa-mir-572	microRNA 572	ncRNA
hypermethylation	chr2	91605001	91610000	chr2:91605001-91610000	Intergenic	HSATII|Satellite|Satellite	240475	NR_027238	654342	NR_027238	LOC654342	-	lymphocyte-specific protein 1 pseudogene	pseudo
hypermethylation	chr16	28770001	28775000	chr16:28770001-28775000	intron	MER30|DNA|hAT-Charlie	8744	NM_001287250	100507607	NM_001287250	NPIPB9	-	nuclear pore complex interacting protein family member B9	protein-coding
hypermethylation	chr11	60995001	61000000	chr11:60995001-61000000	exon	exon (NM_001079808, exon 7 of 9)	7679	NM_001079808	643847	NM_001079808	PGA4	-	pepsinogen 4, group I (pepsinogen A)	protein-coding
hypermethylation	chr1	143220001	143225000	chr1:143220001-143225000	Intergenic	L1ME3C|LINE|L1	-20261	NR_110761	102723769	NR_110761	LOC102723769	-	uncharacterized LOC102723769	ncRNA
hypermethylation	chr9	65790001	65795000	chr9:65790001-65795000	Intergenic	MSTB1|LTR|ERVL-MaLR	-282890	NM_015667	26165	NM_015667	SPATA31A7	AEP1|C9orf36|C9orf36A|FAM75A4|FAM75A7|SPATA31A4	SPATA31 subfamily A member 7	protein-coding
hypermethylation	chr8	21310001	21315000	chr8:21310001-21315000	Intergenic	MER33|DNA|hAT-Charlie	156750	NR_104677	101929172	NR_104677	LOC101929172	-	uncharacterized LOC101929172	ncRNA
hypermethylation	chr3	31410001	31415000	chr3:31410001-31415000	Intergenic	L1M4|LINE|L1	-161493	NM_178862	201595	NM_178862	STT3B	CDG1X|SIMP|STT3-B	STT3B, catalytic subunit of the oligosaccharyltransferase complex	protein-coding
hypermethylation	chr14	19945001	19950000	chr14:19945001-19950000	Intergenic	Intergenic	-22166	NR_110526	503639	NM_001013701	DUXAP10	-	double homeobox A pseudogene 10	pseudo
hypermethylation	chr1	144165001	144170000	chr1:144165001-144170000	intron	intron (NM_001351365, intron 16 of 92)	20688	NM_001351365	101060226	NM_001351365	NBPF19	-	NBPF member 19	protein-coding
hypermethylation	chr15	84850001	84855000	chr15:84850001-84855000	Intergenic	Intergenic	-8100	NR_033738	440300	NR_033738	LOC440300	-	chondroitin sulfate proteoglycan 4 pseudogene	pseudo
hypermethylation	chr2	96125001	96130000	chr2:96125001-96130000	Intergenic	Intergenic	22979	NM_001164464	653192	NM_001164464	TRIM43B	-	tripartite motif containing 43B	protein-coding
hypermethylation	chr9	69100001	69105000	chr9:69100001-69105000	intron	intron (NR_002836, intron 7 of 8)	36934	NR_034006	100132352	NR_034006	FRG1HP	-	FSHD region gene 1 family member H, pseudogene	pseudo
hypermethylation	chr5	69620001	69625000	chr5:69620001-69625000	intron	intron (NR_027386, intron 3 of 5).2	-36496	NR_029426	11039	NM_006780	SMA4	SMA3|b55C20.2	glucuronidase beta pseudogene	pseudo
hypermethylation	chr3	22025001	22030000	chr3:22025001-22030000	Intergenic	L1PA2|LINE|L1	28869	NR_046876	100874221	NR_046876	ZNF385D-AS2	-	ZNF385D antisense RNA 2	ncRNA
hypermethylation	chr13	57735001	57740000	chr13:57735001-57740000	3' UTR	3' UTR (NM_001130404, exon 3 of 3).2	2734	NM_001130406	729246	NM_001130406	PRR20D	-	proline rich 20D	protein-coding
hypermethylation	chr9	69040001	69045000	chr9:69040001-69045000	Intergenic	Intergenic	-23066	NR_034006	100132352	NR_034006	FRG1HP	-	FSHD region gene 1 family member H, pseudogene	pseudo
hypermethylation	chr9	66040001	66045000	chr9:66040001-66045000	Intergenic	AluY|SINE|Alu	-414789	NR_121647	103352539	NR_121647	LINC01410	-	long intergenic non-protein coding RNA 1410	ncRNA
hypermethylation	chr14	20000001	20005000	chr14:20000001-20005000	intron	intron (NM_001145442, intron 6 of 10)	-4413	NR_110505	100508046	NR_110505	LOC100508046	-	uncharacterized LOC100508046	ncRNA
hypermethylation	chr2	126875001	126880000	chr2:126875001-126880000	Intergenic	Intergenic	-1938	NR_146970	105373600	NR_146970	LINC01941	-	long intergenic non-protein coding RNA 1941	ncRNA
hypermethylation	chr14	19900001	19905000	chr14:19900001-19905000	intron	L1MC|LINE|L1	8131	NR_073460	101101776	NR_073460	BMS1P17	LINC00516	BMS1, ribosome biogenesis factor pseudogene 17	pseudo
hypermethylation	chrY	9780001	9785000	chrY:9780001-9785000	Intergenic	L1HS|LINE|L1	34093	NR_001540	252955	NR_001540	TTTY23	NCRNA00148|TTTY23B	testis-specific transcript, Y-linked 23 (non-protein coding)	ncRNA
hypermethylation	chr2	97970001	97975000	chr2:97970001-97975000	Intergenic	Intergenic	22828	NR_103733	100506076	NR_103732	LOC100506076	-	uncharacterized LOC100506076	ncRNA
hypermethylation	chrX	665001	670000	chrX:665001-670000	Intergenic	AluSc8|SINE|Alu	82421	NM_006883	6473	NM_000451	SHOX	GCFX|PHOG|SHOXY|SS	short stature homeobox	protein-coding
hypomethylation	chr4	38680001	38685000	chr4:38680001-38685000	intron	AluSp|SINE|Alu	-16251	NR_026804	79667	NM_024614	KLF3-AS1	-	KLF3 antisense RNA 1	ncRNA
hypermethylation	chrY	10040001	10045000	chrY:10040001-10045000	Intergenic	ALR/Alpha|Satellite|centr	294093	NR_001540	252955	NR_001540	TTTY23	NCRNA00148|TTTY23B	testis-specific transcript, Y-linked 23 (non-protein coding)	ncRNA
hypermethylation	chr1	104250001	104255000	chr1:104250001-104255000	Intergenic	Intergenic	-13424	NM_001346780	278	NM_001008219	AMY1C	AMY1	amylase, alpha 1C (salivary)	protein-coding
hypermethylation	chr2	92015001	92020000	chr2:92015001-92020000	Intergenic	L1MA5A|LINE|L1	54132	NR_003503	645367	NR_003503	GGT8P	GGT1P1	gamma-glutamyltransferase 8 pseudogene	pseudo
hypermethylation	chr16	33985001	33990000	chr16:33985001-33990000	Intergenic	ALR/Alpha|Satellite|centr	415656	NR_130772	104644205	NR_130771	ENPP7P13	DUNQU1	ectonucleotide pyrophosphatase/phosphodiesterase 7 pseudogene 13	pseudo
hypermethylation	chr16	33810001	33815000	chr16:33810001-33815000	Intergenic	L1PA7|LINE|L1	240656	NR_130772	104644205	NR_130771	ENPP7P13	DUNQU1	ectonucleotide pyrophosphatase/phosphodiesterase 7 pseudogene 13	pseudo
hypermethylation	chr1	640001	645000	chr1:640001-645000	Intergenic	L1M5|LINE|L1	-20466	NM_001005221	729759	NM_001005221	OR4F29	OR7-21	olfactory receptor family 4 subfamily F member 29	protein-coding
hypermethylation	chr2	112340001	112345000	chr2:112340001-112345000	Intergenic	Intergenic	-89762	NR_136161	541471	NR_015395	MIR4435-2HG	AGD2|LINC00978|MIR4435-1HG|MORRBID|lncRNA-AWPPH	MIR4435-2 host gene	ncRNA
hypermethylation	chr1	143915001	143920000	chr1:143915001-143920000	Intergenic	Intergenic	-2653	NR_144320	728833	NM_207418	FAM72D	GCUD2	family with sequence similarity 72 member D	protein-coding
hypermethylation	chr9	65735001	65740000	chr9:65735001-65740000	Intergenic	L1MC2|LINE|L1	-227890	NM_015667	26165	NM_015667	SPATA31A7	AEP1|C9orf36|C9orf36A|FAM75A4|FAM75A7|SPATA31A4	SPATA31 subfamily A member 7	protein-coding
hypermethylation	chr2	110660001	110665000	chr2:110660001-110665000	intron	intron (NR_027145, intron 2 of 17)	6491	NR_027145	100271835	NR_027144	LIMS3-LOC440895	-	LIMS3-LOC440895 readthrough	ncRNA
hypermethylation	chr5	144095001	144100000	chr5:144095001-144100000	Intergenic	L1PA2|LINE|L1	547063	NM_020768	57528	NM_020768	KCTD16	-	potassium channel tetramerization domain containing 16	protein-coding
hypermethylation	chr19	36780001	36785000	chr19:36780001-36785000	Intergenic	SST1|Satellite|centr	-19745	NR_029389	100134317	NR_029389	LOC100134317	-	uncharacterized LOC100134317	ncRNA
hypermethylation	chr11	89625001	89630000	chr11:89625001-89630000	Intergenic	L1PA16|LINE|L1	-18315	NM_001164397	642446	NM_001164397	TRIM64B	-	tripartite motif containing 64B	protein-coding
hypermethylation	chr5	79075001	79080000	chr5:79075001-79080000	intron	L1HS|LINE|L1	91841	NM_153610	202333	NM_153610	CMYA5	C5orf10|SPRYD2|TRIM76	cardiomyopathy associated 5	protein-coding
hypermethylation	chr2	111135001	111140000	chr2:111135001-111140000	intron	ERVL-B4-int|LTR|ERVL	4602	NR_046111	440894	NR_046110	LINC01123	-	long intergenic non-protein coding RNA 1123	ncRNA
hypermethylation	chr2	111340001	111345000	chr2:111340001-111345000	Intergenic	L1MC3|LINE|L1	-6191	NM_032260	84220	NM_005054	RGPD5	BS-63|BS63|HEL161|RGP5	RANBP2-like and GRIP domain containing 5	protein-coding
hypermethylation	chr16	28775001	28780000	chr16:28775001-28780000	exon	exon (NM_001287251, exon 4 of 8)	13744	NM_001287250	100507607	NM_001287250	NPIPB9	-	nuclear pore complex interacting protein family member B9	protein-coding
hypermethylation	chr14	20140001	20145000	chr14:20140001-20145000	Intergenic	Intergenic	39991	NM_001197287	79334	NM_001197287	OR11H2	C14orf15|OR11H13|OR11H2P|OR11H8P	olfactory receptor family 11 subfamily H member 2	protein-coding
hypermethylation	chr9	67670001	67675000	chr9:67670001-67675000	Intergenic	MLT1J|LTR|ERVL-MaLR	-106623	NR_121606	102723709	NR_121606	LOC102723709	-	uncharacterized LOC102723709	ncRNA
hypermethylation	chr17	60360001	60365000	chr17:60360001-60365000	Intergenic	Intergenic	-9484	NR_027486	440452	NR_027486	TBC1D3P2	-	TBC1 domain family member 3 pseudogene 2	pseudo
hypermethylation	chr7	143530001	143535000	chr7:143530001-143535000	intron	intron (NR_015421, intron 1 of 2)	1310	NR_015421	154761	NR_015421	LOC154761	-	family with sequence similarity 115, member C pseudogene	pseudo
hypermethylation	chr1	142700001	142705000	chr1:142700001-142705000	intron	AluJr|SINE|Alu	11105	NR_046228	100874392	NR_046228	ANKRD20A12P	-	ankyrin repeat domain 20 family member A12, pseudogene	pseudo
hypermethylation	chr17	44740001	44745000	chr17:44740001-44745000	intron	intron (NR_040116, intron 7 of 19)	74400	NR_033799	728806	NR_033799	NSFP1	NSFP	N-ethylmaleimide-sensitive factor pseudogene 1	pseudo
hypermethylation	chr16	31960001	31965000	chr16:31960001-31965000	Intergenic	Intergenic	77421	NM_001265588	10308	NM_003414	ZNF267	HZF2	zinc finger protein 267	protein-coding
hypermethylation	chr17	34500001	34505000	chr17:34500001-34505000	Intergenic	Intergenic	21647	NM_001001437	414062	NM_001001437	CCL3L3	464.2|D17S1718|G0S19-2|LD78|LD78BETA|SCYA3L|SCYA3L1	C-C motif chemokine ligand 3 like 3	protein-coding
hypermethylation	chr9	42930001	42935000	chr9:42930001-42935000	Intergenic	Intergenic	-73415	NR_046175	286297	NR_046175	LOC286297	-	methylenetetrahydrofolate dehydrogenase (NADP+ dependent) 1 like pseudogene	pseudo
hypermethylation	chr1	147550001	147555000	chr1:147550001-147555000	intron	L1MCa|LINE|L1	30947	NR_146087	728920	NR_146087	PDE4DIPP1	PDE4DIP1	phosphodiesterase 4D interacting protein pseudogene 1	pseudo
hypermethylation	chr7	143995001	144000000	chr7:143995001-144000000	TTS	TTS (NR_126022)	886	NR_002157	441295	NR_002157	OR2A9P	FKSG35|HSDJ0798C17|OR2A19|OR2A22P|OR2A9	olfactory receptor family 2 subfamily A member 9 pseudogene	pseudo
hypermethylation	chr9	69975001	69980000	chr9:69975001-69980000	Intergenic	ALR/Alpha|Satellite|centr	201315	NM_001126334	653427	NM_001126334	FOXD4L5	bA15J10.2	forkhead box D4 like 5	protein-coding
hypermethylation	chr17	34585001	34590000	chr17:34585001-34590000	intron	intron (NM_001291462, intron 6 of 13)	4482	NM_001291462	101060321	NM_001291462	TBC1D3G	-	TBC1 domain family member 3G	protein-coding
hypermethylation	chr16	18410001	18415000	chr16:18410001-18415000	intron	intron (NM_001349948, intron 8 of 8).2	14019	NM_001282507	101059938	NM_001282507	NPIPA7	-	nuclear pore complex interacting protein family member A7	protein-coding
hypermethylation	chr15	32750001	32755000	chr15:32750001-32755000	Intergenic	HAL1|LINE|L1	-4665	NM_001277308	728047	NM_001277308	GOLGA8O	-	golgin A8 family member O	protein-coding
hypermethylation	chr9	46815001	46820000	chr9:46815001-46820000	intron	intron (NR_046203, intron 2 of 4)	-26169	NR_126050	103908605	NR_126050	LOC103908605	-	uncharacterized LOC103908605	ncRNA
hypermethylation	chr19	50615001	50620000	chr19:50615001-50620000	Intergenic	L1P4|LINE|L1	-1755	NR_024215	100169956	NR_024215	SNAR-A4	-	small ILF3/NF90-associated RNA A4	snRNA
hypermethylation	chr5	69190001	69195000	chr5:69190001-69195000	intron	AluY|SINE|Alu	52004	NR_146391	653080	NR_146391	LOC653080	-	glucuronidase beta pseudogene	pseudo
hypermethylation	chr14	20160001	20165000	chr14:20160001-20165000	Intergenic	L1PA8A|LINE|L1	19991	NM_001197287	79334	NM_001197287	OR11H2	C14orf15|OR11H13|OR11H2P|OR11H8P	olfactory receptor family 11 subfamily H member 2	protein-coding
hypermethylation	chr7	144010001	144015000	chr7:144010001-144015000	intron	(TTCA)n|Simple_repeat|Simple_repeat	-2718	NM_001001802	402317	NM_001001802	OR2A42	-	olfactory receptor family 2 subfamily A member 42	protein-coding
hypermethylation	chr9	42925001	42930000	chr9:42925001-42930000	Intergenic	Intergenic	-68415	NR_046175	286297	NR_046175	LOC286297	-	methylenetetrahydrofolate dehydrogenase (NADP+ dependent) 1 like pseudogene	pseudo
hypermethylation	chr2	89950001	89955000	chr2:89950001-89955000	Intergenic	Intergenic	840616	NR_039635	100616399	NR_039635	MIR4436A	mir-4436a	microRNA 4436a	ncRNA
hypermethylation	chr9	69090001	69095000	chr9:69090001-69095000	intron	intron (NR_002836, intron 8 of 8)	26934	NR_034006	100132352	NR_034006	FRG1HP	-	FSHD region gene 1 family member H, pseudogene	pseudo
hypermethylation	chr2	96445001	96450000	chr2:96445001-96450000	Intergenic	L1PA6|LINE|L1	45229	NR_103734	150759	NR_103734	LINC00342	NCRNA00342	long intergenic non-protein coding RNA 342	ncRNA
hypermethylation	chr7	72635001	72640000	chr7:72635001-72640000	intron	AluJo|SINE|Alu	2826	NR_003186	654816	NR_003186	NCF1B	NCF-1B|SH3PXD1B	neutrophil cytosolic factor 1B pseudogene	pseudo
hypermethylation	chr9	45760001	45765000	chr9:45760001-45765000	Intergenic	CpG	320615	NR_148348	107984035	NR_148348	LOC107984035	-	uncharacterized LOC107984035	ncRNA
hypermethylation	chr16	2680001	2685000	chr16:2680001-2685000	Intergenic	Intergenic	-6483	NR_024492	645644	NR_024492	FLJ42627	-	uncharacterized LOC645644	ncRNA
hypermethylation	chr1	121455001	121460000	chr1:121455001-121460000	Intergenic	ALR/Alpha|Satellite|centr	196590	NR_003955	647121	NR_003955	EMBP1	-	embigin pseudogene 1	pseudo
hypermethylation	chrX	810001	815000	chrX:810001-815000	Intergenic	Intergenic	227421	NM_006883	6473	NM_000451	SHOX	GCFX|PHOG|SHOXY|SS	short stature homeobox	protein-coding
hypermethylation	chr9	69020001	69025000	chr9:69020001-69025000	Intergenic	Ricksha|DNA|MuDR	-20179	NR_031629	100302167	NR_031629	MIR1299	MIRN1299|hsa-mir-1299	microRNA 1299	ncRNA
hypermethylation	chr5	68925001	68930000	chr5:68925001-68930000	Intergenic	Intergenic	71428	NM_001098728	728340	NM_001098728	GTF2H2C	GTF2H2C_2	GTF2H2 family member C	protein-coding
hypermethylation	chr9	40130001	40135000	chr9:40130001-40135000	Intergenic	MER5B|DNA|hAT-Charlie	232154	NR_026803	401507	NM_001012278	FAM74A1	FAM74A5	family with sequence similarity 74 member A1	ncRNA
hypermethylation	chr9	69800001	69805000	chr9:69800001-69805000	Intergenic	MER54A|LTR|ERVL	-44716	NR_121570	101928381	NR_121570	LOC101928381	-	uncharacterized LOC101928381	ncRNA
hypermethylation	chr7	65110001	65115000	chr7:65110001-65115000	promoter-TSS	promoter-TSS (NR_027392)	-267	NR_027392	644619	NR_027392	INTS4P2	INTS4L2	integrator complex subunit 4 pseudogene 2	pseudo
hypermethylation	chr1	25001	30000	chr1:25001-30000	intron	MER33|DNA|hAT-Charlie	1870	NR_024540	653635	NR_024540	WASH7P	FAM39F|WASH5P	WAS protein family homolog 7 pseudogene	pseudo
hypermethylation	chr7	63220001	63225000	chr7:63220001-63225000	Intergenic	CpG	141032	NR_036270	100422848	NR_036270	MIR4283-2	-	microRNA 4283-2	ncRNA
hypermethylation	chr6	65001	70000	chr6:65001-70000	Intergenic	Intergenic	80659	NR_109817	441123	NR_109817	LINC00266-3	C6orf88|NCRNA00266-3|NCRNA00266C|dJ24O22.2	long intergenic non-protein coding RNA 266-3	ncRNA
hypermethylation	chr9	70385001	70390000	chr9:70385001-70390000	Intergenic	L2c|LINE|L2	-12576	NR_121570	101928381	NR_121570	LOC101928381	-	uncharacterized LOC101928381	ncRNA
hypermethylation	chr2	125350001	125355000	chr2:125350001-125355000	intron	L1PA2|LINE|L1	569636	NM_130773	129684	NM_130773	CNTNAP5	caspr5	contactin associated protein like 5	protein-coding
hypermethylation	chr7	57675001	57680000	chr7:57675001-57680000	Intergenic	Intergenic	167617	NM_001159279	441234	NM_001159279	ZNF716	-	zinc finger protein 716	protein-coding
hypermethylation	chr14	19535001	19540000	chr14:19535001-19540000	Intergenic	L1PB1|LINE|L1	-15865	NR_027480	404785	NM_207513	POTEG	A26C2|ACTBL1|CT104.4|POTE-14|POTE14|POTE14alpha|POTE22	POTE ankyrin domain family member G	protein-coding
hypermethylation	chr7	72615001	72620000	chr7:72615001-72620000	non-coding	non-coding (NR_003580, exon 21 of 24)	-17174	NR_003186	654816	NR_003186	NCF1B	NCF-1B|SH3PXD1B	neutrophil cytosolic factor 1B pseudogene	pseudo
hypermethylation	chrX	1945001	1950000	chrX:1945001-1950000	Intergenic	AluSc8|SINE|Alu	213474	NM_001171039	438	NM_004043	ASMT	ASMTY|HIOMT|HIOMTY	acetylserotonin O-methyltransferase	protein-coding
hypermethylation	chr9	44415001	44420000	chr9:44415001-44420000	Intergenic	L2|LINE|L2	15730	NR_126050	103908605	NR_126050	LOC103908605	-	uncharacterized LOC103908605	ncRNA
hypermethylation	chr4	159005001	159010000	chr4:159005001-159010000	Intergenic	L1PA2|LINE|L1	-84404	NR_147409	285505	NR_147407	FAM198B-AS1	-	FAM198B antisense RNA 1	ncRNA
hypermethylation	chrX	134875001	134880000	chrX:134875001-134880000	intron	ERVL-B4-int|LTR|ERVL	-5988	NM_001017438	541465	NM_001017438	CT45A6	CT45-6|CT45.6	cancer/testis antigen family 45 member A6	protein-coding
hypermethylation	chr17	36285001	36290000	chr17:36285001-36290000	intron	intron (NM_001001418, intron 4 of 13)	3481	NM_001291466	102723859	NM_001291466	TBC1D3E	TBC1DE3	TBC1 domain family member 3E	protein-coding
hypermethylation	chr19	48420001	48425000	chr19:48420001-48425000	TTS	TTS (NR_004435)	814	NR_004435	100126798	NR_004435	SNAR-A1	SNAR-A53113498	small ILF3/NF90-associated RNA A1	snRNA
hypermethylation	chrY	465001	470000	chrY:465001-470000	Intergenic	Intergenic	-67579	NM_000451	6473	NM_000451	SHOX	GCFX|PHOG|SHOXY|SS	short stature homeobox	protein-coding
hypermethylation	chr9	70500001	70505000	chr9:70500001-70505000	Intergenic	L1M5|LINE|L1	-12289	NM_001286836	220869	NM_001024916	CBWD5	DC36	COBW domain containing 5	protein-coding
hypermethylation	chr6	161035001	161040000	chr6:161035001-161040000	intron	intron (NM_005577, intron 15 of 39)	49907	NM_005577	4018	NM_005577	LPA	AK38|APOA|LP	lipoprotein(a)	protein-coding
hypermethylation	chrX	1340001	1345000	chrX:1340001-1345000	Intergenic	MLT1H|LTR|ERVL-MaLR	-10884	NM_001012288	64109	NM_022148	CRLF2	CRL2|CRLF2Y|TSLPR	cytokine receptor like factor 2	protein-coding
hypermethylation	chr8	7375001	7380000	chr8:7375001-7380000	Intergenic	Intergenic	-19649	NM_001282479	100131608	NM_001282479	PRR23D1	-	proline rich 23 domain containing 1	protein-coding
hypermethylation	chr15	82920001	82925000	chr15:82920001-82925000	intron	intron (NR_045529, intron 23 of 23).2	16697	NM_001322400	647042	NM_001164465	GOLGA6L10	GOLGA6L18	golgin A6 family-like 10	protein-coding
hypermethylation	chr2	130850001	130855000	chr2:130850001-130855000	intron	AT_rich|Low_complexity|Low_complexity	34295	NM_001099771	728378	NM_001099771	POTEF	A26C1B|ACTB|POTE2alpha|POTEACTIN	POTE ankyrin domain family member F	protein-coding
hypermethylation	chr7	61385001	61390000	chr7:61385001-61390000	Intergenic	ALR/Alpha|Satellite|centr	1376934	NR_003952	643955	NR_003952	ZNF733P	ZNF733	zinc finger protein 733, pseudogene	pseudo
hypermethylation	chrX	148260001	148265000	chrX:148260001-148265000	Intergenic	L1HS|LINE|L1	324384	NM_001166550	3423	NM_000202	IDS	MPS2|SIDS	iduronate 2-sulfatase	protein-coding
hypermethylation	chr2	112085001	112090000	chr2:112085001-112090000	intron	MIRb|SINE|MIR	-8832	NR_039634	100616499	NR_039634	MIR4435-1	mir-4435-1	microRNA 4435-1	ncRNA
hypermethylation	chr7	143525001	143530000	chr7:143525001-143530000	intron	intron (NR_015421, intron 2 of 2)	6310	NR_015421	154761	NR_015421	LOC154761	-	family with sequence similarity 115, member C pseudogene	pseudo
hypermethylation	chr7	74630001	74635000	chr7:74630001-74635000	intron	intron (NR_002206, intron 2 of 23).2	-20434	NR_146079	643862	NR_146079	SPDYE10P	-	speedy/RINGO cell cycle regulator family member E10, pseudogene	pseudo
hypermethylation	chrX	54145001	54150000	chrX:54145001-54150000	intron	L1HS|LINE|L1	62191	NM_017848	54954	NM_017848	FAM120C	CXorf17|ORF34	family with sequence similarity 120C	protein-coding
hypermethylation	chr16	16365001	16370000	chr16:16365001-16370000	intron	intron (NM_001004067, intron 18 of 30)	-26516	NR_036145	100423006	NR_036145	MIR3179-3	-	microRNA 3179-3	ncRNA
hypermethylation	chr9	70575001	70580000	chr9:70575001-70580000	Intergenic	L1MEg|LINE|L1	-87289	NM_001286836	220869	NM_001024916	CBWD5	DC36	COBW domain containing 5	protein-coding
hypermethylation	chr9	68460001	68465000	chr9:68460001-68465000	Intergenic	MER5A|DNA|hAT-Charlie	-7132	NR_033907	642236	NR_033907	FRG1JP	-	FSHD region gene 1 family member J, pseudogene	pseudo
hypermethylation	chrX	900001	905000	chrX:900001-905000	Intergenic	Intergenic	317421	NM_006883	6473	NM_000451	SHOX	GCFX|PHOG|SHOXY|SS	short stature homeobox	protein-coding
hypermethylation	chr5	69335001	69340000	chr5:69335001-69340000	exon	exon (NM_021967, exon 3 of 3)	-7850	NM_017411	6607	NM_017411	SMN2	BCD541|C-BCD541|GEMIN1|SMNC|TDRD16B	survival of motor neuron 2, centromeric	protein-coding
hypermethylation	chr7	74710001	74715000	chr7:74710001-74715000	intron	intron (NR_027776, intron 5 of 5).3	16434	NM_001351349	100996746	NM_001351349	SPDYE11	-	speedy/RINGO cell cycle regulator family member E11	protein-coding
hypermethylation	chr16	32865001	32870000	chr16:32865001-32870000	Intergenic	Intergenic	28963	NR_003083	386757	NM_198857	SLC6A10P	CT-2|CT2|SLC6A10|SLC6A10pA	solute carrier family 6 member 10, pseudogene	pseudo
hypermethylation	chr5	17590001	17595000	chr5:17590001-17595000	Intergenic	Intergenic	63247	NM_001355258	391769	NM_001355258	H3.Y	-	histone cluster 2, H3c pseudogene	protein-coding
hypermethylation	chr16	16485001	16490000	chr16:16485001-16490000	exon	exon (NM_001282507, exon 8 of 8)	14398	NM_001282507	101059938	NM_001282507	NPIPA7	-	nuclear pore complex interacting protein family member A7	protein-coding
hypermethylation	chr8	1555001	1560000	chr8:1555001-1560000	intron	L1PA2|LINE|L1	12330	NR_103863	100507435	NR_103863	DLGAP2-AS1	-	DLGAP2 antisense RNA 1	ncRNA
hypermethylation	chr15	21385001	21390000	chr15:21385001-21390000	Intergenic	L1MD2|LINE|L1	178894	NR_145444	654499	NR_145444	FAM30C	HsT16041|KIAA0125P2	family with sequence similarity 30 member C	ncRNA
hypermethylation	chr1	146065001	146070000	chr1:146065001-146070000	intron	intron (NR_110864, intron 2 of 22)	-1244	NM_001101663	200030	NM_183372	NBPF11	NBPF24	NBPF member 11	protein-coding
hypermethylation	chr17	36345001	36350000	chr17:36345001-36350000	intron	intron (NM_001001418, intron 1 of 13).2	1107	NM_001291466	102723859	NM_001291466	TBC1D3E	TBC1DE3	TBC1 domain family member 3E	protein-coding
hypermethylation	chr12	55490001	55495000	chr12:55490001-55495000	Intergenic	L1HS|LINE|L1	-31053	NM_001005243	441639	NM_001005243	OR9K2	OR12-2	olfactory receptor family 9 subfamily K member 2	protein-coding
hypermethylation	chr9	41915001	41920000	chr9:41915001-41920000	Intergenic	Intergenic	37677	NR_126045	389741	NM_203448	GLIDR	LINC01172|TCONS_00015562	glioblastoma down-regulated RNA	ncRNA
hypermethylation	chrX	875001	880000	chrX:875001-880000	Intergenic	Intergenic	292421	NM_006883	6473	NM_000451	SHOX	GCFX|PHOG|SHOXY|SS	short stature homeobox	protein-coding
hypermethylation	chr9	66540001	66545000	chr9:66540001-66545000	intron	intron (NR_122076, intron 1 of 5)	-10700	NR_126047	728673	NR_126047	LOC728673	-	uncharacterized LOC728673	ncRNA
hypermethylation	chr1	146075001	146080000	chr1:146075001-146080000	intron	intron (NR_110864, intron 1 of 22)	5133	NR_046188	200030	NM_183372	NBPF11	NBPF24	NBPF member 11	protein-coding
hypermethylation	chr6	81625001	81630000	chr6:81625001-81630000	Intergenic	L1PA3|LINE|L1	811173	NM_001318975	594	NM_000056	BCKDHB	BCKDE1B|BCKDH E1-beta|E1B	branched chain keto acid dehydrogenase E1 subunit beta	protein-coding
hypermethylation	chr5	180870001	180875000	chr5:180870001-180875000	Intergenic	L1MC4a|LINE|L1	78212	NM_001005277	81399	NM_001005277	OR4F16	OR1-1|OR7-21	olfactory receptor family 4 subfamily F member 16	protein-coding
hypermethylation	chr16	18465001	18470000	chr16:18465001-18470000	intron	MER113|DNA|hAT-Charlie	5767	NR_106828	102465461	NR_106828	MIR6770-1	hsa-mir-6770-1	microRNA 6770-1	ncRNA
hypermethylation	chrY	1950001	1955000	chrY:1950001-1955000	Intergenic	Intergenic	268474	NM_001171039	438	NM_004043	ASMT	ASMTY|HIOMT|HIOMTY	acetylserotonin O-methyltransferase	protein-coding
hypermethylation	chr5	69530001	69535000	chr5:69530001-69535000	intron	MLT1A|LTR|ERVL-MaLR	-10878	NR_024054	11039	NM_006780	SMA4	SMA3|b55C20.2	glucuronidase beta pseudogene	pseudo
hypermethylation	chr9	70330001	70335000	chr9:70330001-70335000	Intergenic	L1M2a|LINE|L1	42424	NR_121570	101928381	NR_121570	LOC101928381	-	uncharacterized LOC101928381	ncRNA
hypermethylation	chrX	2405001	2410000	chrX:2405001-2410000	exon	exon (NM_004729, exon 2 of 2).2	11080	NM_001171135	9189	NM_004729	ZBED1	ALTE|DREF|TRAMP|hDREF	zinc finger BED-type containing 1	protein-coding
hypermethylation	chr9	42115001	42120000	chr9:42115001-42120000	Intergenic	Intergenic	-97916	NR_003670	654466	NM_001039113	FGF7P3	KGFLP2	fibroblast growth factor 7 pseudogene 3	pseudo
hypermethylation	chr10	48255001	48260000	chr10:48255001-48260000	intron	intron (NM_001271703, intron 1 of 9)	2296	NM_001271703	653145	NM_001040084	ANXA8	ANX8|CH17-360D5.2	annexin A8	protein-coding
hypermethylation	chr10	51480001	51485000	chr10:51480001-51485000	intron	intron (NR_126580, intron 3 of 6)	3827	NR_126580	653268	NM_001077685	AGAP7P	AGAP-7|AGAP7|CTGLF4|bA109G10.1	ArfGAP with GTPase domain, ankyrin repeat and PH domain 7, pseudogene	pseudo
hypermethylation	chr8	7595001	7600000	chr8:7595001-7600000	Intergenic	Intergenic	-29606	NR_046351	441328	NM_001164447	FAM90A10P	FAM90A10	putative protein FAM90A10	pseudo
hypermethylation	chr8	12320001	12325000	chr8:12320001-12325000	intron	HERVK-int|LTR|ERVK	27978	NR_040092	100506990	NR_040091	LOC100506990	-	uncharacterized LOC100506990	ncRNA
hypermethylation	chr9	42040001	42045000	chr9:42040001-42045000	Intergenic	L1P1|LINE|L1	-22916	NR_003670	654466	NM_001039113	FGF7P3	KGFLP2	fibroblast growth factor 7 pseudogene 3	pseudo
hypermethylation	chr16	21905001	21910000	chr16:21905001-21910000	Intergenic	Intergenic	-38423	NM_001310148	440345	NM_001310148	NPIPB4	61E3.4	nuclear pore complex interacting protein family member B4	protein-coding
hypermethylation	chr7	143890001	143895000	chr7:143890001-143895000	promoter-TSS	promoter-TSS (NR_126022)	86	NR_126023	101928492	NR_126023	OR2A1-AS1	-	OR2A1 antisense RNA 1	ncRNA
hypermethylation	chr10	51265001	51270000	chr10:51265001-51270000	intron	intron (NR_029388, intron 11 of 12)	-51094	NM_001351234	643479	NM_001351234	FAM25E	FAM25D	family with sequence similarity 25 member E	protein-coding
hypermethylation	chr16	18370001	18375000	chr16:18370001-18375000	Intergenic	Intergenic	54019	NM_001282507	101059938	NM_001282507	NPIPA7	-	nuclear pore complex interacting protein family member A7	protein-coding
hypermethylation	chr9	43145001	43150000	chr9:43145001-43150000	Intergenic	Intergenic	-2016	NR_027472	642929	NR_027472	LOC642929	-	general transcription factor II, i pseudogene	pseudo
hypermethylation	chr15	78240001	78245000	chr15:78240001-78245000	Intergenic	L1M5|LINE|L1	-23312	NR_027024	645752	NR_027024	LOC645752	-	golgin A6 family member A pseudogene	pseudo
hypermethylation	chr15	82745001	82750000	chr15:82745001-82750000	intron	L1ME4a|LINE|L1	24512	NM_001291420	440295	NM_198181	GOLGA6L9	GOLGA6L20	golgin A6 family-like 9	protein-coding
hypermethylation	chrX	134370001	134375000	chrX:134370001-134375000	Intergenic	Intergenic	-13509	NM_001355522	101928677	NM_001355522	ETDA	-	embryonic testis differentiation homolog A	protein-coding
hypermethylation	chrX	101575001	101580000	chrX:101575001-101580000	intron	intron (NM_001099686, intron 19 of 22)	75406	NM_001099686	728343	NM_001099686	NXF2B	bA353J17.1	nuclear RNA export factor 2B	protein-coding
hypermethylation	chr8	7885001	7890000	chr8:7885001-7890000	Intergenic	Intergenic	-32457	NM_001037380	641517	NM_001037380	DEFB109B	DEF109P1B|DEFB109|DEFB109P1B|HBD9	defensin beta 109B	protein-coding
hypermethylation	chr4	17235001	17240000	chr4:17235001-17240000	Intergenic	Intergenic	-49820	NR_125919	101929123	NR_125919	LINC02493	-	long intergenic non-protein coding RNA 2493	ncRNA
hypermethylation	chr7	61195001	61200000	chr7:61195001-61200000	Intergenic	ALR/Alpha|Satellite|centr	1566934	NR_003952	643955	NR_003952	ZNF733P	ZNF733	zinc finger protein 733, pseudogene	pseudo
hypermethylation	chrX	1015001	1020000	chrX:1015001-1020000	Intergenic	AluSx1|SINE|Alu	314116	NR_110830	64109	NM_022148	CRLF2	CRL2|CRLF2Y|TSLPR	cytokine receptor like factor 2	protein-coding
hypermethylation	chr16	15315001	15320000	chr16:15315001-15320000	Intergenic	MER20|DNA|hAT-Charlie	-68641	NR_037466	100500852	NR_037466	MIR3180-4	mir-3180-4	microRNA 3180-4	ncRNA
hypermethylation	chr9	46345001	46350000	chr9:46345001-46350000	Intergenic	MIR|SINE|MIR	39873	NR_103714	100289124	NM_001024608	FAM27E2	FAM27E1	family with sequence similarity 27 member E2	ncRNA
hypermethylation	chr16	15345001	15350000	chr16:15345001-15350000	Intergenic	Intergenic	-98641	NR_037466	100500852	NR_037466	MIR3180-4	mir-3180-4	microRNA 3180-4	ncRNA
hypermethylation	chr7	75015001	75020000	chr7:75015001-75020000	Intergenic	AluJr|SINE|Alu	-7403	NM_198924	375593	NM_198924	TRIM73	TRIM50B	tripartite motif containing 73	protein-coding
hypermethylation	chr9	66935001	66940000	chr9:66935001-66940000	Intergenic	Intergenic	14533	NR_121570	101928381	NR_121570	LOC101928381	-	uncharacterized LOC101928381	ncRNA
hypermethylation	chr9	45055001	45060000	chr9:45055001-45060000	Intergenic	Intergenic	-52210	NR_121606	102723709	NR_121606	LOC102723709	-	uncharacterized LOC102723709	ncRNA
hypermethylation	chrX	2155001	2160000	chrX:2155001-2160000	intron	AluJo|SINE|Alu	261080	NM_001171135	9189	NM_004729	ZBED1	ALTE|DREF|TRAMP|hDREF	zinc finger BED-type containing 1	protein-coding
hypermethylation	chr11	24350001	24355000	chr11:24350001-24355000	Intergenic	L1HS|LINE|L1	-166016	NM_001009909	338645	NM_001009909	LUZP2	KFSP2566|PRO6246	leucine zipper protein 2	protein-coding
hypermethylation	chr2	112480001	112485000	chr2:112480001-112485000	Intergenic	L2a|LINE|L2	46211	NR_039929	100616165	NR_039929	MIR4771-2	-	microRNA 4771-2	ncRNA
hypermethylation	chr5	64005001	64010000	chr5:64005001-64010000	intron	L1PA2|LINE|L1	21365	NM_001164442	100132916	NM_001164442	SHISAL2B	FAM159B	shisa like 2B	protein-coding
hypermethylation	chr9	42585001	42590000	chr9:42585001-42590000	Intergenic	Intergenic	93983	NR_121572	100132541	NR_121572	GXYLT1P3	-	glucoside xylosyltransferase 1 pseudogene 3	pseudo
hypermethylation	chr15	22185001	22190000	chr15:22185001-22190000	Intergenic	Intergenic	-8083	NR_152818	727924	NR_015416	LINC02203	-	long intergenic non-protein coding RNA 2203	ncRNA
hypermethylation	chr19	155001	160000	chr19:155001-160000	Intergenic	Intergenic	44709	NR_028324	399844	NM_001004321	LINC01002	-	long intergenic non-protein coding RNA 1002	ncRNA
hypomethylation	chr19	2965001	2970000	chr19:2965001-2970000	Intergenic	AluY|SINE|Alu	-10031	NR_138612	79816	NM_024760	TLE6	GRG6|PREMBL	transducin like enhancer of split 6	protein-coding
hypermethylation	chr17	81175001	81180000	chr17:81175001-81180000	non-coding	non-coding (NR_029406, exon 3 of 4)	2834	NR_029406	388574	NR_029406	RPL23AP87	-	ribosomal protein L23a pseudogene 87	pseudo
hypermethylation	chr1	121450001	121455000	chr1:121450001-121455000	Intergenic	ALR/Alpha|Satellite|centr	191590	NR_003955	647121	NR_003955	EMBP1	-	embigin pseudogene 1	pseudo
hypermethylation	chrY	1195001	1200000	chrY:1195001-1200000	Intergenic	MLT1D|LTR|ERVL-MaLR	84116	NM_022148	64109	NM_022148	CRLF2	CRL2|CRLF2Y|TSLPR	cytokine receptor like factor 2	protein-coding
hypermethylation	chr16	32230001	32235000	chr16:32230001-32235000	Intergenic	Intergenic	-32145	NR_110898	729264	NM_001243722	TP53TG3D	TP53TG3|TP53TG3B|TP53TG3C|TP53TG3E|TP53TG3F	TP53 target 3D	protein-coding
hypomethylation	chr2	20400001	20405000	chr2:20400001-20405000	3' UTR	3' UTR (NM_002997, exon 5 of 5)	22427	NM_002997	6382	NM_002997	SDC1	CD138|SDC|SYND1|syndecan	syndecan 1	protein-coding
hypermethylation	chrY	475001	480000	chrY:475001-480000	Intergenic	(TGGA)n|Simple_repeat|Simple_repeat	-57579	NM_000451	6473	NM_000451	SHOX	GCFX|PHOG|SHOXY|SS	short stature homeobox	protein-coding
hypermethylation	chr15	84895001	84900000	chr15:84895001-84900000	intron	intron (NR_027001, intron 1 of 6)	1420	NR_027001	388152	NM_203426	GOLGA2P7	-	golgin A2 pseudogene 7	pseudo
hypermethylation	chr9	70350001	70355000	chr9:70350001-70355000	Intergenic	(AGATG)n|Simple_repeat|Simple_repeat	22424	NR_121570	101928381	NR_121570	LOC101928381	-	uncharacterized LOC101928381	ncRNA
hypermethylation	chr1	206095001	206100000	chr1:206095001-206100000	Intergenic	Intergenic	-39765	NM_001317901	729533	NM_001123168	FAM72A	LMPIP|Ugene|p17	family with sequence similarity 72 member A	protein-coding
hypermethylation	chrX	61700001	61705000	chrX:61700001-61705000	Intergenic	ALR/Alpha|Satellite|centr	868718	NM_001012968	139886	NM_001012968	SPIN4	TDRD28	spindlin family member 4	protein-coding
hypermethylation	chr5	70065001	70070000	chr5:70065001-70070000	intron	MER3|DNA|hAT-Charlie	51884	NR_146391	653080	NR_146391	LOC653080	-	glucuronidase beta pseudogene	pseudo
hypermethylation	chr9	66805001	66810000	chr9:66805001-66810000	Intergenic	ALR/Alpha|Satellite|centr	-115467	NR_121570	101928381	NR_121570	LOC101928381	-	uncharacterized LOC101928381	ncRNA
hypermethylation	chrX	975001	980000	chrX:975001-980000	Intergenic	AluJb|SINE|Alu	354116	NR_110830	64109	NM_022148	CRLF2	CRL2|CRLF2Y|TSLPR	cytokine receptor like factor 2	protein-coding
hypermethylation	chr8	86735001	86740000	chr8:86735001-86740000	Intergenic	AluSx|SINE|Alu	10427	NR_003594	100288527	NR_003594	REXO1L2P	-	REXO1 like 2, pseudogene	pseudo
hypermethylation	chrX	1375001	1380000	chrX:1375001-1380000	Intergenic	AluSx|SINE|Alu	-10193	NM_001161532	1438	NM_006140	CSF2RA	CD116|CDw116|CSF2R|CSF2RAX|CSF2RAY|CSF2RX|CSF2RY|GM-CSF-R-alpha|GMCSFR|GMR|SMDP4|alphaGMR	colony stimulating factor 2 receptor alpha subunit	protein-coding
hypermethylation	chr4	190990001	190995000	chr4:190990001-190995000	Intergenic	CpG	6843	NR_121644	100419743	NR_121644	DBET	DBE-T|DUX4L30	D4Z4 binding element transcript (non-protein coding)	ncRNA
hypermethylation	chr7	143940001	143945000	chr7:143940001-143945000	intron	MER5A1|DNA|hAT-Charlie	6048	NR_002157	441295	NR_002157	OR2A9P	FKSG35|HSDJ0798C17|OR2A19|OR2A22P|OR2A9	olfactory receptor family 2 subfamily A member 9 pseudogene	pseudo
hypermethylation	chr17	19015001	19020000	chr17:19015001-19020000	Intergenic	AluSq2|SINE|Alu	-13282	NM_001353418	400581	NM_001129778	GRAPL	-	GRB2 related adaptor protein like	protein-coding
hypermethylation	chrX	148855001	148860000	chrX:148855001-148860000	intron	intron (NM_001164415, intron 1 of 1)	1770	NM_001164415	100130086	NM_001164415	HSFX2	-	heat shock transcription factor family, X-linked 2	protein-coding
hypermethylation	chr2	176345001	176350000	chr2:176345001-176350000	Intergenic	L1HS|LINE|L1	-301010	NM_001190329	518	NM_001689	ATP5MC3	ATP5G3|P3	ATP synthase membrane subunit c locus 3	protein-coding
hypermethylation	chr9	67290001	67295000	chr9:67290001-67295000	intron	Charlie18a|DNA|hAT-Charlie	2049	NR_136300	102724580	NR_136300	LOC102724580	-	methylenetetrahydrofolate dehydrogenase (NADP+ dependent) 1 like pseudogene	pseudo
hypermethylation	chr7	72340001	72345000	chr7:72340001-72345000	Intergenic	Intergenic	-2844	NR_003666	441251	NM_001034844	SPDYE7P	-	speedy/RINGO cell cycle regulator family member E7, pseudogene	pseudo
hypermethylation	chr1	120545001	120550000	chr1:120545001-120550000	intron	AluJr|SINE|Alu	64817	NM_001200001	4853	NM_024408	NOTCH2	AGS2|HJCYS|hN2	notch 2	protein-coding
hypermethylation	chr5	70185001	70190000	chr5:70185001-70190000	Intergenic	MIR|SINE|MIR	-8990	NM_021967	8293	NM_021967	SERF1A	4F5|FAM2A|H4F5|SERF1|SMAM1	small EDRK-rich factor 1A	protein-coding
hypermethylation	chr8	7115001	7120000	chr8:7115001-7120000	TTS	TTS (NR_027000)	3514	NR_027000	349196	NM_001025473	LINC00965	-	long intergenic non-protein coding RNA 965	ncRNA
hypermethylation	chr6	103940001	103945000	chr6:103940001-103945000	Intergenic	L1PA3|LINE|L1	1364921	NM_001321083	57531	NM_020771	HACE1	SPPRS	HECT domain and ankyrin repeat containing E3 ubiquitin protein ligase 1	protein-coding
hypermethylation	chr7	74205001	74210000	chr7:74205001-74210000	Intergenic	Intergenic	19191	NM_000265	653361	NM_000265	NCF1	NCF1A|NOXO2|SH3PXD1A|p47phox	neutrophil cytosolic factor 1	protein-coding
hypermethylation	chrY	860001	865000	chrY:860001-865000	Intergenic	Intergenic	327421	NM_006883	6473	NM_000451	SHOX	GCFX|PHOG|SHOXY|SS	short stature homeobox	protein-coding
hypermethylation	chr16	21415001	21420000	chr16:21415001-21420000	intron	intron (NM_130464, intron 7 of 12)	19199	NM_130464	23117	NM_130464	NPIPB3	KIAA0220L|NPIP|NPIPB|NPIPB5|NPIPL3	nuclear pore complex interacting protein family member B3	protein-coding
hypermethylation	chr7	63065001	63070000	chr7:63065001-63070000	Intergenic	Intergenic	-13968	NR_036246	100422917	NR_036246	MIR4283-1	-	microRNA 4283-1	ncRNA
hypermethylation	chr9	42350001	42355000	chr9:42350001-42355000	Intergenic	Tigger14a|DNA|TcMar-Tigger	-15803	NM_001012421	441430	NM_001012421	ANKRD20A2	-	ankyrin repeat domain 20 family member A2	protein-coding
hypermethylation	chrX	1425001	1430000	chrX:1425001-1430000	intron	intron (NR_027760, intron 11 of 11).2	14689	NR_037461	100500894	NR_037461	MIR3690	MIR3690-1|MIR3690-2|hsa-mir-3690-1|hsa-mir-3690-2|mir-3690-1|mir-3690-2	microRNA 3690	ncRNA
hypermethylation	chr14	19555001	19560000	chr14:19555001-19560000	intron	L1PA12|LINE|L1	4135	NM_001005356	404785	NM_207513	POTEG	A26C2|ACTBL1|CT104.4|POTE-14|POTE14|POTE14alpha|POTE22	POTE ankyrin domain family member G	protein-coding
hypermethylation	chr19	7040001	7045000	chr19:7040001-7045000	Intergenic	Intergenic	-2316	NM_001164419	653656	NM_001164419	MBD3L4	-	methyl-CpG binding domain protein 3 like 4	protein-coding
hypermethylation	chr2	89915001	89920000	chr2:89915001-89920000	Intergenic	MIRb|SINE|MIR	805616	NR_039635	100616399	NR_039635	MIR4436A	mir-4436a	microRNA 4436a	ncRNA
hypomethylation	chr11	65090001	65095000	chr11:65090001-65095000	Intergenic	AluSc8|SINE|Alu	-8725	NM_001330308	5977	NM_006268	DPF2	REQ|UBID4|ubi-d4	double PHD fingers 2	protein-coding
hypomethylation	chr7	1445001	1450000	chr7:1445001-1450000	Intergenic	Intergenic	51609	NM_182924	79778	NM_024723	MICALL2	JRAB|MICAL-L2	MICAL like 2	protein-coding
hypermethylation	chr1	240001	245000	chr1:240001-245000	Intergenic	Intergenic	-81392	NR_028325	100132062	NR_028325	LOC100132062	-	uncharacterized LOC100132062	ncRNA
hypermethylation	chr9	84550001	84555000	chr9:84550001-84555000	Intergenic	L1MB7|LINE|L1	-5915	NM_207416	389762	NM_207416	SPATA31D3	FAM75D3	SPATA31 subfamily D member 3	protein-coding
hypomethylation	chr14	105935001	105940000	chr14:105935001-105940000	TTS	TTS (NM_001203258)	-1775	NR_073082	1397	NM_001312	CRIP2	CRIP|CRP2|ESP1	cysteine rich protein 2	protein-coding
hypermethylation	chr14	19955001	19960000	chr14:19955001-19960000	Intergenic	L1MA1|LINE|L1	-32166	NR_110526	503639	NM_001013701	DUXAP10	-	double homeobox A pseudogene 10	pseudo
hypermethylation	chrX	148660001	148665000	chrX:148660001-148665000	TTS	TTS (NM_005365).2	6609	NM_005365	4108	NM_005365	MAGEA9	CT1.9|MAGE9	MAGE family member A9	protein-coding
hypermethylation	chr8	128520001	128525000	chr8:128520001-128525000	Intergenic	Intergenic	-28116	NR_024393	727677	NR_024393	CASC8	CARLO1|CARLo-1|LINC00860	cancer susceptibility 8 (non-protein coding)	ncRNA
hypermethylation	chr1	144505001	144510000	chr1:144505001-144510000	intron	intron (NM_001278267, intron 52 of 130)	-86188	NM_001037501	728841	NM_001037501	NBPF8	NBPF8P	NBPF member 8	protein-coding
hypermethylation	chr1	161530001	161535000	chr1:161530001-161535000	Intergenic	MER5A|DNA|hAT-Charlie	-11973	NM_001329120	2214	NM_000569	FCGR3A	CD16|CD16A|FCG3|FCGR3|FCGRIII|FCR-10|FCRIII|FCRIIIA|IGFR3|IMD20	Fc fragment of IgG receptor IIIa	protein-coding
hypermethylation	chr1	161415001	161420000	chr1:161415001-161420000	Intergenic	CpG	-57705	NM_001136219	2212	NM_021642	FCGR2A	CD32|CD32A|CDw32|FCG2|FCGR2|FCGR2A1|FcGR|IGFR2	Fc fragment of IgG receptor IIa	protein-coding
hypermethylation	chr10	89200001	89205000	chr10:89200001-89205000	Intergenic	AluY|SINE|Alu	-35043	NR_046091	728218	NR_046091	LINC00864	-	long intergenic non-protein coding RNA 864	ncRNA
hypermethylation	chr1	147415001	147420000	chr1:147415001-147420000	intron	intron (NM_001350180, intron 5 of 14)	17013	NM_016334	51463	NM_016334	GPR89B	GPHR|GPR89|GPR89C|SH120|UNQ192	G protein-coupled receptor 89B	protein-coding
hypermethylation	chr10	89055001	89060000	chr10:89055001-89060000	intron	intron (NR_024397, intron 3 of 5)	-44668	NR_029408	439994	NR_029408	LINC00863	-	long intergenic non-protein coding RNA 863	ncRNA
hypermethylation	chr15	32685001	32690000	chr15:32685001-32690000	intron	MIRb|SINE|MIR	7993	NM_001282493	653125	NM_001282493	GOLGA8K	-	golgin A8 family member K	protein-coding
hypermethylation	chrX	1580001	1585000	chrX:1580001-1585000	3' UTR	3' UTR (NM_178129, exon 2 of 2).2	-9845	NM_001173473	8623	NM_004192	ASMTL	ASMTLX|ASMTLY|ASTML	acetylserotonin O-methyltransferase like	protein-coding
hypermethylation	chr16	22455001	22460000	chr16:22455001-22460000	intron	L2|LINE|L2	-8464	NR_027460	100131998	NR_027460	RRN3P3	-	RRN3 homolog, RNA polymerase I transcription factor pseudogene 3	pseudo
hypermethylation	chr1	20001	25000	chr1:20001-25000	intron	intron (NR_024540, intron 2 of 10)	-5064	NR_106918	102466751	NR_106918	MIR6859-1	hsa-mir-6859-1	microRNA 6859-1	ncRNA
hypermethylation	chr15	20700001	20705000	chr15:20700001-20705000	intron	AluSx3|SINE|Alu	8933	NR_036432	283755	NM_001024682	HERC2P3	D15F37S4	hect domain and RLD 2 pseudogene 3	pseudo
hypermethylation	chr16	32860001	32865000	chr16:32860001-32865000	Intergenic	L1PA7|LINE|L1	33963	NR_003083	386757	NM_198857	SLC6A10P	CT-2|CT2|SLC6A10|SLC6A10pA	solute carrier family 6 member 10, pseudogene	pseudo
hypermethylation	chr1	227690001	227695000	chr1:227690001-227695000	Intergenic	PRIMA41-int|LTR|ERV1	-58720	NR_033184	339500	NM_032755	ZNF678	-	zinc finger protein 678	protein-coding
hypermethylation	chr16	32695001	32700000	chr16:32695001-32700000	Intergenic	LTR13A|LTR|ERVK	-10050	NR_110897	729355	NM_001099687	TP53TG3B	TP53TG3E|TP53TG3F	TP53 target 3B	protein-coding
hypermethylation	chrY	1295001	1300000	chrY:1295001-1300000	Intergenic	L1MC2|LINE|L1	-15884	NR_110830	64109	NM_022148	CRLF2	CRL2|CRLF2Y|TSLPR	cytokine receptor like factor 2	protein-coding
hypermethylation	chr17	34670001	34675000	chr17:34670001-34675000	Intergenic	L1ME4a|LINE|L1	32469	NM_001291473	9560	NM_001001435	CCL4L2	AT744.2|CCL4L|SCYA4L|SCYQ4L2	C-C motif chemokine ligand 4 like 2	protein-coding
hypermethylation	chr5	69615001	69620000	chr5:69615001-69620000	intron	L1P4b|LINE|L1	-31496	NR_029426	11039	NM_006780	SMA4	SMA3|b55C20.2	glucuronidase beta pseudogene	pseudo
hypermethylation	chr15	84960001	84965000	chr15:84960001-84965000	Intergenic	Intergenic	-14717	NR_120379	103171574	NR_120379	LOC103171574	-	uncharacterized LOC103171574	ncRNA
hypermethylation	chr5	69450001	69455000	chr5:69450001-69455000	intron	AluSx|SINE|Alu	69122	NR_024054	11039	NM_006780	SMA4	SMA3|b55C20.2	glucuronidase beta pseudogene	pseudo
hypermethylation	chr7	74860001	74865000	chr7:74860001-74865000	intron	intron (NM_001145064, intron 1 of 8)	-4623	NR_146079	643862	NR_146079	SPDYE10P	-	speedy/RINGO cell cycle regulator family member E10, pseudogene	pseudo
hypermethylation	chr2	110740001	110745000	chr2:110740001-110745000	Intergenic	Intergenic	-2057	NR_046110	440894	NR_046110	LINC01123	-	long intergenic non-protein coding RNA 1123	ncRNA
hypermethylation	chr9	66000001	66005000	chr9:66000001-66005000	Intergenic	ERVL-B4-int|LTR|ERVL	-454789	NR_121647	103352539	NR_121647	LINC01410	-	long intergenic non-protein coding RNA 1410	ncRNA
hypermethylation	chrY	1350001	1355000	chrY:1350001-1355000	intron	AluSq|SINE|Alu	929	NM_172247	1438	NM_006140	CSF2RA	CD116|CDw116|CSF2R|CSF2RAX|CSF2RAY|CSF2RX|CSF2RY|GM-CSF-R-alpha|GMCSFR|GMR|SMDP4|alphaGMR	colony stimulating factor 2 receptor alpha subunit	protein-coding
hypermethylation	chr1	143515001	143520000	chr1:143515001-143520000	Intergenic	MER20B|DNA|hAT-Charlie	-155421	NR_106967	102466225	NR_106967	MIR6077	MIR6077-1|MIR6077-2|hsa-mir-6077|hsa-mir-6077-1|hsa-mir-6077-2	microRNA 6077	ncRNA
hypermethylation	chr15	28575001	28580000	chr15:28575001-28580000	Intergenic	Intergenic	-10202	NM_004667	8924	NM_004667	HERC2	D15F37S1|MRT38|SHEP1|jdf2|p528	HECT and RLD domain containing E3 ubiquitin protein ligase 2	protein-coding
hypermethylation	chr9	67855001	67860000	chr9:67855001-67860000	Intergenic	Intergenic	-63311	NR_027422	100133121	NR_027422	FAM27B	FAM27A2	family with sequence similarity 27 member B	ncRNA
hypermethylation	chr15	32485001	32490000	chr15:32485001-32490000	Intergenic	Intergenic	164814	NR_046324	1139	NM_000746	CHRNA7	CHRNA7-2|NACHRA7	cholinergic receptor nicotinic alpha 7 subunit	protein-coding
hypermethylation	chr9	43000001	43005000	chr9:43000001-43005000	TTS	TTS (NR_121572).2	5897	NR_121572	100132541	NR_121572	GXYLT1P3	-	glucoside xylosyltransferase 1 pseudogene 3	pseudo
hypermethylation	chrX	119215001	119220000	chrX:119215001-119220000	intron	HERV15-int|LTR|ERV1	-5793	NM_032498	84528	NM_032498	RHOXF2	CT107|PEPP-2|PEPP2|THG1	Rhox homeobox family member 2	protein-coding
hypermethylation	chr1	148785001	148790000	chr1:148785001-148790000	intron	FAM|SINE|Alu	-18515	NM_001144032	730262	NM_001144032	PPIAL4E	COAS2	peptidylprolyl isomerase A like 4E	protein-coding
hypermethylation	chr1	144170001	144175000	chr1:144170001-144175000	intron	intron (NM_001351365, intron 16 of 92)	25688	NM_001351365	101060226	NM_001351365	NBPF19	-	NBPF member 19	protein-coding
hypermethylation	chr9	68420001	68425000	chr9:68420001-68425000	Intergenic	AluY|SINE|Alu	-7112	NR_039688	100616184	NR_039688	MIR4477A	-	microRNA 4477a	ncRNA
hypermethylation	chr2	87135001	87140000	chr2:87135001-87140000	Intergenic	AluSz6|SINE|Alu	-3435	NM_001078170	729857	NM_001078170	RGPD2	NUP358|RANBP2L2|RGP2	RANBP2-like and GRIP domain containing 2	protein-coding
hypermethylation	chr16	33270001	33275000	chr16:33270001-33275000	Intergenic	Intergenic	10362	NM_001330066	102724127	NM_001330066	TP53TG3F	-	TP53 target 3 family member F	protein-coding
hypermethylation	chr15	82895001	82900000	chr15:82895001-82900000	intron	intron (NR_045529, intron 8 of 23).2	14554	NR_045529	390660	NR_045529	ADAMTS7P1	ADAMTS7P2	ADAMTS7 pseudogene 1	pseudo
hypermethylation	chr9	69050001	69055000	chr9:69050001-69055000	Intergenic	L1MA6|LINE|L1	-13066	NR_034006	100132352	NR_034006	FRG1HP	-	FSHD region gene 1 family member H, pseudogene	pseudo
hypermethylation	chr10	48825001	48830000	chr10:48825001-48830000	intron	intron (NM_001352542, intron 1 of 6)	140	NM_001352550	26095	NM_015605	PTPN20	CT126|PTPN20A|PTPN20B|bA142I17.1|bA42B19.1	protein tyrosine phosphatase, non-receptor type 20	protein-coding
hypermethylation	chr17	62895001	62900000	chr17:62895001-62900000	intron	intron (NM_199340, intron 2 of 14)	18109	NM_001303255	374819	NM_199340	LRRC37A3	LRRC37|LRRC37A	leucine rich repeat containing 37 member A3	protein-coding
hypermethylation	chr9	42415001	42420000	chr9:42415001-42420000	Intergenic	AluSg|SINE|Alu	49163	NM_001012419	441425	NM_001012419	ANKRD20A3	-	ankyrin repeat domain 20 family member A3	protein-coding
hypermethylation	chr10	49330001	49335000	chr10:49330001-49335000	Intergenic	LTR45C|LTR|ERV1	50686	NM_001042512	143162	NM_152428	FRMPD2	PDZD5C|PDZK4|PDZK5C	FERM and PDZ domain containing 2	protein-coding
hypermethylation	chr7	57110001	57115000	chr7:57110001-57115000	Intergenic	Intergenic	-88929	NR_036270	100422848	NR_036270	MIR4283-2	-	microRNA 4283-2	ncRNA
hypermethylation	chrX	151915001	151920000	chrX:151915001-151920000	TTS	TTS (NM_001282501)	4908	NM_001282501	4101	NM_005361	MAGEA2	CT1.2|MAGE2|MAGEA2A	MAGE family member A2	protein-coding
hypomethylation	chr7	44580001	44585000	chr7:44580001-44585000	Intergenic	Intergenic	-1586	NM_013389	29881	NM_013389	NPC1L1	NPC11L1|SLC65A2	NPC1 like intracellular cholesterol transporter 1	protein-coding
hypermethylation	chr15	21025001	21030000	chr15:21025001-21030000	Intergenic	MIR|SINE|MIR	-10624	NR_036134	100422935	NR_036134	MIR3118-4	-	microRNA 3118-4	ncRNA
hypermethylation	chr9	45965001	45970000	chr9:45965001-45970000	Intergenic	THE1B|LTR|ERVL-MaLR	-149443	NR_103714	100289124	NM_001024608	FAM27E2	FAM27E1	family with sequence similarity 27 member E2	ncRNA
hypermethylation	chr8	46855001	46860000	chr8:46855001-46860000	Intergenic	ALR/Alpha|Satellite|centr	671765	NR_146077	389652	NR_146077	ASNSP1	ASNSL1	asparagine synthetase pseudogene 1	pseudo
hypermethylation	chrY	1900001	1905000	chrY:1900001-1905000	Intergenic	Intergenic	218474	NM_001171039	438	NM_004043	ASMT	ASMTY|HIOMT|HIOMTY	acetylserotonin O-methyltransferase	protein-coding
hypermethylation	chr2	92010001	92015000	chr2:92010001-92015000	Intergenic	AluSp|SINE|Alu	49132	NR_003503	645367	NR_003503	GGT8P	GGT1P1	gamma-glutamyltransferase 8 pseudogene	pseudo
hypermethylation	chr3	106735001	106740000	chr3:106735001-106740000	Intergenic	MLT1A1|LTR|ERVL-MaLR	221985	NR_028303	100302640	NR_028303	LINC00882	-	long intergenic non-protein coding RNA 882	ncRNA
hypermethylation	chr16	29475001	29480000	chr16:29475001-29480000	intron	CpG	1399	NR_002556	388242	NR_002556	LOC388242	-	SAGA complex associated factor 29 pseudogene	pseudo
hypermethylation	chr7	56905001	56910000	chr7:56905001-56910000	Intergenic	L1PA3|LINE|L1	-27071	NR_130727	401357	NR_130727	LOC401357	-	uncharacterized LOC401357	ncRNA
hypermethylation	chr9	45350001	45355000	chr9:45350001-45355000	Intergenic	Intergenic	-89385	NR_148348	107984035	NR_148348	LOC107984035	-	uncharacterized LOC107984035	ncRNA
hypermethylation	chr9	97110001	97115000	chr9:97110001-97115000	intron	L1MB2|LINE|L1	17742	NR_033937	100132077	NR_033937	LOC100132077	-	uncharacterized LOC100132077	ncRNA
hypermethylation	chr1	148790001	148795000	chr1:148790001-148795000	intron	intron (NR_104217, intron 2 of 17).3	-13515	NM_001144032	730262	NM_001144032	PPIAL4E	COAS2	peptidylprolyl isomerase A like 4E	protein-coding
hypermethylation	chr1	121410001	121415000	chr1:121410001-121415000	Intergenic	ALR/Alpha|Satellite|centr	151590	NR_003955	647121	NR_003955	EMBP1	-	embigin pseudogene 1	pseudo
hypermethylation	chrX	49205001	49210000	chrX:49205001-49210000	intron	CpG	340	NM_012196	100101629	NM_012196	GAGE8	CT4.8|GAGE-8	G antigen 8	protein-coding
hypermethylation	chr2	87990001	87995000	chr2:87990001-87995000	Intergenic	LTR51|LTR|ERV1	-55106	NM_002665	5342	NM_002665	PLGLB2	PLGLA|PLGLA1|PLGP1|PLGP2|PRGA	plasminogen-like B2	protein-coding
hypermethylation	chr16	21455001	21460000	chr16:21455001-21460000	TTS	TTS (NR_027155)	-11724	NR_024456	100190986	NR_024456	LOC100190986	-	uncharacterized LOC100190986	ncRNA
hypermethylation	chr16	16445001	16450000	chr16:16445001-16450000	intron	intron (NR_146336, intron 20 of 34)	-15233	NR_106970	102465683	NR_106970	MIR6511A3	MIR6511A-3|hsa-mir-6511a-3	microRNA 6511a-3	ncRNA
hypermethylation	chr2	114320001	114325000	chr2:114320001-114325000	intron	L1M2|LINE|L1	-12459	NR_026821	654412	NR_026821	FAM138B	F379|bA395L14.6	family with sequence similarity 138 member B	ncRNA
hypermethylation	chr17	44730001	44735000	chr17:44730001-44735000	intron	intron (NR_040116, intron 7 of 19)	64400	NR_033799	728806	NR_033799	NSFP1	NSFP	N-ethylmaleimide-sensitive factor pseudogene 1	pseudo
hypermethylation	chr2	92005001	92010000	chr2:92005001-92010000	Intergenic	MLT2A1|LTR|ERVL	44132	NR_003503	645367	NR_003503	GGT8P	GGT1P1	gamma-glutamyltransferase 8 pseudogene	pseudo
hypermethylation	chr9	42100001	42105000	chr9:42100001-42105000	Intergenic	Intergenic	-82916	NR_003670	654466	NM_001039113	FGF7P3	KGFLP2	fibroblast growth factor 7 pseudogene 3	pseudo
hypermethylation	chrX	83095001	83100000	chrX:83095001-83100000	Intergenic	L1PA2|LINE|L1	-18634	NM_001271680	1538	NM_021118	CYLC1	CYCL1	cylicin 1	protein-coding
hypomethylation	chr15	83335001	83340000	chr15:83335001-83340000	intron	intron (NM_001278512, intron 14 of 26)	-6073	NM_001348441	8120	NM_004644	AP3B2	EIEE48|NAPTB	adaptor related protein complex 3 subunit beta 2	protein-coding
hypermethylation	chr9	68480001	68485000	chr9:68480001-68485000	Intergenic	AluJo|SINE|Alu	-27132	NR_033907	642236	NR_033907	FRG1JP	-	FSHD region gene 1 family member J, pseudogene	pseudo
hypermethylation	chr2	90440001	90445000	chr2:90440001-90445000	Intergenic	L1MB4|LINE|L1	1330616	NR_039635	100616399	NR_039635	MIR4436A	mir-4436a	microRNA 4436a	ncRNA
hypermethylation	chr2	131195001	131200000	chr2:131195001-131200000	intron	intron (NR_103761, intron 2 of 4)	1754	NR_103761	646802	NR_103761	CYP4F62P	CYP4F43P	cytochrome P450 family 4 subfamily F member 62, pseudogene	pseudo
hypermethylation	chr7	102150001	102155000	chr7:102150001-102155000	intron	CpG-24753	5724	NM_001277335	100271927	NM_001277335	RASA4B	-	RAS p21 protein activator 4B	protein-coding
hypermethylation	chr19	27740001	27745000	chr19:27740001-27745000	Intergenic	L1PA2|LINE|L1	-541839	NR_146734	101927151	NR_110687	LOC101927151	-	uncharacterized LOC101927151	ncRNA
hypermethylation	chr16	32895001	32900000	chr16:32895001-32900000	Intergenic	CpG-9187	-1037	NR_003083	386757	NM_198857	SLC6A10P	CT-2|CT2|SLC6A10|SLC6A10pA	solute carrier family 6 member 10, pseudogene	pseudo
hypermethylation	chr17	34550001	34555000	chr17:34550001-34555000	Intergenic	AluSz6|SINE|Alu	14035	NM_001291472	9560	NM_001001435	CCL4L2	AT744.2|CCL4L|SCYA4L|SCYQ4L2	C-C motif chemokine ligand 4 like 2	protein-coding
hypermethylation	chr14	107180001	107185000	chr14:107180001-107185000	Intergenic	Intergenic	76714	NR_049827	100847062	NR_049827	MIR5195	-	microRNA 5195	ncRNA
hypermethylation	chr1	147630001	147635000	chr1:147630001-147635000	intron	intron (NM_001351365, intron 71 of 94)	-2489	NR_135559	100505824	NR_135559	LOC100505824	-	uncharacterized LOC100505824	ncRNA
hypermethylation	chrX	70970001	70975000	chrX:70970001-70975000	Intergenic	L1ME3B|LINE|L1	-10640	NM_001145140	100130361	NM_001145140	CXorf49	CXorf49B	chromosome X open reading frame 49	protein-coding
hypermethylation	chr1	120815001	120820000	chr1:120815001-120820000	Intergenic	Intergenic	-21505	NM_001100910	653820	NM_001100910	FAM72B	p17	family with sequence similarity 72 member B	protein-coding
hypermethylation	chr1	104260001	104265000	chr1:104260001-104265000	Intergenic	Intergenic	-23424	NM_001346780	278	NM_001008219	AMY1C	AMY1	amylase, alpha 1C (salivary)	protein-coding
hypermethylation	chr5	70415001	70420000	chr5:70415001-70420000	Intergenic	AluY|SINE|Alu	-28603	NR_026578	647859	NR_026578	LOC647859	-	occludin pseudogene	pseudo
hypermethylation	chr17	36340001	36345000	chr17:36340001-36345000	intron	intron (NM_001001418, intron 8 of 13).2	2983	NM_001355571	100510707	NM_001355571	TBC1D3J	-	TBC1 domain family member 3J	protein-coding
hypermethylation	chrX	153870001	153875000	chrX:153870001-153875000	Intergenic	L2|LINE|L2	9353	NM_172377	30848	NM_020994	CTAG2	CAMEL|CT2|CT6.2|CT6.2a|CT6.2b|ESO2|LAGE-1|LAGE2B	cancer/testis antigen 2	protein-coding
hypermethylation	chr1	145315001	145320000	chr1:145315001-145320000	intron	intron (NM_001351365, intron 46 of 92)	24129	NM_001039703	100132406	NM_001039703	NBPF10	AB6|AG1|NBPF9	NBPF member 10	protein-coding
hypermethylation	chr10	51605001	51610000	chr10:51605001-51610000	intron	MER21A|LTR|ERVL	3726	NR_145778	109617009	NR_145778	SNORA74C-2	-	small nucleolar RNA, H/ACA box 74C-2	snoRNA
hypermethylation	chrX	55485001	55490000	chrX:55485001-55490000	Intergenic	Intergenic	8978	NM_014061	28986	NM_014061	MAGEH1	APR-1|APR1|MAGEH	MAGE family member H1	protein-coding
hypermethylation	chr9	66030001	66035000	chr9:66030001-66035000	Intergenic	Intergenic	-424789	NR_121647	103352539	NR_121647	LINC01410	-	long intergenic non-protein coding RNA 1410	ncRNA
hypermethylation	chr2	90285001	90290000	chr2:90285001-90290000	Intergenic	REP522|Satellite|telo	1175616	NR_039635	100616399	NR_039635	MIR4436A	mir-4436a	microRNA 4436a	ncRNA
hypermethylation	chr1	13440001	13445000	chr1:13440001-13445000	intron	MER41G|LTR|ERV1	10156	NM_001024661	729528	NM_001024661	PRAMEF14	-	PRAME family member 14	protein-coding
hypermethylation	chr9	65500001	65505000	chr9:65500001-65505000	TTS	TTS (NM_015667)	7110	NM_001113541	727905	NM_001113541	SPATA31A5	FAM75A5	SPATA31 subfamily A member 5	protein-coding
hypermethylation	chr2	87580001	87585000	chr2:87580001-87585000	Intergenic	(CCCTAG)n|Simple_repeat|Simple_repeat	160591	NR_039928	100616370	NR_039928	MIR4771-1	-	microRNA 4771-1	ncRNA
hypermethylation	chr2	112230001	112235000	chr2:112230001-112235000	intron	intron (NR_024373, intron 1 of 1)	20238	NR_136164	541471	NR_015395	MIR4435-2HG	AGD2|LINC00978|MIR4435-1HG|MORRBID|lncRNA-AWPPH	MIR4435-2 host gene	ncRNA
hypermethylation	chr1	146155001	146160000	chr1:146155001-146160000	intron	L1ME4a|LINE|L1	64343	NR_135559	100505824	NR_135559	LOC100505824	-	uncharacterized LOC100505824	ncRNA
hypermethylation	chrX	72005001	72010000	chrX:72005001-72010000	Intergenic	(TG)n|Simple_repeat|Simple_repeat	-5016	NM_001348072	100132304	NM_001348072	FAM236B	-	family with sequence similarity 236 member B	protein-coding
hypermethylation	chr7	144025001	144030000	chr7:144025001-144030000	intron	intron (NR_126023, intron 2 of 4).2	12282	NM_001005287	346528	NM_001005287	OR2A1	-	olfactory receptor family 2 subfamily A member 1	protein-coding
hypermethylation	chr17	43595001	43600000	chr17:43595001-43600000	non-coding	non-coding (NR_002940, exon 1 of 6)	389	NR_002940	55073	NM_018001	LRRC37A4P	LRRC37|LRRC37A4	leucine rich repeat containing 37 member A4, pseudogene	pseudo
hypermethylation	chr15	74385001	74390000	chr15:74385001-74390000	Intergenic	Intergenic	-12609	NM_001038640	342096	NM_001038640	GOLGA6A	GLP|GOLGA6	golgin A6 family member A	protein-coding
hypermethylation	chr8	7810001	7815000	chr8:7810001-7815000	promoter-TSS	promoter-TSS (NR_027424)	-35	NR_027424	100132103	NR_027424	FAM66E	-	family with sequence similarity 66 member E	ncRNA
hypermethylation	chr13	57715001	57720000	chr13:57715001-57720000	3' UTR	3' UTR (NM_001130407, exon 3 of 3).3	2448	NM_001130406	729246	NM_001130406	PRR20D	-	proline rich 20D	protein-coding
hypermethylation	chr15	32470001	32475000	chr15:32470001-32475000	Intergenic	Intergenic	149814	NR_046324	1139	NM_000746	CHRNA7	CHRNA7-2|NACHRA7	cholinergic receptor nicotinic alpha 7 subunit	protein-coding
hypermethylation	chr18	53380001	53385000	chr18:53380001-53385000	Intergenic	Intergenic	65152	NR_145453	100132501	NR_145452	LINC01415	TCONS_00026208	long intergenic non-protein coding RNA 1415	ncRNA
hypomethylation	chr19	6705001	6710000	chr19:6705001-6710000	exon	exon (NM_000064, exon 16 of 41)	13193	NM_000064	718	NM_000064	C3	AHUS5|ARMD9|ASP|C3a|C3b|CPAMD1|HEL-S-62p	complement C3	protein-coding
hypermethylation	chr16	21410001	21415000	chr16:21410001-21415000	TTS	TTS (NM_130464)	24199	NM_130464	23117	NM_130464	NPIPB3	KIAA0220L|NPIP|NPIPB|NPIPB5|NPIPL3	nuclear pore complex interacting protein family member B3	protein-coding
hypermethylation	chr2	91900001	91905000	chr2:91900001-91905000	Intergenic	Intergenic	-2364	NR_136329	101927050	NR_136329	LOC101927050	-	lysine methyltransferase 2C pseudogene	pseudo
hypermethylation	chr1	143255001	143260000	chr1:143255001-143260000	Intergenic	AluSz|SINE|Alu	-55261	NR_110761	102723769	NR_110761	LOC102723769	-	uncharacterized LOC102723769	ncRNA
hypermethylation	chr1	161420001	161425000	chr1:161420001-161425000	Intergenic	CpG	-52705	NM_001136219	2212	NM_021642	FCGR2A	CD32|CD32A|CDw32|FCG2|FCGR2|FCGR2A1|FcGR|IGFR2	Fc fragment of IgG receptor IIa	protein-coding
hypermethylation	chrX	2490001	2495000	chrX:2490001-2495000	Intergenic	MLT1B|LTR|ERVL-MaLR	-34732	NR_106737	102464837	NR_106737	MIR6089	MIR6089-1|MIR6089-2|hsa-mir-6089-1|hsa-mir-6089-2	microRNA 6089	ncRNA
hypermethylation	chr9	40400001	40405000	chr9:40400001-40405000	Intergenic	Intergenic	-281319	NR_135122	105379450	NR_135122	LOC105379450	-	uncharacterized LOC105379450	ncRNA
hypermethylation	chr7	143550001	143555000	chr7:143550001-143555000	intron	AT_rich|Low_complexity|Low_complexity	-18690	NR_015421	154761	NR_015421	LOC154761	-	family with sequence similarity 115, member C pseudogene	pseudo
hypomethylation	chr17	46680001	46685000	chr17:46680001-46685000	promoter-TSS	promoter-TSS (NM_018952)	-166	NM_018952	3216	NM_018952	HOXB6	HOX2|HOX2B|HU-2|Hox-2.2	homeobox B6	protein-coding
hypermethylation	chr16	18515001	18520000	chr16:18515001-18520000	intron	intron (NM_001004060, intron 29 of 31)	-11666	NR_036145	100423006	NR_036145	MIR3179-3	-	microRNA 3179-3	ncRNA
hypermethylation	chr9	40415001	40420000	chr9:40415001-40420000	Intergenic	L1PREC2|LINE|L1	-266319	NR_135122	105379450	NR_135122	LOC105379450	-	uncharacterized LOC105379450	ncRNA
hypermethylation	chr7	62810001	62815000	chr7:62810001-62815000	TTS	TTS (NR_028348)	-2056	NR_136256	102724738	NR_136256	LOC102724738	-	solute carrier family 25 member 1 pseudogene	pseudo
hypermethylation	chr2	111095001	111100000	chr2:111095001-111100000	Intergenic	Intergenic	44602	NR_046111	440894	NR_046110	LINC01123	-	long intergenic non-protein coding RNA 1123	ncRNA
hypermethylation	chrX	72050001	72055000	chrX:72050001-72055000	Intergenic	(AGGGGG)n|Simple_repeat|Simple_repeat	-12376	NM_033053	63947	NM_033053	DMRTC1	-	DMRT like family C1	protein-coding
hypermethylation	chr16	33205001	33210000	chr16:33205001-33210000	non-coding	non-coding (NR_110886, exon 4 of 4).2	1897	NM_001330066	102724127	NM_001330066	TP53TG3F	-	TP53 target 3 family member F	protein-coding
hypermethylation	chr10	49335001	49340000	chr10:49335001-49340000	Intergenic	MLT1C-int|LTR|ERVL-MaLR	45686	NM_001042512	143162	NM_152428	FRMPD2	PDZD5C|PDZK4|PDZK5C	FERM and PDZ domain containing 2	protein-coding
hypermethylation	chrX	72300001	72305000	chrX:72300001-72305000	intron	intron (NR_110398, intron 3 of 3).2	2494	NR_110398	101928345	NR_110398	PABPC1L2B-AS1	-	PABPC1L2B antisense RNA 1 (head to head)	ncRNA
hypermethylation	chr15	82750001	82755000	chr15:82750001-82755000	intron	FLAM_C|SINE|Alu	29512	NM_001291420	440295	NM_198181	GOLGA6L9	GOLGA6L20	golgin A6 family-like 9	protein-coding
hypermethylation	chr1	146040001	146045000	chr1:146040001-146045000	intron	L1P2|LINE|L1	23756	NM_001101663	200030	NM_183372	NBPF11	NBPF24	NBPF member 11	protein-coding
hypermethylation	chr9	42905001	42910000	chr9:42905001-42910000	Intergenic	Intergenic	-48415	NR_046175	286297	NR_046175	LOC286297	-	methylenetetrahydrofolate dehydrogenase (NADP+ dependent) 1 like pseudogene	pseudo
hypermethylation	chrY	610001	615000	chrY:610001-615000	Intergenic	Intergenic	77421	NM_006883	6473	NM_000451	SHOX	GCFX|PHOG|SHOXY|SS	short stature homeobox	protein-coding
hypermethylation	chr9	68155001	68160000	chr9:68155001-68160000	Intergenic	THE1B|LTR|ERVL-MaLR	230705	NM_001012419	441425	NM_001012419	ANKRD20A3	-	ankyrin repeat domain 20 family member A3	protein-coding
hypermethylation	chrY	120001	125000	chrY:120001-125000	Intergenic	AluSc8|SINE|Alu	-20491	NR_028057	55344	NM_018390	PLCXD1	LL0XNC01-136G2.1	phosphatidylinositol specific phospholipase C X domain containing 1	protein-coding
hypermethylation	chr9	43005001	43010000	chr9:43005001-43010000	non-coding	non-coding (NR_121572, exon 1 of 4).2	897	NR_121572	100132541	NR_121572	GXYLT1P3	-	glucoside xylosyltransferase 1 pseudogene 3	pseudo
hypermethylation	chrX	51800001	51805000	chrX:51800001-51805000	Intergenic	Intergenic	4069	NR_102368	101340250	NR_102368	SNORA11E	-	small nucleolar RNA, H/ACA box 11E	snoRNA
hypermethylation	chr1	147700001	147705000	chr1:147700001-147705000	intron	L1MC4a|LINE|L1	16842	NR_120331	101927468	NR_120331	LOC101927468	-	uncharacterized LOC101927468	ncRNA
hypermethylation	chr1	146010001	146015000	chr1:146010001-146015000	intron	intron (NR_146087, intron 3 of 7).2	32680	NR_146087	728920	NR_146087	PDE4DIPP1	PDE4DIP1	phosphodiesterase 4D interacting protein pseudogene 1	pseudo
hypermethylation	chr7	61165001	61170000	chr7:61165001-61170000	Intergenic	ALR/Alpha|Satellite|centr	1596934	NR_003952	643955	NR_003952	ZNF733P	ZNF733	zinc finger protein 733, pseudogene	pseudo
hypermethylation	chr19	37775001	37780000	chr19:37775001-37780000	Intergenic	SST1|Satellite|centr	-17588	NR_029390	284412	NR_029390	LOC284412	-	uncharacterized LOC284412	ncRNA
hypermethylation	chrY	2620001	2625000	chrY:2620001-2625000	intron	MIR|SINE|MIR	2163	NR_003254	100132596	NR_003254	XGY2	XG|XGPY|XGPY2	XG pseudogene, Y-linked 2	pseudo
hypermethylation	chr15	30820001	30825000	chr15:30820001-30825000	Intergenic	AluSx|SINE|Alu	-21781	NM_001355476	727909	NM_001355476	GOLGA8Q	-	golgin A8 family member Q	protein-coding
hypermethylation	chrY	1680001	1685000	chrY:1680001-1685000	intron	AluSx|SINE|Alu	-1441	NM_001171038	438	NM_004043	ASMT	ASMTY|HIOMT|HIOMTY	acetylserotonin O-methyltransferase	protein-coding
hypermethylation	chr8	86805001	86810000	chr8:86805001-86810000	Intergenic	Intergenic	-3903	NR_003594	100288527	NR_003594	REXO1L2P	-	REXO1 like 2, pseudogene	pseudo
hypermethylation	chr2	88195001	88200000	chr2:88195001-88200000	intron	intron (NM_001024457, intron 1 of 22).2	-72214	NM_001078170	729857	NM_001078170	RGPD2	NUP358|RANBP2L2|RGP2	RANBP2-like and GRIP domain containing 2	protein-coding
hypermethylation	chr17	18345001	18350000	chr17:18345001-18350000	Intergenic	AluY|SINE|Alu	4278	NR_073414	729252	NR_073414	KRT16P1	KRT14P|KRT16P	keratin 16 pseudogene 1	pseudo
hypermethylation	chr7	74440001	74445000	chr7:74440001-74445000	intron	AluSz|SINE|Alu	47217	NM_148842	81554	NM_030798	RCC1L	WBSCR16	RCC1 like	protein-coding
hypermethylation	chr16	33185001	33190000	chr16:33185001-33190000	Intergenic	Intergenic	-18083	NM_001099687	729355	NM_001099687	TP53TG3B	TP53TG3E|TP53TG3F	TP53 target 3B	protein-coding
hypermethylation	chr8	7865001	7870000	chr8:7865001-7870000	Intergenic	Intergenic	-12457	NM_001037380	641517	NM_001037380	DEFB109B	DEF109P1B|DEFB109|DEFB109P1B|HBD9	defensin beta 109B	protein-coding
hypermethylation	chr15	28665001	28670000	chr15:28665001-28670000	Intergenic	Intergenic	-4137	NR_039733	100616228	NR_039733	MIR4509-2	-	microRNA 4509-2	ncRNA
hypermethylation	chr6	26730001	26735000	chr6:26730001-26735000	Intergenic	L1MC2|LINE|L1	-72520	NM_001242798	79692	NM_024639	ZNF322	HCG12|ZNF322A|ZNF388|ZNF489	zinc finger protein 322	protein-coding
hypermethylation	chr14	19385001	19390000	chr14:19385001-19390000	Intergenic	Intergenic	9906	NM_001013354	440153	NM_001013354	OR11H12	-	olfactory receptor family 11 subfamily H member 12	protein-coding
hypermethylation	chrX	155210001	155215000	chrX:155210001-155215000	Intergenic	THE1D-int|LTR|ERVL-MaLR	-14746	NM_176786	3581	NM_002186	IL9R	CD129|IL-9R	interleukin 9 receptor	protein-coding
hypermethylation	chr2	111255001	111260000	chr2:111255001-111260000	Intergenic	Intergenic	-26848	NR_038099	100288695	NM_001205288	LIMS4	LIMS3L	LIM zinc finger domain containing 4	protein-coding
hypermethylation	chr1	148335001	148340000	chr1:148335001-148340000	exon	exon (NM_001277444, exon 9 of 25)	9256	NM_015383	25832	NM_015383	NBPF14	DJ328E19.C1.1|NBPF	NBPF member 14	protein-coding
hypermethylation	chr15	20365001	20370000	chr15:20365001-20370000	Intergenic	AluSg|SINE|Alu	-120497	NR_038836	646096	NR_038836	CHEK2P2	-	checkpoint kinase 2 pseudogene 2	pseudo
hypermethylation	chr5	68990001	68995000	chr5:68990001-68995000	intron	MSTA-int|LTR|ERVL-MaLR	13854	NR_027386	653188	NR_027386	GUSBP3	GUSBP1|SMA3	glucuronidase, beta pseudogene 3	pseudo
hypermethylation	chr9	67770001	67775000	chr9:67770001-67775000	Intergenic	L2c|LINE|L2	-6623	NR_121606	102723709	NR_121606	LOC102723709	-	uncharacterized LOC102723709	ncRNA
hypermethylation	chrY	1415001	1420000	chrY:1415001-1420000	intron	(TCCC)n|Simple_repeat|Simple_repeat	11991	NM_001267713	3563	NM_002183	IL3RA	CD123|IL3R|IL3RAY|IL3RX|IL3RY|hIL-3Ra	interleukin 3 receptor subunit alpha	protein-coding
hypermethylation	chr9	42755001	42760000	chr9:42755001-42760000	Intergenic	MLT2A1|LTR|ERVL	-14208	NR_121570	101928381	NR_121570	LOC101928381	-	uncharacterized LOC101928381	ncRNA
hypermethylation	chr4	86195001	86200000	chr4:86195001-86200000	Intergenic	Intergenic	-198784	NM_001025616	83478	NM_031305	ARHGAP24	FILGAP|RC-GAP72|RCGAP72|p73|p73RhoGAP	Rho GTPase activating protein 24	protein-coding
hypermethylation	chrX	1025001	1030000	chrX:1025001-1030000	Intergenic	Intergenic	304116	NR_110830	64109	NM_022148	CRLF2	CRL2|CRLF2Y|TSLPR	cytokine receptor like factor 2	protein-coding
hypermethylation	chrX	72145001	72150000	chrX:72145001-72150000	Intergenic	Intergenic	-10503	NM_001348072	100132304	NM_001348072	FAM236B	-	family with sequence similarity 236 member B	protein-coding
hypermethylation	chr19	50595001	50600000	chr19:50595001-50600000	Intergenic	L1P4|LINE|L1	-1634	NR_024223	100169952	NR_024223	SNAR-A5	-	small ILF3/NF90-associated RNA A5	snRNA
hypermethylation	chr1	13400001	13405000	chr1:13400001-13405000	intron	MER57A-int|LTR|ERV1	-6628	NM_001039361	343071	NM_001039361	PRAMEF10	-	PRAME family member 10	protein-coding
hypermethylation	chr5	63770001	63775000	chr5:63770001-63775000	Intergenic	L1P3|LINE|L1	-29274	NM_001029875	401190	NM_001029875	RGS7BP	R7BP	regulator of G protein signaling 7 binding protein	protein-coding
hypermethylation	chrX	735001	740000	chrX:735001-740000	Intergenic	Intergenic	152421	NM_006883	6473	NM_000451	SHOX	GCFX|PHOG|SHOXY|SS	short stature homeobox	protein-coding
hypermethylation	chr9	38900001	38905000	chr9:38900001-38905000	Intergenic	Intergenic	281415	NR_027294	158228	NR_027294	FAM201A	C9orf122	family with sequence similarity 201 member A	ncRNA
hypermethylation	chrX	17360001	17365000	chrX:17360001-17365000	Intergenic	L1PA2|LINE|L1	-31043	NM_198270	4810	NM_198270	NHS	CTRCT40|CXN|SCML1	NHS actin remodeling regulator	protein-coding
hypermethylation	chr2	90455001	90460000	chr2:90455001-90460000	Intergenic	Intergenic	1345616	NR_039635	100616399	NR_039635	MIR4436A	mir-4436a	microRNA 4436a	ncRNA
hypermethylation	chr16	29525001	29530000	chr16:29525001-29530000	Intergenic	Intergenic	-10305	NM_001355401	440353	NM_001355401	NPIPB12	-	nuclear pore complex interacting protein family, member B12	protein-coding
hypermethylation	chr9	66720001	66725000	chr9:66720001-66725000	Intergenic	Intergenic	-168589	NR_122076	403323	NM_203449	LOC403323	-	uncharacterized LOC403323	ncRNA
hypermethylation	chr2	131335001	131340000	chr2:131335001-131340000	intron	AluY|SINE|Alu	9078	NR_027314	150527	NR_027313	PRSS40A	TISP43	serine protease 40A	pseudo
hypermethylation	chr1	145350001	145355000	chr1:145350001-145355000	intron	polypyrimidine|Low_complexity|Low_complexity	29904	NR_125968	101928979	NR_125967	LINC01719	-	long intergenic non-protein coding RNA 1719	ncRNA
hypermethylation	chr3	195210001	195215000	chr3:195210001-195215000	Intergenic	L1MC1|LINE|L1	-48683	NM_012287	23527	NM_012287	ACAP2	CENTB2|CNT-B2	ArfGAP with coiled-coil, ankyrin repeat and PH domains 2	protein-coding
hypermethylation	chr1	146105001	146110000	chr1:146105001-146110000	intron	MIRb|SINE|MIR	14343	NR_135559	100505824	NR_135559	LOC100505824	-	uncharacterized LOC100505824	ncRNA
hypermethylation	chr2	90290001	90295000	chr2:90290001-90295000	Intergenic	Intergenic	1180616	NR_039635	100616399	NR_039635	MIR4436A	mir-4436a	microRNA 4436a	ncRNA
hypermethylation	chr8	6850001	6855000	chr8:6850001-6855000	Intergenic	Intergenic	4224	NM_001302265	728358	NM_001042500	DEFA1B	HNP-1|HP-1|HP1	defensin alpha 1B	protein-coding
hypermethylation	chr16	18690001	18695000	chr16:18690001-18695000	Intergenic	Intergenic	109156	NM_001030009	6210	NM_001019	RPS15A	S15a	ribosomal protein S15a	protein-coding
hypermethylation	chr9	46800001	46805000	chr9:46800001-46805000	intron	THE1C|LTR|ERVL-MaLR	38709	NR_046203	643648	NR_046203	LINC01189	-	long intergenic non-protein coding RNA 1189	ncRNA
hypermethylation	chr5	70085001	70090000	chr5:70085001-70090000	intron	AluJb|SINE|Alu	71884	NR_146391	653080	NR_146391	LOC653080	-	glucuronidase beta pseudogene	pseudo
hypermethylation	chr8	12325001	12330000	chr8:12325001-12330000	intron	intron (NR_040092, intron 4 of 5)	32978	NR_040092	100506990	NR_040091	LOC100506990	-	uncharacterized LOC100506990	ncRNA
hypermethylation	chr16	33680001	33685000	chr16:33680001-33685000	Intergenic	L1ME3|LINE|L1	110656	NR_130772	104644205	NR_130771	ENPP7P13	DUNQU1	ectonucleotide pyrophosphatase/phosphodiesterase 7 pseudogene 13	pseudo
hypermethylation	chr17	44600001	44605000	chr17:44600001-44605000	intron	intron (NM_001006607, intron 5 of 13)	12424	NM_001006607	474170	NM_001006607	LRRC37A2	LRRC37	leucine rich repeat containing 37 member A2	protein-coding
hypermethylation	chr16	15350001	15355000	chr16:15350001-15355000	Intergenic	Intergenic	-103641	NR_037466	100500852	NR_037466	MIR3180-4	mir-3180-4	microRNA 3180-4	ncRNA
hypermethylation	chrX	51790001	51795000	chrX:51790001-51795000	Intergenic	L1M3|LINE|L1	14069	NR_102368	101340250	NR_102368	SNORA11E	-	small nucleolar RNA, H/ACA box 11E	snoRNA
hypermethylation	chr2	96135001	96140000	chr2:96135001-96140000	Intergenic	Charlie5|DNA|hAT-Charlie	12979	NM_001164464	653192	NM_001164464	TRIM43B	-	tripartite motif containing 43B	protein-coding
hypermethylation	chr13	112945001	112950000	chr13:112945001-112950000	Intergenic	Intergenic	-20186	NR_120422	101928730	NR_120422	LOC101928730	-	uncharacterized LOC101928730	ncRNA
hypermethylation	chr1	146220001	146225000	chr1:146220001-146225000	intron	intron (NM_001351365, intron 80 of 94)	129343	NR_135559	100505824	NR_135559	LOC100505824	-	uncharacterized LOC100505824	ncRNA
hypermethylation	chr11	51590001	51595000	chr11:51590001-51595000	Intergenic	ALR/Alpha|Satellite|centr	77218	NM_001004703	119749	NM_001004703	OR4C46	-	olfactory receptor family 4 subfamily C member 46	protein-coding
hypermethylation	chr7	143895001	143900000	chr7:143895001-143900000	intron	AluJo|SINE|Alu	-4709	NM_001003702	445328	NM_001003702	ARHGEF35	ARHGEF5L	Rho guanine nucleotide exchange factor 35	protein-coding
hypermethylation	chrX	76425001	76430000	chrX:76425001-76430000	Intergenic	L1HS|LINE|L1	-192543	NR_110403	101928469	NR_110400	MIR325HG	MIR384HG	MIR325 host gene	ncRNA
hypermethylation	chr4	190920001	190925000	chr4:190920001-190925000	Intergenic	MSTA|LTR|ERVL-MaLR	25912	NM_001286820	448831	NM_001005217	FRG2	FRG2A	FSHD region gene 2	protein-coding
hypermethylation	chr7	102185001	102190000	chr7:102185001-102190000	intron	AluJr|SINE|Alu	-4179	NM_001166339	100310812	NM_001166339	SPDYE2B	SPDYE2L	speedy/RINGO cell cycle regulator family member E2B	protein-coding
hypermethylation	chr2	110585001	110590000	chr2:110585001-110590000	intron	intron (NM_001037866, intron 18 of 19)	35534	NM_005054	84220	NM_005054	RGPD5	BS-63|BS63|HEL161|RGP5	RANBP2-like and GRIP domain containing 5	protein-coding
hypermethylation	chr15	32450001	32455000	chr15:32450001-32455000	intron	intron (NM_000746, intron 8 of 9)	129814	NR_046324	1139	NM_000746	CHRNA7	CHRNA7-2|NACHRA7	cholinergic receptor nicotinic alpha 7 subunit	protein-coding
hypermethylation	chr9	40045001	40050000	chr9:40045001-40050000	Intergenic	Charlie24|DNA|hAT-Charlie	147154	NR_026803	401507	NM_001012278	FAM74A1	FAM74A5	family with sequence similarity 74 member A1	ncRNA
hypermethylation	chr15	20835001	20840000	chr15:20835001-20840000	Intergenic	L1PA7|LINE|L1	69826	NR_027411	729786	NR_027411	GOLGA8CP	GOLGA8C	golgin A8 family member C, pseudogene	pseudo
hypomethylation	chr19	18265001	18270000	chr19:18265001-18270000	intron	intron (NR_073517, intron 2 of 15)	3512	NR_073517	5296	NM_005027	PIK3R2	MPPH|MPPH1|P85B|p85|p85-BETA	phosphoinositide-3-kinase regulatory subunit 2	protein-coding
hypermethylation	chr10	135485001	135490000	chr10:135485001-135490000	Intergenic	CpG	-47201	NM_001080998	441581	NM_001080998	FRG2B	-	FSHD region gene 2 family member B	protein-coding
hypermethylation	chr9	66185001	66190000	chr9:66185001-66190000	Intergenic	Intergenic	-269789	NR_121647	103352539	NR_121647	LINC01410	-	long intergenic non-protein coding RNA 1410	ncRNA
hypermethylation	chrX	2040001	2045000	chrX:2040001-2045000	Intergenic	Intergenic	308474	NM_001171039	438	NM_004043	ASMT	ASMTY|HIOMT|HIOMTY	acetylserotonin O-methyltransferase	protein-coding
hypermethylation	chr9	42525001	42530000	chr9:42525001-42530000	Intergenic	AluSg|SINE|Alu	33983	NR_121572	100132541	NR_121572	GXYLT1P3	-	glucoside xylosyltransferase 1 pseudogene 3	pseudo
hypermethylation	chr10	89215001	89220000	chr10:89215001-89220000	Intergenic	L1MEe|LINE|L1	-46138	NR_039825	100616296	NR_039825	MIR4678	-	microRNA 4678	ncRNA
hypermethylation	chr9	44640001	44645000	chr9:44640001-44645000	Intergenic	AluY|SINE|Alu	240730	NR_126050	103908605	NR_126050	LOC103908605	-	uncharacterized LOC103908605	ncRNA
hypermethylation	chr15	28605001	28610000	chr15:28605001-28610000	Intergenic	Intergenic	-16284	NR_033351	100132565	NM_001012452	GOLGA8F	-	golgin A8 family member F	protein-coding
hypermethylation	chr1	145335001	145340000	chr1:145335001-145340000	intron	intron (NM_001278267, intron 72 of 130)	44129	NM_001039703	100132406	NM_001039703	NBPF10	AB6|AG1|NBPF9	NBPF member 10	protein-coding
hypermethylation	chr9	70395001	70400000	chr9:70395001-70400000	Intergenic	MLT1D|LTR|ERVL-MaLR	-22576	NR_121570	101928381	NR_121570	LOC101928381	-	uncharacterized LOC101928381	ncRNA
hypermethylation	chr16	74450001	74455000	chr16:74450001-74455000	intron	intron (NM_001011880, intron 2 of 12)	2868	NM_001011880	497190	NM_001011880	CLEC18B	MRCL2	C-type lectin domain family 18 member B	protein-coding
hypermethylation	chr9	68695001	68700000	chr9:68695001-68700000	Intergenic	AluJr|SINE|Alu	-28966	NR_136306	102725126	NR_136306	LOC102725126	-	FSHD region gene 1 pseudogene	pseudo
hypermethylation	chrX	152410001	152415000	chrX:152410001-152415000	Intergenic	Intergenic	73616	NM_004988	4100	NM_004988	MAGEA1	CT1.1|MAGE1	MAGE family member A1	protein-coding
hypermethylation	chr2	96290001	96295000	chr2:96290001-96295000	Intergenic	Intergenic	34734	NM_138800	129868	NM_138800	TRIM43	TRIM43A	tripartite motif containing 43	protein-coding
hypermethylation	chr9	42410001	42415000	chr9:42410001-42415000	TTS	TTS (NM_001012419)	44163	NM_001012419	441425	NM_001012419	ANKRD20A3	-	ankyrin repeat domain 20 family member A3	protein-coding
hypermethylation	chr1	13620001	13625000	chr1:13620001-13625000	intron	L1PA4|LINE|L1	-7425	NM_001039361	343071	NM_001039361	PRAMEF10	-	PRAME family member 10	protein-coding
hypermethylation	chr7	74150001	74155000	chr7:74150001-74155000	intron	AluY|SINE|Alu	-9244	NR_110044	101926943	NR_110044	LOC101926943	-	uncharacterized LOC101926943	ncRNA
hypermethylation	chr9	46130001	46135000	chr9:46130001-46135000	Intergenic	Intergenic	15557	NR_103714	100289124	NM_001024608	FAM27E2	FAM27E1	family with sequence similarity 27 member E2	ncRNA
hypermethylation	chr1	228780001	228785000	chr1:228780001-228785000	promoter-TSS	promoter-TSS (NR_106988).10	-634	NR_106988
hypermethylation	chr2	241615001	241620000	chr2:241615001-241620000	intron	HAL1|LINE|L1	4817	NM_001102467	653437	NM_001102467	AQP12B	INSSA3	aquaporin 12B	protein-coding
hypermethylation	chr11	89675001	89680000	chr11:89675001-89680000	Intergenic	Intergenic	17570	NM_001206627	399939	NM_001206627	TRIM49D1	TRIM49D|TRIM49D1P|TRIM49D2|TRIM49D2P|TRIM49DP	tripartite motif containing 49D1	protein-coding
hypermethylation	chr13	112950001	112955000	chr13:112950001-112955000	Intergenic	Intergenic	-15281	NR_135321	101928752	NR_135321	LINC01043	-	long intergenic non-protein coding RNA 1043	ncRNA
hypermethylation	chr7	143910001	143915000	chr7:143910001-143915000	intron	THE1A-int|LTR|ERVL-MaLR	17436	NM_001001802	402317	NM_001001802	OR2A42	-	olfactory receptor family 2 subfamily A member 42	protein-coding
hypermethylation	chr5	70110001	70115000	chr5:70110001-70115000	intron	MLT1A0-int|LTR|ERVL-MaLR	-83990	NM_021967	8293	NM_021967	SERF1A	4F5|FAM2A|H4F5|SERF1|SMAM1	small EDRK-rich factor 1A	protein-coding
hypermethylation	chr9	70475001	70480000	chr9:70475001-70480000	intron	HAL1b|LINE|L1	12671	NM_001330668	220869	NM_001024916	CBWD5	DC36	COBW domain containing 5	protein-coding
hypermethylation	chr9	66970001	66975000	chr9:66970001-66975000	intron	ALR/Alpha|Satellite|centr	49533	NR_121570	101928381	NR_121570	LOC101928381	-	uncharacterized LOC101928381	ncRNA
hypermethylation	chr11	89655001	89660000	chr11:89655001-89660000	intron	intron (NM_001105522, intron 1 of 6).2	268	NM_001105522	729384	NM_001105522	TRIM49D2	TRIM48L1|TRIM49D1|TRIM49D2P|TRIM49L|TRIM49L1	tripartite motif containing 49D2	protein-coding
hypermethylation	chrY	270001	275000	chrY:270001-275000	intron	intron (NM_013239, intron 1 of 12).2	25190	NM_013239	28227	NM_013239	PPP2R3B	NYREN8|PPP2R3L|PPP2R3LY|PR48|PR70	protein phosphatase 2 regulatory subunit B''beta	protein-coding
hypermethylation	chrY	1700001	1705000	chrY:1700001-1705000	intron	AluSx|SINE|Alu	18474	NM_001171039	438	NM_004043	ASMT	ASMTY|HIOMT|HIOMTY	acetylserotonin O-methyltransferase	protein-coding
hypermethylation	chr1	145370001	145375000	chr1:145370001-145375000	intron	intron (NM_001351365, intron 70 of 92)	9904	NR_125968	101928979	NR_125967	LINC01719	-	long intergenic non-protein coding RNA 1719	ncRNA
hypermethylation	chr16	30255001	30260000	chr16:30255001-30260000	promoter-TSS	promoter-TSS (NM_001355401).2	-324	NM_001355401	440353	NM_001355401	NPIPB12	-	nuclear pore complex interacting protein family, member B12	protein-coding
hypermethylation	chr2	118895001	118900000	chr2:118895001-118900000	Intergenic	L1PA2|LINE|L1	46462	NR_144530	100506797	NR_144530	LOC100506797	-	uncharacterized LOC100506797	ncRNA
hypermethylation	chr15	30415001	30420000	chr15:30415001-30420000	intron	L2a|LINE|L2	-9754	NM_001355469	653075	NM_001355469	GOLGA8T	-	golgin A8 family member T	protein-coding
hypermethylation	chr2	98120001	98125000	chr2:98120001-98125000	3' UTR	3' UTR (NM_025190, exon 44 of 44)	-27676	NR_103732	100506076	NR_103732	LOC100506076	-	uncharacterized LOC100506076	ncRNA
hypermethylation	chrX	605001	610000	chrX:605001-610000	TTS	TTS (NM_000451)	22421	NM_006883	6473	NM_000451	SHOX	GCFX|PHOG|SHOXY|SS	short stature homeobox	protein-coding
hypermethylation	chr8	7025001	7030000	chr8:7025001-7030000	Intergenic	L1MB8|LINE|L1	93514	NR_027000	349196	NM_001025473	LINC00965	-	long intergenic non-protein coding RNA 965	ncRNA
hypermethylation	chr9	65720001	65725000	chr9:65720001-65725000	Intergenic	L1MA9|LINE|L1	-212890	NM_015667	26165	NM_015667	SPATA31A7	AEP1|C9orf36|C9orf36A|FAM75A4|FAM75A7|SPATA31A4	SPATA31 subfamily A member 7	protein-coding
hypermethylation	chr4	9220001	9225000	chr4:9220001-9225000	exon	exon (NM_001256862, exon 1 of 1)	622	NM_001256862	100287478	NM_001256862	USP17L21	-	ubiquitin specific peptidase 17-like family member 21	protein-coding
hypermethylation	chr9	25001	30000	chr9:25001-30000	intron	MER33|DNA|hAT-Charlie	2239	NM_182905	100287171	NM_182905	WASHC1	FAM39E|WASH|WASH1	WASH complex subunit 1	protein-coding
hypermethylation	chr9	69770001	69775000	chr9:69770001-69775000	Intergenic	MLT2A1|LTR|ERVL	-14716	NR_121570	101928381	NR_121570	LOC101928381	-	uncharacterized LOC101928381	ncRNA
hypermethylation	chr16	20505001	20510000	chr16:20505001-20510000	Intergenic	Intergenic	44717	NM_001308954	123876	NM_001010845	ACSM2A	A-923A4.1|ACSM2	acyl-CoA synthetase medium chain family member 2A	protein-coding
hypermethylation	chr9	43080001	43085000	chr9:43080001-43085000	Intergenic	L1PA10|LINE|L1	-49188	NR_136310	105379252	NR_136310	LOC105379252	-	family with sequence similarity 95 member B1-like	ncRNA
hypermethylation	chr16	33215001	33220000	chr16:33215001-33220000	Intergenic	BSR/Beta|Satellite|Satellite	11897	NM_001330066	102724127	NM_001330066	TP53TG3F	-	TP53 target 3 family member F	protein-coding
hypermethylation	chr14	19995001	20000000	chr14:19995001-20000000	intron	intron (NM_001145442, intron 9 of 10)	-9413	NR_110505	100508046	NR_110505	LOC100508046	-	uncharacterized LOC100508046	ncRNA
hypermethylation	chr8	7690001	7695000	chr8:7690001-7695000	Intergenic	AluJo|SINE|Alu	-1493	NM_080389	140596	NM_080389	DEFB104A	BD-4|DEFB-4|DEFB104|DEFB4|hBD-4	defensin beta 104A	protein-coding
hypermethylation	chr7	102225001	102230000	chr7:102225001-102230000	intron	AluSg|SINE|Alu	-14432	NM_001097615	548644	NM_001015884	POLR2J3	POLR2J2|RPB11b1|RPB11b2	RNA polymerase II subunit J3	protein-coding
hypermethylation	chr9	44020001	44025000	chr9:44020001-44025000	Intergenic	Intergenic	160219	NR_131213	105500239	NR_131213	XLOC_007697	-	uncharacterized LOC105500239	ncRNA
hypermethylation	chrX	134270001	134275000	chrX:134270001-134275000	Intergenic	MIR|SINE|MIR	17951	NR_103770	100287728	NR_103770	SMIM10L2B-AS1	-	SMIM10L2B antisense RNA 1	ncRNA
hypermethylation	chr9	43035001	43040000	chr9:43035001-43040000	Intergenic	MSTA-int|LTR|ERVL-MaLR	-4188	NR_136310	105379252	NR_136310	LOC105379252	-	family with sequence similarity 95 member B1-like	ncRNA
hypermethylation	chr9	43200001	43205000	chr9:43200001-43205000	Intergenic	Intergenic	-57016	NR_027472	642929	NR_027472	LOC642929	-	general transcription factor II, i pseudogene	pseudo
hypermethylation	chrX	700001	705000	chrX:700001-705000	Intergenic	MLT2B1|LTR|ERVL	117421	NM_006883	6473	NM_000451	SHOX	GCFX|PHOG|SHOXY|SS	short stature homeobox	protein-coding
hypermethylation	chr11	60990001	60995000	chr11:60990001-60995000	intron	intron (NM_001079808, intron 2 of 8)	2679	NM_001079808	643847	NM_001079808	PGA4	-	pepsinogen 4, group I (pepsinogen A)	protein-coding
hypermethylation	chr18	18520001	18525000	chr18:18520001-18525000	Intergenic	THE1B-int|LTR|ERVL-MaLR	169312	NM_005406	6093	NM_005406	ROCK1	P160ROCK|ROCK-I	Rho associated coiled-coil containing protein kinase 1	protein-coding
hypermethylation	chr15	84910001	84915000	chr15:84910001-84915000	3' UTR	3' UTR (NM_001267536, exon 9 of 9)	7975	NM_001267536	643707	NM_001267536	GOLGA6L4	-	golgin A6 family-like 4	protein-coding
hypermethylation	chr8	8025001	8030000	chr8:8025001-8030000	intron	HERVH-int|LTR|ERV1	57525	NR_147089	105379219	NR_147089	FAM85B	-	family with sequence similarity 85 member B	ncRNA
hypermethylation	chr1	148880001	148885000	chr1:148880001-148885000	intron	intron (NR_136328, intron 4 of 9)	6460	NR_136328	101927429	NR_136328	LOC101927429	-	lysine methyltransferase 2C pseudogene	pseudo
hypermethylation	chr17	19080001	19085000	chr17:19080001-19085000	Intergenic	AluSg|SINE|Alu	-16563	NM_001291905	388436	NM_001291905	LOC388436	-	uncharacterized protein ENSP00000382042	protein-coding
hypermethylation	chr7	143450001	143455000	chr7:143450001-143455000	exon	exon (NM_178561, exon 1 of 1)	2343	NM_178561	340307	NM_178561	CTAGE6	CTAGE6P	CTAGE family member 6	protein-coding
hypermethylation	chr18	60575001	60580000	chr18:60575001-60580000	intron	L1HS|LINE|L1	194828	NM_194449	23239	NM_194449	PHLPP1	PHLPP|PLEKHE1|PPM3A|SCOP	PH domain and leucine rich repeat protein phosphatase 1	protein-coding
hypermethylation	chrX	925001	930000	chrX:925001-930000	Intergenic	Intergenic	342421	NM_006883	6473	NM_000451	SHOX	GCFX|PHOG|SHOXY|SS	short stature homeobox	protein-coding
hypermethylation	chr14	19485001	19490000	chr14:19485001-19490000	Intergenic	Intergenic	-65865	NR_027480	404785	NM_207513	POTEG	A26C2|ACTBL1|CT104.4|POTE-14|POTE14|POTE14alpha|POTE22	POTE ankyrin domain family member G	protein-coding
hypermethylation	chrX	48250001	48255000	chrX:48250001-48255000	3' UTR	3' UTR (NM_175729, exon 7 of 7)	9532	NM_175729	6759	NM_005636	SSX4	CT5.4	SSX family member 4	protein-coding
hypermethylation	chr9	69430001	69435000	chr9:69430001-69435000	intron	intron (NR_146419, intron 16 of 24)	-43517	NR_136310	105379252	NR_136310	LOC105379252	-	family with sequence similarity 95 member B1-like	ncRNA
hypermethylation	chr5	70555001	70560000	chr5:70555001-70560000	Intergenic	Intergenic	-2378	NR_033968	100049076	NR_033968	GUSBP9	-	glucuronidase, beta pseudogene 9	pseudo
hypermethylation	chr9	46325001	46330000	chr9:46325001-46330000	Intergenic	MER115|DNA|hAT-Tip100	59873	NR_103714	100289124	NM_001024608	FAM27E2	FAM27E1	family with sequence similarity 27 member E2	ncRNA
hypermethylation	chrY	1940001	1945000	chrY:1940001-1945000	Intergenic	AluSz|SINE|Alu	258474	NM_001171039	438	NM_004043	ASMT	ASMTY|HIOMT|HIOMTY	acetylserotonin O-methyltransferase	protein-coding
hypermethylation	chr9	42885001	42890000	chr9:42885001-42890000	intron	L1PA10|LINE|L1	-28415	NR_046175	286297	NR_046175	LOC286297	-	methylenetetrahydrofolate dehydrogenase (NADP+ dependent) 1 like pseudogene	pseudo
hypermethylation	chr9	68820001	68825000	chr9:68820001-68825000	Intergenic	Intergenic	95959	NR_034006	100132352	NR_034006	FRG1HP	-	FSHD region gene 1 family member H, pseudogene	pseudo
hypermethylation	chr15	30435001	30440000	chr15:30435001-30440000	exon	exon (NM_001355469, exon 18 of 19)	10246	NM_001355469	653075	NM_001355469	GOLGA8T	-	golgin A8 family member T	protein-coding
hypermethylation	chr6	86710001	86715000	chr6:86710001-86715000	Intergenic	L1HS|LINE|L1	-324049	NR_003038	387066	NR_003038	SNHG5	C6orf160|LINC00044|NCRNA00044|U50HG	small nucleolar RNA host gene 5	ncRNA
hypermethylation	chr2	89920001	89925000	chr2:89920001-89925000	Intergenic	Intergenic	810616	NR_039635	100616399	NR_039635	MIR4436A	mir-4436a	microRNA 4436a	ncRNA
hypermethylation	chr10	46720001	46725000	chr10:46720001-46725000	Intergenic	L1PB|LINE|L1	40392	NR_003611	399761	NM_001040053	BMS1P1	BMS1LP1|BMS1LP5|BMS1P5	BMS1, ribosome biogenesis factor pseudogene 1	pseudo
hypermethylation	chr15	20810001	20815000	chr15:20810001-20815000	Intergenic	HERV35I-int|LTR|ERV1	44826	NR_027411	729786	NR_027411	GOLGA8CP	GOLGA8C	golgin A8 family member C, pseudogene	pseudo
hypermethylation	chr15	20330001	20335000	chr15:20330001-20335000	Intergenic	Intergenic	-155497	NR_038836	646096	NR_038836	CHEK2P2	-	checkpoint kinase 2 pseudogene 2	pseudo
hypermethylation	chr9	42770001	42775000	chr9:42770001-42775000	intron	intron (NR_121570, intron 1 of 4)	792	NR_121570	101928381	NR_121570	LOC101928381	-	uncharacterized LOC101928381	ncRNA
hypermethylation	chr4	49265001	49270000	chr4:49265001-49270000	Intergenic	MER21C|LTR|ERVL	278841	NM_001286791	80157	NM_025087	CWH43	CWH43-C|PGAP2IP	cell wall biogenesis 43 C-terminal homolog	protein-coding
hypermethylation	chrY	895001	900000	chrY:895001-900000	Intergenic	Intergenic	362421	NM_006883	6473	NM_000451	SHOX	GCFX|PHOG|SHOXY|SS	short stature homeobox	protein-coding
hypermethylation	chrX	119285001	119290000	chrX:119285001-119290000	Intergenic	HERV15-int|LTR|ERV1	-4967	NM_032498	84528	NM_032498	RHOXF2	CT107|PEPP-2|PEPP2|THG1	Rhox homeobox family member 2	protein-coding
hypermethylation	chr15	22050001	22055000	chr15:22050001-22055000	intron	intron (NM_207355, intron 11 of 11).2	3226	NR_036062	100422949	NR_036062	MIR3118-2	-	microRNA 3118-2	ncRNA
hypermethylation	chr1	147925001	147930000	chr1:147925001-147930000	intron	intron (NM_001351365, intron 71 of 94)	-3436	NR_148945	100996740	NR_148945	LOC100996740	-	uncharacterized LOC100996740	ncRNA
hypermethylation	chr9	70145001	70150000	chr9:70145001-70150000	Intergenic	Intergenic	31315	NM_001126334	653427	NM_001126334	FOXD4L5	bA15J10.2	forkhead box D4 like 5	protein-coding
hypermethylation	chr5	69575001	69580000	chr5:69575001-69580000	intron	intron (NR_029426, intron 1 of 9)	8504	NR_029426	11039	NM_006780	SMA4	SMA3|b55C20.2	glucuronidase beta pseudogene	pseudo
hypermethylation	chr1	260001	265000	chr1:260001-265000	Intergenic	L1M5|LINE|L1	-61392	NR_028325	100132062	NR_028325	LOC100132062	-	uncharacterized LOC100132062	ncRNA
hypomethylation	chr17	3525001	3530000	chr17:3525001-3530000	exon	exon (NM_013276, exon 3 of 7)	12116	NM_013276	23729	NM_013276	SHPK	CARKL|SHK	sedoheptulokinase	protein-coding
hypermethylation	chr5	69215001	69220000	chr5:69215001-69220000	intron	AluY|SINE|Alu	77004	NR_146391	653080	NR_146391	LOC653080	-	glucuronidase beta pseudogene	pseudo
hypermethylation	chrY	1670001	1675000	chrY:1670001-1675000	intron	AluY|SINE|Alu	8152	NM_004043	438	NM_004043	ASMT	ASMTY|HIOMT|HIOMTY	acetylserotonin O-methyltransferase	protein-coding
hypermethylation	chr14	19865001	19870000	chr14:19865001-19870000	Intergenic	Intergenic	-21886	NR_133911	106480334	NR_133911	BMS1P22	-	BMS1, ribosome biogenesis factor pseudogene 22	pseudo
hypermethylation	chr1	145360001	145365000	chr1:145360001-145365000	intron	intron (NM_001351365, intron 69 of 92)	19904	NR_125968	101928979	NR_125967	LINC01719	-	long intergenic non-protein coding RNA 1719	ncRNA
hypermethylation	chr14	57135001	57140000	chr14:57135001-57140000	Intergenic	L1PA2|LINE|L1	90989	NM_017799	54916	NM_017799	TMEM260	C14orf101|SHDRA	transmembrane protein 260	protein-coding
hypermethylation	chr15	30865001	30870000	chr15:30865001-30870000	intron	AluSz|SINE|Alu	2742	NR_026858	89838	NR_026858	ULK4P1	D-X|FAM7A1	ULK4 pseudogene 1	pseudo
hypermethylation	chr16	32710001	32715000	chr16:32710001-32715000	Intergenic	AluSx|SINE|Alu	-25050	NR_110897	729355	NM_001099687	TP53TG3B	TP53TG3E|TP53TG3F	TP53 target 3B	protein-coding
hypermethylation	chr2	189890001	189895000	chr2:189890001-189895000	Intergenic	L1PA2|LINE|L1	32144	NR_037401	100500837	NR_037401	MIR3606	mir-3606	microRNA 3606	ncRNA
hypermethylation	chr7	76665001	76670000	chr7:76665001-76670000	Intergenic	Intergenic	-1297	NR_028058	100132832	NM_001129851	PMS2P9	PMS2L17|PMS2LP1|PMSR5	PMS1 homolog 2, mismatch repair system component pseudogene 9	pseudo
hypermethylation	chr9	46170001	46175000	chr9:46170001-46175000	Intergenic	THE1A-int|LTR|ERVL-MaLR	-4230	NR_135136	105376064	NR_135136	LOC105376064	-	uncharacterized LOC105376064	ncRNA
hypermethylation	chr2	113175001	113180000	chr2:113175001-113180000	intron	intron (NM_001164463, intron 4 of 22)	13607	NM_005054	84220	NM_005054	RGPD5	BS-63|BS63|HEL161|RGP5	RANBP2-like and GRIP domain containing 5	protein-coding
hypermethylation	chr10	48845001	48850000	chr10:48845001-48850000	intron	MamRep137|DNA|TcMar?	15188	NR_033172	728798	NM_001042515	FRMPD2B	FRMPD2L1|FRMPD2L2|FRMPD2P1|FRMPD2P2|FRMPDP2|PDZD5A|PDZD5B|PDZK5A|PDZK5B|bA556L1.2|yX59F3.2	FERM and PDZ domain containing 2B, pseudogene	pseudo
hypermethylation	chr9	44980001	44985000	chr9:44980001-44985000	Intergenic	MER70-int|LTR|ERVL	-7736	NR_027421	100132948	NM_001024942	FAM27C	FAM27A|FAM27A1|FAM27A3|bA7G23.5	family with sequence similarity 27 member C	ncRNA
hypermethylation	chr8	12575001	12580000	chr8:12575001-12580000	TTS	TTS (NR_049875).2	859	NR_049876	100847038	NR_049876	MIR5692A2	-	microRNA 5692a-2	ncRNA
hypermethylation	chr10	32260001	32265000	chr10:32260001-32265000	Intergenic	Intergenic	-44696	NM_001270696	94134	NM_018287	ARHGAP12	-	Rho GTPase activating protein 12	protein-coding
hypermethylation	chr9	69655001	69660000	chr9:69655001-69660000	intron	intron (NR_136299, intron 3 of 3).2	5348	NR_136299	101929583	NR_136299	LOC101929583	-	methylenetetrahydrofolate dehydrogenase (NADP+ dependent) 1 like pseudogene	pseudo
hypermethylation	chr14	35025001	35030000	chr14:35025001-35030000	Intergenic	MLT1H1|LTR|ERVL-MaLR	-18557	NM_001318916	55837	NM_018453	EAPP	BM036|C14orf11	E2F associated phosphoprotein	protein-coding
hypermethylation	chr16	28680001	28685000	chr16:28680001-28685000	Intergenic	AluSx1|SINE|Alu	-17379	NM_001199142	8663	NM_003752	EIF3C	EIF3CL|EIF3S8|eIF3-p110	eukaryotic translation initiation factor 3 subunit C	protein-coding
hypermethylation	chr9	42450001	42455000	chr9:42450001-42455000	Intergenic	MSTA-int|LTR|ERVL-MaLR	-16089	NR_136310	105379252	NR_136310	LOC105379252	-	family with sequence similarity 95 member B1-like	ncRNA
hypermethylation	chr9	97125001	97130000	chr9:97125001-97130000	Intergenic	AluJb|SINE|Alu	-9333	NM_032558	84641	NM_032558	MFSD14B	HIATL1	major facilitator superfamily domain containing 14B	protein-coding
hypermethylation	chr17	19065001	19070000	chr17:19065001-19070000	Intergenic	Intergenic	-1563	NM_001291905	388436	NM_001291905	LOC388436	-	uncharacterized protein ENSP00000382042	protein-coding
hypermethylation	chr2	113155001	113160000	chr2:113155001-113160000	intron	intron (NM_001164463, intron 13 of 22)	33607	NM_005054	84220	NM_005054	RGPD5	BS-63|BS63|HEL161|RGP5	RANBP2-like and GRIP domain containing 5	protein-coding
hypermethylation	chr15	32550001	32555000	chr15:32550001-32555000	Intergenic	L1MD2|LINE|L1	142993	NM_001282493	653125	NM_001282493	GOLGA8K	-	golgin A8 family member K	protein-coding
hypermethylation	chr11	89680001	89685000	chr11:89680001-89685000	Intergenic	Intergenic	-19172	NM_001136486	120146	NM_001136486	TRIM64	C11orf28|TRIM64A	tripartite motif containing 64	protein-coding
hypermethylation	chr15	83175001	83180000	chr15:83175001-83180000	intron	AluSq2|SINE|Alu	5473	NR_102747	727751	NR_102747	LOC727751	-	golgin A2 pseudogene	pseudo
hypermethylation	chr1	248600001	248605000	chr1:248600001-248605000	Intergenic	Intergenic	-1918	NM_001355223	81458	NM_001355223	OR2T7	OR2T7P|OST723	olfactory receptor family 2 subfamily T member 7	protein-coding
hypermethylation	chr9	45010001	45015000	chr9:45010001-45015000	Intergenic	Intergenic	-7210	NR_121606	102723709	NR_121606	LOC102723709	-	uncharacterized LOC102723709	ncRNA
hypermethylation	chr15	30450001	30455000	chr15:30450001-30455000	Intergenic	AluJb|SINE|Alu	25246	NM_001355469	653075	NM_001355469	GOLGA8T	-	golgin A8 family member T	protein-coding
hypermethylation	chr8	7230001	7235000	chr8:7230001-7235000	Intergenic	Intergenic	-12010	NM_001164457	100131980	NM_001164457	ZNF705G	-	zinc finger protein 705G	protein-coding
hypermethylation	chr9	66780001	66785000	chr9:66780001-66785000	Intergenic	ALR/Alpha|Satellite|centr	-140467	NR_121570	101928381	NR_121570	LOC101928381	-	uncharacterized LOC101928381	ncRNA
hypermethylation	chr8	12215001	12220000	chr8:12215001-12220000	Intergenic	Intergenic	-2028	NR_026789	100133172	NR_026789	FAM66A	-	family with sequence similarity 66 member A	ncRNA
hypermethylation	chrX	865001	870000	chrX:865001-870000	Intergenic	Intergenic	282421	NM_006883	6473	NM_000451	SHOX	GCFX|PHOG|SHOXY|SS	short stature homeobox	protein-coding
hypermethylation	chrX	1720001	1725000	chrX:1720001-1725000	intron	AluY|SINE|Alu	8152	NM_004043	438	NM_004043	ASMT	ASMTY|HIOMT|HIOMTY	acetylserotonin O-methyltransferase	protein-coding
hypermethylation	chr11	89580001	89585000	chr11:89580001-89585000	intron	intron (NR_028346, intron 6 of 6)	-3510	NR_146921	399940	NM_001136118	TRIM51EP	-	tripartite motif-containing 51E, pseudogene	pseudo
hypermethylation	chr9	46720001	46725000	chr9:46720001-46725000	intron	L1PA14|LINE|L1	-34329	NR_126048	102724238	NR_126048	LOC102724238	-	uncharacterized LOC102724238	ncRNA
hypermethylation	chrY	850001	855000	chrY:850001-855000	Intergenic	Intergenic	317421	NM_006883	6473	NM_000451	SHOX	GCFX|PHOG|SHOXY|SS	short stature homeobox	protein-coding
hypermethylation	chr8	119420001	119425000	chr8:119420001-119425000	intron	intron (NM_001349811, intron 3 of 4)	-210740	NR_038210	552860	NR_038210	SAMD12-AS1	C8orf26|NCRNA00252	SAMD12 antisense RNA 1	ncRNA
hypermethylation	chr9	69765001	69770000	chr9:69765001-69770000	Intergenic	L1MA5A|LINE|L1	-9716	NR_121570	101928381	NR_121570	LOC101928381	-	uncharacterized LOC101928381	ncRNA
hypermethylation	chr2	111190001	111195000	chr2:111190001-111195000	intron	intron (NR_027145, intron 12 of 17).2	-11107	NR_027142	440895	NR_027142	LOC440895	-	two pore channel 3 pseudogene	pseudo
hypermethylation	chrY	2110001	2115000	chrY:2110001-2115000	intron	L4|LINE|RTE	256080	NM_001171135	9189	NM_004729	ZBED1	ALTE|DREF|TRAMP|hDREF	zinc finger BED-type containing 1	protein-coding
hypermethylation	chr9	69685001	69690000	chr9:69685001-69690000	intron	ALR/Alpha|Satellite|centr	35348	NR_136299	101929583	NR_136299	LOC101929583	-	methylenetetrahydrofolate dehydrogenase (NADP+ dependent) 1 like pseudogene	pseudo
hypermethylation	chr1	144180001	144185000	chr1:144180001-144185000	intron	(TC)n|Simple_repeat|Simple_repeat	35688	NM_001351365	101060226	NM_001351365	NBPF19	-	NBPF member 19	protein-coding
hypermethylation	chr9	46950001	46955000	chr9:46950001-46955000	Intergenic	AluSx|SINE|Alu	108637	NR_147619	103908604	NR_147619	LOC103908604	-	uncharacterized LOC103908604	ncRNA
hypermethylation	chr9	46985001	46990000	chr9:46985001-46990000	Intergenic	Intergenic	143637	NR_147619	103908604	NR_147619	LOC103908604	-	uncharacterized LOC103908604	ncRNA
hypermethylation	chr4	49200001	49205000	chr4:49200001-49205000	Intergenic	Intergenic	213841	NM_001286791	80157	NM_025087	CWH43	CWH43-C|PGAP2IP	cell wall biogenesis 43 C-terminal homolog	protein-coding
hypermethylation	chr14	19295001	19300000	chr14:19295001-19300000	Intergenic	CER|Satellite|Satellite	-80094	NM_001013354	440153	NM_001013354	OR11H12	-	olfactory receptor family 11 subfamily H member 12	protein-coding
hypermethylation	chr9	67750001	67755000	chr9:67750001-67755000	Intergenic	AluSp|SINE|Alu	-26623	NR_121606	102723709	NR_121606	LOC102723709	-	uncharacterized LOC102723709	ncRNA
hypermethylation	chr16	14815001	14820000	chr16:14815001-14820000	intron	intron (NM_001277323, intron 5 of 7)	11954	NM_001277324	642799	NM_001277324	NPIPA2	NPIP	nuclear pore complex interacting protein family member A2	protein-coding
hypermethylation	chrX	49310001	49315000	chrX:49310001-49315000	intron	L1PA2|LINE|L1	-3358	NM_001098405	100008586	NM_001098405	GAGE12F	-	G antigen 12F	protein-coding
hypermethylation	chr2	96295001	96300000	chr2:96295001-96300000	Intergenic	(TA)n|Simple_repeat|Simple_repeat	39734	NM_138800	129868	NM_138800	TRIM43	TRIM43A	tripartite motif containing 43	protein-coding
hypermethylation	chr1	146100001	146105000	chr1:146100001-146105000	intron	MIR3|SINE|MIR	9343	NR_135559	100505824	NR_135559	LOC100505824	-	uncharacterized LOC100505824	ncRNA
hypermethylation	chr1	13390001	13395000	chr1:13390001-13395000	intron	MIRb|SINE|MIR	-1752	NM_001012277	441871	NM_001012277	PRAMEF7	-	PRAME family member 7	protein-coding
hypermethylation	chr1	142935001	142940000	chr1:142935001-142940000	Intergenic	Intergenic	-223895	NR_046228	100874392	NR_046228	ANKRD20A12P	-	ankyrin repeat domain 20 family member A12, pseudogene	pseudo
hypermethylation	chr1	230001	235000	chr1:230001-235000	Intergenic	Intergenic	-91392	NR_028325	100132062	NR_028325	LOC100132062	-	uncharacterized LOC100132062	ncRNA
hypermethylation	chr16	29470001	29475000	chr16:29470001-29475000	intron	AluSz|SINE|Alu	1293	NM_001017390	445329	NM_001017389	SULT1A4	HAST3|M-PST|ST1A3/ST1A4|ST1A4|TL-PST	sulfotransferase family 1A member 4	protein-coding
hypermethylation	chr7	57960001	57965000	chr7:57960001-57965000	Intergenic	ALR/Alpha|Satellite|centr	452617	NM_001159279	441234	NM_001159279	ZNF716	-	zinc finger protein 716	protein-coding
hypermethylation	chr9	67800001	67805000	chr9:67800001-67805000	Intergenic	MER70-int|LTR|ERVL	-8311	NR_027422	100133121	NR_027422	FAM27B	FAM27A2	family with sequence similarity 27 member B	ncRNA
hypermethylation	chr1	108835001	108840000	chr1:108835001-108840000	Intergenic	MER8|DNA|TcMar-Tigger	-50797	NM_001143989	148545	NM_152488	NBPF4	-	NBPF member 4	protein-coding
hypermethylation	chr2	112260001	112265000	chr2:112260001-112265000	Intergenic	L2a|LINE|L2	-9762	NR_136161	541471	NR_015395	MIR4435-2HG	AGD2|LINC00978|MIR4435-1HG|MORRBID|lncRNA-AWPPH	MIR4435-2 host gene	ncRNA
hypermethylation	chr16	14805001	14810000	chr16:14805001-14810000	intron	AluSp|SINE|Alu	1954	NM_001277324	642799	NM_001277324	NPIPA2	NPIP	nuclear pore complex interacting protein family member A2	protein-coding
hypermethylation	chr16	22485001	22490000	chr16:22485001-22490000	intron	Tigger4b|DNA|TcMar-Tigger	-37344	NM_001135865	100132247	NM_001135865	NPIPB5	-	nuclear pore complex interacting protein family member B5	protein-coding
hypermethylation	chrY	540001	545000	chrY:540001-545000	intron	AluSx|SINE|Alu	7421	NM_006883	6473	NM_000451	SHOX	GCFX|PHOG|SHOXY|SS	short stature homeobox	protein-coding
hypermethylation	chrY	1640001	1645000	chrY:1640001-1645000	Intergenic	Intergenic	-17986	NM_005088	8227	NM_005088	AKAP17A	721P|AKAP-17A|CCDC133|CXYorf3|DXYS155E|PRKA17A|SFRS17A|XE7|XE7Y	A-kinase anchoring protein 17A	protein-coding
hypermethylation	chr2	111285001	111290000	chr2:111285001-111290000	intron	intron (NM_005054, intron 20 of 22).3	47178	NM_005054	84220	NM_005054	RGPD5	BS-63|BS63|HEL161|RGP5	RANBP2-like and GRIP domain containing 5	protein-coding
hypermethylation	chr2	131400001	131405000	chr2:131400001-131405000	intron	intron (NM_001277083, intron 11 of 14)	33394	NM_001277083	653781	NM_001277083	POTEJ	POTE2beta	POTE ankyrin domain family member J	protein-coding
hypermethylation	chr17	19035001	19040000	chr17:19035001-19040000	intron	MIR|SINE|MIR	6718	NM_001129778	400581	NM_001129778	GRAPL	-	GRB2 related adaptor protein like	protein-coding
hypermethylation	chr16	18450001	18455000	chr16:18450001-18455000	intron	intron (NR_146331, intron 37 of 37)	-6198	NR_146336	110006323	NR_146336	PKD1P4-NPIPA8	-	PKD1P4-NPIPA8 readthrough	pseudo
hypermethylation	chr1	144160001	144165000	chr1:144160001-144165000	intron	intron (NM_001351365, intron 13 of 92)	15688	NM_001351365	101060226	NM_001351365	NBPF19	-	NBPF member 19	protein-coding
hypermethylation	chr10	46645001	46650000	chr10:46645001-46650000	Intergenic	MER74A|LTR|ERVL	-6455	NM_001352536	26095	NM_015605	PTPN20	CT126|PTPN20A|PTPN20B|bA142I17.1|bA42B19.1	protein tyrosine phosphatase, non-receptor type 20	protein-coding
hypermethylation	chr2	96570001	96575000	chr2:96570001-96575000	intron	intron (NM_001310154, intron 50 of 88)	-79771	NR_103734	150759	NR_103734	LINC00342	NCRNA00342	long intergenic non-protein coding RNA 342	ncRNA
hypermethylation	chr1	146160001	146165000	chr1:146160001-146165000	intron	L1MEg|LINE|L1	69343	NR_135559	100505824	NR_135559	LOC100505824	-	uncharacterized LOC100505824	ncRNA
hypermethylation	chrY	845001	850000	chrY:845001-850000	Intergenic	AluSq|SINE|Alu	312421	NM_006883	6473	NM_000451	SHOX	GCFX|PHOG|SHOXY|SS	short stature homeobox	protein-coding
hypermethylation	chr9	67295001	67300000	chr9:67295001-67300000	intron	intron (NR_136300, intron 3 of 3)	7049	NR_136300	102724580	NR_136300	LOC102724580	-	methylenetetrahydrofolate dehydrogenase (NADP+ dependent) 1 like pseudogene	pseudo
hypermethylation	chr9	46885001	46890000	chr9:46885001-46890000	Intergenic	L1PA8|LINE|L1	43637	NR_147619	103908604	NR_147619	LOC103908604	-	uncharacterized LOC103908604	ncRNA
hypermethylation	chrX	119210001	119215000	chrX:119210001-119215000	promoter-TSS	promoter-TSS (NM_032498)	-793	NM_032498	84528	NM_032498	RHOXF2	CT107|PEPP-2|PEPP2|THG1	Rhox homeobox family member 2	protein-coding
hypermethylation	chr2	110715001	110720000	chr2:110715001-110720000	intron	intron (NR_027142, intron 1 of 2)	12233	NR_027143	440895	NR_027142	LOC440895	-	two pore channel 3 pseudogene	pseudo
hypermethylation	chr19	36790001	36795000	chr19:36790001-36795000	Intergenic	SST1|Satellite|centr	-9745	NR_029389	100134317	NR_029389	LOC100134317	-	uncharacterized LOC100134317	ncRNA
hypermethylation	chr2	110730001	110735000	chr2:110730001-110735000	Intergenic	Intergenic	-12057	NR_046110	440894	NR_046110	LINC01123	-	long intergenic non-protein coding RNA 1123	ncRNA
hypermethylation	chr15	84900001	84905000	chr15:84900001-84905000	Intergenic	Intergenic	-2025	NM_001267536	643707	NM_001267536	GOLGA6L4	-	golgin A6 family-like 4	protein-coding
hypermethylation	chr2	110605001	110610000	chr2:110605001-110610000	intron	MER5A|DNA|hAT-Charlie	-48509	NR_027467	96626	NM_033514	LIMS3	PINCH-3	LIM zinc finger domain containing 3	protein-coding
hypermethylation	chr8	12015001	12020000	chr8:12015001-12020000	Intergenic	Intergenic	17276	NR_046354	729689	NR_046354	FAM90A2P	-	family with sequence similarity 90 member A2, pseudogene	pseudo
hypermethylation	chr9	45235001	45240000	chr9:45235001-45240000	Intergenic	MamRep1527|LTR|LTR	-204385	NR_148348	107984035	NR_148348	LOC107984035	-	uncharacterized LOC107984035	ncRNA
hypermethylation	chr15	23345001	23350000	chr15:23345001-23350000	intron	L1ME2z|LINE|L1	30759	NR_002824	400322	NR_002824	HERC2P2	D15F37S3|MN7	hect domain and RLD 2 pseudogene 2	pseudo
hypermethylation	chr17	44590001	44595000	chr17:44590001-44595000	exon	exon (NM_001006607, exon 1 of 14)	2424	NM_001006607	474170	NM_001006607	LRRC37A2	LRRC37	leucine rich repeat containing 37 member A2	protein-coding
hypermethylation	chr9	43030001	43035000	chr9:43030001-43035000	intron	intron (NR_136310, intron 1 of 4).2	812	NR_026759	100133036	NR_026759	FAM95B1	-	family with sequence similarity 95 member B1	ncRNA
hypermethylation	chr16	28725001	28730000	chr16:28725001-28730000	intron	intron (NM_001037808, intron 8 of 20)	4759	NM_001099661	728689	NM_001099661	EIF3CL	-	eukaryotic translation initiation factor 3 subunit C like	protein-coding
hypermethylation	chr16	32720001	32725000	chr16:32720001-32725000	Intergenic	Intergenic	-35050	NR_110897	729355	NM_001099687	TP53TG3B	TP53TG3E|TP53TG3F	TP53 target 3B	protein-coding
hypermethylation	chr3	108920001	108925000	chr3:108920001-108925000	Intergenic	L1HS|LINE|L1	25488	NR_026767	677779	NM_001040054	LINC00488	C3orf66	long intergenic non-protein coding RNA 488	ncRNA
hypermethylation	chr7	74640001	74645000	chr7:74640001-74645000	intron	AluY|SINE|Alu	-10434	NR_146079	643862	NR_146079	SPDYE10P	-	speedy/RINGO cell cycle regulator family member E10, pseudogene	pseudo
hypermethylation	chr1	104290001	104295000	chr1:104290001-104295000	promoter-TSS	promoter-TSS (NM_004038).2	37	NM_001008218	277	NM_001008218	AMY1B	AMY1	amylase, alpha 1B (salivary)	protein-coding
hypermethylation	chr14	101735001	101740000	chr14:101735001-101740000	Intergenic	L1PA2|LINE|L1	136759	NR_126006	338002	NR_126006	LINC00524	C14orf71	long intergenic non-protein coding RNA 524	ncRNA
hypermethylation	chr9	42730001	42735000	chr9:42730001-42735000	Intergenic	AluSc8|SINE|Alu	14434	NM_199244	349334	NM_199244	FOXD4L4	FOXD4L2|FOXD4b|bA460E7.2	forkhead box D4 like 4	protein-coding
hypermethylation	chr7	57005001	57010000	chr7:57005001-57010000	Intergenic	AluJr|SINE|Alu	16071	NR_036246	100422917	NR_036246	MIR4283-1	-	microRNA 4283-1	ncRNA
hypermethylation	chr9	44345001	44350000	chr9:44345001-44350000	Intergenic	Intergenic	-37085	NR_121564	101927827	NR_121564	LOC101927827	-	uncharacterized LOC101927827	ncRNA
hypermethylation	chr9	46670001	46675000	chr9:46670001-46675000	Intergenic	MSTA|LTR|ERVL-MaLR	-15057	NR_047527	387628	NM_174950	FGF7P6	KGFLP1	fibroblast growth factor 7 pseudogene 6	pseudo
hypermethylation	chr13	19110001	19115000	chr13:19110001-19115000	Intergenic	Intergenic	201739	NR_047508	100874164	NR_047508	LINC00417	-	long intergenic non-protein coding RNA 417	ncRNA
hypermethylation	chr3	169400001	169405000	chr3:169400001-169405000	Intergenic	L1PA2|LINE|L1	-20937	NM_001205194	2122	NM_004991	MECOM	AML1-EVI-1|EVI1|KMT8E|MDS1|MDS1-EVI1|PRDM3|RUSAT2	MDS1 and EVI1 complex locus	protein-coding
hypermethylation	chr16	30265001	30270000	chr16:30265001-30270000	Intergenic	Intergenic	-7766	NM_001321892	613037	NM_001321892	NPIPB13	-	nuclear pore complex interacting protein family, member B13	protein-coding
hypermethylation	chr9	66800001	66805000	chr9:66800001-66805000	Intergenic	ALR/Alpha|Satellite|centr	-120467	NR_121570	101928381	NR_121570	LOC101928381	-	uncharacterized LOC101928381	ncRNA
hypermethylation	chr15	21335001	21340000	chr15:21335001-21340000	Intergenic	Intergenic	128894	NR_145444	654499	NR_145444	FAM30C	HsT16041|KIAA0125P2	family with sequence similarity 30 member C	ncRNA
hypermethylation	chr1	170001	175000	chr1:170001-175000	Intergenic	Intergenic	-31934	NR_039983	729737	NR_039983	LOC729737	-	uncharacterized LOC729737	ncRNA
hypermethylation	chrY	240001	245000	chrY:240001-245000	Intergenic	CpG	11115	NR_027231	283981	NR_027231	LINC00685	CXYorf10|NCRNA00107|PPP2R3B-AS1	long intergenic non-protein coding RNA 685	ncRNA
hypermethylation	chr17	34760001	34765000	chr17:34760001-34765000	intron	intron (NM_032258, intron 13 of 13).2	-5493	NM_001123392	729877	NM_001123392	TBC1D3H	-	TBC1 domain family member 3H	protein-coding
hypermethylation	chr9	69480001	69485000	chr9:69480001-69485000	TTS	TTS (NR_146419)	6483	NR_136310	105379252	NR_136310	LOC105379252	-	family with sequence similarity 95 member B1-like	ncRNA
hypermethylation	chr2	110550001	110555000	chr2:110550001-110555000	intron	CpG	534	NM_005054	84220	NM_005054	RGPD5	BS-63|BS63|HEL161|RGP5	RANBP2-like and GRIP domain containing 5	protein-coding
hypermethylation	chr16	90210001	90215000	chr16:90210001-90215000	intron	AluJo|SINE|Alu	43828	NR_126161	100996541	NR_126161	FAM157C	-	family with sequence similarity 157 member C (non-protein coding)	ncRNA
hypermethylation	chr4	8625001	8630000	chr4:8625001-8630000	Intergenic	Intergenic	33113	NM_001014447	8532	NM_003652	CPZ	-	carboxypeptidase Z	protein-coding
hypermethylation	chr11	101570001	101575000	chr11:101570001-101575000	Intergenic	HERVK-int|LTR|ERVK	-117841	NM_004621	7225	NM_004621	TRPC6	FSGS2|TRP6	transient receptor potential cation channel subfamily C member 6	protein-coding
hypermethylation	chr8	86750001	86755000	chr8:86750001-86755000	Intergenic	L1PA5|LINE|L1	3973	NR_003594	100288527	NR_003594	REXO1L2P	-	REXO1 like 2, pseudogene	pseudo
hypermethylation	chr9	141145001	141150000	chr9:141145001-141150000	Intergenic	Intergenic	-53597	NR_135133	101928932	NR_135133	LOC101928932	-	uncharacterized LOC101928932	ncRNA
hypermethylation	chr1	77465001	77470000	chr1:77465001-77470000	intron	L1PA2|LINE|L1	-58328	NR_106978	102466995	NR_106978	MIR7156	hsa-mir-7156	microRNA 7156	ncRNA
hypermethylation	chr1	108970001	108975000	chr1:108970001-108975000	Intergenic	L1PA10|LINE|L1	-20404	NM_001143988	653149	NM_001143987	NBPF6	-	NBPF member 6	protein-coding
hypermethylation	chr16	28365001	28370000	chr16:28365001-28370000	intron	intron (NM_001282524, intron 1 of 6)	6681	NM_001282524	728741	NM_001282524	NPIPB6	NPIPB	nuclear pore complex interacting protein family member B6	protein-coding
hypermethylation	chr15	84885001	84890000	chr15:84885001-84890000	intron	HERVIP10F-int|LTR|ERV1	11420	NR_027001	388152	NM_203426	GOLGA2P7	-	golgin A2 pseudogene 7	pseudo
hypermethylation	chr16	18445001	18450000	chr16:18445001-18450000	Intergenic	AluJr|SINE|Alu	-1198	NR_146336	110006323	NR_146336	PKD1P4-NPIPA8	-	PKD1P4-NPIPA8 readthrough	pseudo
hypermethylation	chr9	66565001	66570000	chr9:66565001-66570000	Intergenic	AluSx1|SINE|Alu	-13589	NR_122076	403323	NM_203449	LOC403323	-	uncharacterized LOC403323	ncRNA
hypermethylation	chr16	30220001	30225000	chr16:30220001-30225000	Intergenic	LTR13|LTR|ERVK	-4252	NR_002556	388242	NR_002556	LOC388242	-	SAGA complex associated factor 29 pseudogene	pseudo
hypermethylation	chr7	143405001	143410000	chr7:143405001-143410000	intron	L1ME4a|LINE|L1	-5439	NM_001130026	285966	NM_173678	TCAF2	FAM115C|FAM139A|GATD9	TRPM8 channel associated factor 2	protein-coding
hypermethylation	chrX	510001	515000	chrX:510001-515000	Intergenic	(CA)n|Simple_repeat|Simple_repeat	-72579	NM_000451	6473	NM_000451	SHOX	GCFX|PHOG|SHOXY|SS	short stature homeobox	protein-coding
hypermethylation	chr9	69760001	69765000	chr9:69760001-69765000	Intergenic	L1M7|LINE|L1	-4716	NR_121570	101928381	NR_121570	LOC101928381	-	uncharacterized LOC101928381	ncRNA
hypermethylation	chr10	48890001	48895000	chr10:48890001-48895000	Intergenic	MER4A1|LTR|ERV1	-29812	NR_033172	728798	NM_001042515	FRMPD2B	FRMPD2L1|FRMPD2L2|FRMPD2P1|FRMPD2P2|FRMPDP2|PDZD5A|PDZD5B|PDZK5A|PDZK5B|bA556L1.2|yX59F3.2	FERM and PDZ domain containing 2B, pseudogene	pseudo
hypermethylation	chr2	111290001	111295000	chr2:111290001-111295000	exon	exon (NM_001123363, exon 21 of 24).2	42178	NM_005054	84220	NM_005054	RGPD5	BS-63|BS63|HEL161|RGP5	RANBP2-like and GRIP domain containing 5	protein-coding
hypermethylation	chr15	32630001	32635000	chr15:32630001-32635000	Intergenic	Intergenic	62993	NM_001282493	653125	NM_001282493	GOLGA8K	-	golgin A8 family member K	protein-coding
hypermethylation	chr1	206080001	206085000	chr1:206080001-206085000	Intergenic	L2a|LINE|L2	-54765	NM_001317901	729533	NM_001123168	FAM72A	LMPIP|Ugene|p17	family with sequence similarity 72 member A	protein-coding
hypermethylation	chrX	134860001	134865000	chrX:134860001-134865000	intron	L1PA17|LINE|L1	-3714	NM_001291540	102723680	NM_001291540	CT45A9	-	cancer/testis antigen family 45 member A9	protein-coding
hypermethylation	chr5	69145001	69150000	chr5:69145001-69150000	intron	L1PA16|LINE|L1	7004	NR_146391	653080	NR_146391	LOC653080	-	glucuronidase beta pseudogene	pseudo
hypermethylation	chr2	110750001	110755000	chr2:110750001-110755000	non-coding	non-coding (NR_046110, exon 4 of 4)	7943	NR_046112	440894	NR_046110	LINC01123	-	long intergenic non-protein coding RNA 1123	ncRNA
hypermethylation	chrX	152330001	152335000	chrX:152330001-152335000	Intergenic	Intergenic	-5759	NM_032882	84968	NM_032882	PNMA6A	MA6|PNMA6|PNMA6C	PNMA family member 6A	protein-coding
hypermethylation	chr5	180800001	180805000	chr5:180800001-180805000	Intergenic	L1PA7|LINE|L1	8212	NM_001005277	81399	NM_001005277	OR4F16	OR1-1|OR7-21	olfactory receptor family 4 subfamily F member 16	protein-coding
hypermethylation	chr15	30430001	30435000	chr15:30430001-30435000	intron	intron (NM_001355469, intron 8 of 18)	5246	NM_001355469	653075	NM_001355469	GOLGA8T	-	golgin A8 family member T	protein-coding
hypermethylation	chrX	119300001	119305000	chrX:119300001-119305000	Intergenic	MER41-int|LTR|ERV1	9984	NM_001099685	727940	NM_001099685	RHOXF2B	-	Rhox homeobox family member 2B	protein-coding
hypermethylation	chr5	69350001	69355000	chr5:69350001-69355000	intron	LTR19C|LTR|ERV1	7150	NM_022877	6607	NM_017411	SMN2	BCD541|C-BCD541|GEMIN1|SMNC|TDRD16B	survival of motor neuron 2, centromeric	protein-coding
hypermethylation	chr5	49435001	49440000	chr5:49435001-49440000	Intergenic	ALR/Alpha|Satellite|centr	299734	NM_198449	133418	NM_198449	EMB	GP70	embigin	protein-coding
hypermethylation	chr7	143900001	143905000	chr7:143900001-143905000	intron	MER41B|LTR|ERV1	-9709	NM_001003702	445328	NM_001003702	ARHGEF35	ARHGEF5L	Rho guanine nucleotide exchange factor 35	protein-coding
hypermethylation	chrX	72095001	72100000	chrX:72095001-72100000	Intergenic	Intergenic	-1878	NM_033053	63947	NM_033053	DMRTC1	-	DMRT like family C1	protein-coding
hypermethylation	chrX	51415001	51420000	chrX:51415001-51420000	Intergenic	MIRb|SINE|MIR	8264	NM_001355277	389857	NM_001355277	CENPVL1	CENPVP1|PRR6L1	centromere protein V like 1	protein-coding
hypermethylation	chr19	100001	105000	chr19:100001-105000	Intergenic	Intergenic	-8179	NM_001005240	81099	NM_001005240	OR4F17	OR4F11P|OR4F18|OR4F19|OR4F5	olfactory receptor family 4 subfamily F member 17	protein-coding
hypermethylation	chr9	69865001	69870000	chr9:69865001-69870000	Intergenic	Intergenic	-109716	NR_121570	101928381	NR_121570	LOC101928381	-	uncharacterized LOC101928381	ncRNA
hypermethylation	chr6	163410001	163415000	chr6:163410001-163415000	intron	L1PA2|LINE|L1	62693	NR_110871	101929239	NR_110871	PACRG-AS2	-	PACRG antisense RNA 2	ncRNA
hypermethylation	chr1	13635001	13640000	chr1:13635001-13640000	intron	AluSp|SINE|Alu	-4473	NM_001098376	653619	NM_001098376	PRAMEF15	-	PRAME family member 15	protein-coding
hypermethylation	chr17	44685001	44690000	chr17:44685001-44690000	intron	(TTTC)n|Simple_repeat|Simple_repeat	19400	NR_033799	728806	NR_033799	NSFP1	NSFP	N-ethylmaleimide-sensitive factor pseudogene 1	pseudo
hypermethylation	chrX	82800001	82805000	chrX:82800001-82805000	Intergenic	L1HS|LINE|L1	39231	NM_000307	5456	NM_000307	POU3F4	BRAIN-4|BRN-4|BRN4|DFN3|DFNX2|OCT-9|OTF-9|OTF9	POU class 3 homeobox 4	protein-coding
hypermethylation	chr9	42575001	42580000	chr9:42575001-42580000	Intergenic	Intergenic	83983	NR_121572	100132541	NR_121572	GXYLT1P3	-	glucoside xylosyltransferase 1 pseudogene 3	pseudo
hypermethylation	chrX	1245001	1250000	chrX:1245001-1250000	Intergenic	MLT1D|LTR|ERVL-MaLR	84116	NR_110830	64109	NM_022148	CRLF2	CRL2|CRLF2Y|TSLPR	cytokine receptor like factor 2	protein-coding
hypermethylation	chr16	16390001	16395000	chr16:16390001-16395000	Intergenic	MLT1K|LTR|ERVL-MaLR	-1516	NR_036145	100423006	NR_036145	MIR3179-3	-	microRNA 3179-3	ncRNA
hypermethylation	chrX	134285001	134290000	chrX:134285001-134290000	Intergenic	AluSx|SINE|Alu	18251	NM_017863	54967	NM_017863	CT55	BJHCC20A|CXorf48	cancer/testis antigen 55	protein-coding
hypermethylation	chrY	450001	455000	chrY:450001-455000	Intergenic	MER44B|DNA|TcMar-Tigger	-82579	NM_000451	6473	NM_000451	SHOX	GCFX|PHOG|SHOXY|SS	short stature homeobox	protein-coding
hypermethylation	chr16	16425001	16430000	chr16:16425001-16430000	intron	intron (NR_036447, intron 24 of 30)	4338	NR_106828	102465461	NR_106828	MIR6770-1	hsa-mir-6770-1	microRNA 6770-1	ncRNA
hypermethylation	chr1	147585001	147590000	chr1:147585001-147590000	intron	intron (NM_183372, intron 14 of 23).2	20592	NM_001101663	200030	NM_183372	NBPF11	NBPF24	NBPF member 11	protein-coding
hypomethylation	chr9	140040001	140045000	chr9:140040001-140045000	intron	CpG	8891	NM_001185090	2902	NM_000832	GRIN1	GluN1|MRD8|NDHMSD|NDHMSR|NMD-R1|NMDA1|NMDAR1|NR1	glutamate ionotropic receptor NMDA type subunit 1	protein-coding
hypermethylation	chr5	70225001	70230000	chr5:70225001-70230000	intron	L1MD2|LINE|L1	6732	NM_001297715	6606	NM_000344	SMN1	BCD541|GEMIN1|SMA|SMA1|SMA2|SMA3|SMA4|SMA@|SMN|SMNT|T-BCD541|TDRD16A	survival of motor neuron 1, telomeric	protein-coding
hypermethylation	chr16	33230001	33235000	chr16:33230001-33235000	Intergenic	Intergenic	26897	NM_001330066	102724127	NM_001330066	TP53TG3F	-	TP53 target 3 family member F	protein-coding
hypermethylation	chr9	44480001	44485000	chr9:44480001-44485000	Intergenic	Intergenic	80730	NR_126050	103908605	NR_126050	LOC103908605	-	uncharacterized LOC103908605	ncRNA
hypermethylation	chr7	143280001	143285000	chr7:143280001-143285000	Intergenic	L1P3|LINE|L1	13606	NM_001008747	441294	NM_001008747	CTAGE15	CTAGE15P|cTAGE-15	CTAGE family member 15	protein-coding
hypermethylation	chr8	69275001	69280000	chr8:69275001-69280000	intron	L1PA2|LINE|L1	-33774	NR_038877	286189	NR_038877	C8orf34-AS1	-	C8orf34 antisense RNA 1	ncRNA
hypermethylation	chr16	18360001	18365000	chr16:18360001-18365000	Intergenic	AluSx1|SINE|Alu	64019	NM_001282507	101059938	NM_001282507	NPIPA7	-	nuclear pore complex interacting protein family member A7	protein-coding
hypermethylation	chr9	65730001	65735000	chr9:65730001-65735000	Intergenic	Intergenic	-222890	NM_015667	26165	NM_015667	SPATA31A7	AEP1|C9orf36|C9orf36A|FAM75A4|FAM75A7|SPATA31A4	SPATA31 subfamily A member 7	protein-coding
hypermethylation	chr8	7130001	7135000	chr8:7130001-7135000	Intergenic	Intergenic	-3864	NR_027000	349196	NM_001025473	LINC00965	-	long intergenic non-protein coding RNA 965	ncRNA
hypermethylation	chr9	70410001	70415000	chr9:70410001-70415000	Intergenic	Intergenic	16399	NM_199244	349334	NM_199244	FOXD4L4	FOXD4L2|FOXD4b|bA460E7.2	forkhead box D4 like 4	protein-coding
hypermethylation	chr9	45090001	45095000	chr9:45090001-45095000	Intergenic	Intergenic	-87210	NR_121606	102723709	NR_121606	LOC102723709	-	uncharacterized LOC102723709	ncRNA
hypomethylation	chr7	915001	920000	chr7:915001-920000	intron	C-rich|Low_complexity|Low_complexity	1309	NM_015949	51608	NM_015949	GET4	C7orf20|CEE|CGI-20|TRC35	golgi to ER traffic protein 4	protein-coding
hypermethylation	chrX	140625001	140630000	chrX:140625001-140630000	intron	L1PA5|LINE|L1	36657	NR_037183	619455	NR_037183	SPANXA2-OT1	CXorf18	SPANXA2 overlapping transcript 1	ncRNA
hypermethylation	chr5	69040001	69045000	chr5:69040001-69045000	Intergenic	Intergenic	-36146	NR_027386	653188	NR_027386	GUSBP3	GUSBP1|SMA3	glucuronidase, beta pseudogene 3	pseudo
hypermethylation	chr16	30240001	30245000	chr16:30240001-30245000	intron	AluSq2|SINE|Alu	14676	NM_001355401	440353	NM_001355401	NPIPB12	-	nuclear pore complex interacting protein family, member B12	protein-coding
hypermethylation	chrX	2690001	2695000	chrX:2690001-2695000	intron	intron (NM_001141920, intron 2 of 9)	22163	NR_003254	100132596	NR_003254	XGY2	XG|XGPY|XGPY2	XG pseudogene, Y-linked 2	pseudo
hypermethylation	chr5	70125001	70130000	chr5:70125001-70130000	intron	L1MDa|LINE|L1	-68990	NM_021967	8293	NM_021967	SERF1A	4F5|FAM2A|H4F5|SERF1|SMAM1	small EDRK-rich factor 1A	protein-coding
hypermethylation	chr15	32650001	32655000	chr15:32650001-32655000	Intergenic	Intergenic	42993	NM_001282493	653125	NM_001282493	GOLGA8K	-	golgin A8 family member K	protein-coding
hypermethylation	chr16	32680001	32685000	chr16:32680001-32685000	Intergenic	Intergenic	4930	NM_001330066	102724127	NM_001330066	TP53TG3F	-	TP53 target 3 family member F	protein-coding
hypermethylation	chr15	82790001	82795000	chr15:82790001-82795000	intron	MER58A|DNA|hAT-Charlie	5899	NR_026811	80154	NM_025084	GOLGA2P10	-	golgin A2 pseudogene 10	pseudo
hypermethylation	chr16	15420001	15425000	chr16:15420001-15425000	Intergenic	Intergenic	49651	NM_001351200	100288332	NM_001277325	NPIPA5	NPIP	nuclear pore complex interacting protein family member A5	protein-coding
hypermethylation	chr16	2620001	2625000	chr16:2620001-2625000	intron	L1MB8|LINE|L1	-30885	NR_015441	652276	NR_015441	LOC652276	-	potassium channel tetramerization domain containing 5 pseudogene	pseudo
hypermethylation	chr2	30265001	30270000	chr2:30265001-30270000	Intergenic	L1ME1|LINE|L1	-102250	NM_001127400	51646	NM_016061	YPEL5	CGI-127	yippee like 5	protein-coding
hypermethylation	chr8	7795001	7800000	chr8:7795001-7800000	intron	intron (NM_001193630, intron 2 of 6)	13641	NM_001193630	100132396	NM_001193630	ZNF705B	-	zinc finger protein 705B	protein-coding
hypermethylation	chr17	20410001	20415000	chr17:20410001-20415000	Intergenic	L2b|LINE|L2	-4689	NR_029393	644945	NR_029393	KRT16P3	KERSMCR	keratin 16 pseudogene 3	pseudo
hypermethylation	chr8	7425001	7430000	chr8:7425001-7430000	intron	intron (NR_046343, intron 1 of 2).2	4420	NR_046343	441317	NM_001136572	FAM90A7P	FAM90A7	putative protein FAM90A7	pseudo
hypermethylation	chrY	2270001	2275000	chrY:2270001-2275000	intron	LTR15|LTR|ERV1	96080	NM_001171135	9189	NM_004729	ZBED1	ALTE|DREF|TRAMP|hDREF	zinc finger BED-type containing 1	protein-coding
hypermethylation	chr14	19930001	19935000	chr14:19930001-19935000	Intergenic	Intergenic	-7166	NR_110526	503639	NM_001013701	DUXAP10	-	double homeobox A pseudogene 10	pseudo
hypermethylation	chr18	57695001	57700000	chr18:57695001-57700000	Intergenic	L1PA2|LINE|L1	130308	NM_021127	5366	NM_021127	PMAIP1	APR|NOXA	phorbol-12-myristate-13-acetate-induced protein 1	protein-coding
hypermethylation	chr9	67020001	67025000	chr9:67020001-67025000	intron	intron (NR_046175, intron 3 of 3).2	7691	NR_136299	101929583	NR_136299	LOC101929583	-	methylenetetrahydrofolate dehydrogenase (NADP+ dependent) 1 like pseudogene	pseudo
hypermethylation	chr14	58500001	58505000	chr14:58500001-58505000	intron	L1HS|LINE|L1	116457	NM_001320173	145407	NM_001001872	ARMH4	C14orf37|UT2|c14_5376	armadillo-like helical domain containing 4	protein-coding
hypermethylation	chr17	77520001	77525000	chr17:77520001-77525000	Intergenic	Intergenic	-10270	NM_001082575	146713	NM_001025448	RBFOX3	FOX-3|FOX3|HRNBP3|NEUN	RNA binding fox-1 homolog 3	protein-coding
hypermethylation	chr1	585001	590000	chr1:585001-590000	Intergenic	L1MC5|LINE|L1	-19707	NR_106781
hypermethylation	chr10	47230001	47235000	chr10:47230001-47235000	intron	intron (NR_024495, intron 7 of 8)	11011	NR_024495	642826	NR_024495	BMS1P2	BMS1LP2|BMS1LP6|BMS1P6|bA144G6.1	BMS1, ribosome biogenesis factor pseudogene 2	pseudo
hypermethylation	chr5	70650001	70655000	chr5:70650001-70655000	intron	AluJr|SINE|Alu	-19112	NR_003922	5370	NM_031888	PMCHL2	-	pro-melanin concentrating hormone like 2 (pseudogene)	pseudo
hypermethylation	chr8	43835001	43840000	chr8:43835001-43840000	Intergenic	ALR/Alpha|Satellite|centr	689915	NM_001002920	340441	NM_001002920	POTEA	A26A1|CT104.3|POTE-8|POTE8	POTE ankyrin domain family member A	protein-coding
hypermethylation	chr9	44970001	44975000	chr9:44970001-44975000	Intergenic	Intergenic	-17736	NR_027421	100132948	NM_001024942	FAM27C	FAM27A|FAM27A1|FAM27A3|bA7G23.5	family with sequence similarity 27 member C	ncRNA
hypermethylation	chrX	310001	315000	chrX:310001-315000	intron	AluJr|SINE|Alu	31115	NR_027232	283981	NR_027231	LINC00685	CXYorf10|NCRNA00107|PPP2R3B-AS1	long intergenic non-protein coding RNA 685	ncRNA
hypermethylation	chr17	34740001	34745000	chr17:34740001-34745000	Intergenic	Intergenic	14493	NM_001291462	101060321	NM_001291462	TBC1D3G	-	TBC1 domain family member 3G	protein-coding
hypermethylation	chr15	20355001	20360000	chr15:20355001-20360000	Intergenic	Intergenic	-130497	NR_038836	646096	NR_038836	CHEK2P2	-	checkpoint kinase 2 pseudogene 2	pseudo
hypermethylation	chr10	135490001	135495000	chr10:135490001-135495000	Intergenic	CpG	-52201	NM_001080998	441581	NM_001080998	FRG2B	-	FSHD region gene 2 family member B	protein-coding
hypermethylation	chr11	89695001	89700000	chr11:89695001-89700000	Intergenic	Intergenic	-4172	NM_001136486	120146	NM_001136486	TRIM64	C11orf28|TRIM64A	tripartite motif containing 64	protein-coding
hypermethylation	chr17	20290001	20295000	chr17:20290001-20295000	intron	intron (NR_023380, intron 12 of 15)	-21329	NR_146076	347716	NR_146076	USP32P3	-	ubiquitin specific peptidase 32 pseudogene 3	pseudo
hypermethylation	chr11	89630001	89635000	chr11:89630001-89635000	Intergenic	Intergenic	18378	NM_001206627	399939	NM_001206627	TRIM49D1	TRIM49D|TRIM49D1P|TRIM49D2|TRIM49D2P|TRIM49DP	tripartite motif containing 49D1	protein-coding
hypermethylation	chr2	132830001	132835000	chr2:132830001-132835000	Intergenic	CER|Satellite|Satellite	-37027	NR_146484	101928067	NR_146484	LINC01945	-	long intergenic non-protein coding RNA 1945	ncRNA
hypermethylation	chr5	70205001	70210000	chr5:70205001-70210000	intron	intron (NM_022978, intron 2 of 2).2	11004	NM_022978	728492	NM_022978	SERF1B	FAM2B|H4F5C|h4F5	small EDRK-rich factor 1B	protein-coding
hypermethylation	chrX	49195001	49200000	chrX:49195001-49200000	promoter-TSS	promoter-TSS (NM_001472)	-63	NM_001098407	729408	NM_001098407	GAGE2D	CT4.8|GAGE-2D|GAGE-8|GAGE8	G antigen 2D	protein-coding
hypermethylation	chr5	180840001	180845000	chr5:180840001-180845000	Intergenic	Intergenic	48212	NM_001005277	81399	NM_001005277	OR4F16	OR1-1|OR7-21	olfactory receptor family 4 subfamily F member 16	protein-coding
hypermethylation	chr7	113415001	113420000	chr7:113415001-113420000	Intergenic	L1HS|LINE|L1	141582	NM_002711	5506	NM_002711	PPP1R3A	GM|PP1G|PPP1R3	protein phosphatase 1 regulatory subunit 3A	protein-coding
hypermethylation	chr15	20975001	20980000	chr15:20975001-20980000	Intergenic	Intergenic	-16020	NR_027992	606	NR_027992	NBEAP1	BCL8|BCL8A	neurobeachin pseudogene 1	pseudo
hypermethylation	chr2	111185001	111190000	chr2:111185001-111190000	intron	L1PB2|LINE|L1	-6107	NR_027142	440895	NR_027142	LOC440895	-	two pore channel 3 pseudogene	pseudo
hypermethylation	chr15	32460001	32465000	chr15:32460001-32465000	TTS	TTS (NR_046324)	139814	NR_046324	1139	NM_000746	CHRNA7	CHRNA7-2|NACHRA7	cholinergic receptor nicotinic alpha 7 subunit	protein-coding
hypermethylation	chr8	86820001	86825000	chr8:86820001-86825000	Intergenic	MIRc|SINE|MIR	-6710	NR_003594	100288527	NR_003594	REXO1L2P	-	REXO1 like 2, pseudogene	pseudo
hypermethylation	chr15	22725001	22730000	chr15:22725001-22730000	Intergenic	AluSp|SINE|Alu	-8746	NM_001001413	283767	NM_001001413	GOLGA6L1	-	golgin A6 family-like 1	protein-coding
hypermethylation	chr16	32790001	32795000	chr16:32790001-32795000	Intergenic	L1MEb|LINE|L1	103963	NR_003083	386757	NM_198857	SLC6A10P	CT-2|CT2|SLC6A10|SLC6A10pA	solute carrier family 6 member 10, pseudogene	pseudo
hypermethylation	chr7	5985001	5990000	chr7:5985001-5990000	intron	(TG)n|Simple_repeat|Simple_repeat	22814	NM_001099697	728194	NM_001099697	RSPH10B2	-	radial spoke head 10 homolog B2	protein-coding
hypermethylation	chr6	170985001	170990000	chr6:170985001-170990000	Intergenic	L1M5|LINE|L1	-93720	NM_002598	5134	NM_002598	PDCD2	RP8|ZMYND7	programmed cell death 2	protein-coding
hypermethylation	chr1	13650001	13655000	chr1:13650001-13655000	intron	AluSx|SINE|Alu	7700	NM_001300891	101929983	NM_001300891	PRAMEF27	-	PRAME family member 27	protein-coding
hypermethylation	chr9	44455001	44460000	chr9:44455001-44460000	Intergenic	Intergenic	55730	NR_126050	103908605	NR_126050	LOC103908605	-	uncharacterized LOC103908605	ncRNA
hypermethylation	chr16	18400001	18405000	chr16:18400001-18405000	Intergenic	Intergenic	24019	NM_001282507	101059938	NM_001282507	NPIPA7	-	nuclear pore complex interacting protein family member A7	protein-coding
hypomethylation	chr4	157745001	157750000	chr4:157745001-157750000	intron	AluSq|SINE|Alu	145046	NR_036641	56034	NM_016205	PDGFC	FALLOTEIN|SCDGF	platelet derived growth factor C	protein-coding
hypermethylation	chr9	46740001	46745000	chr9:46740001-46745000	intron	intron (NR_047527, intron 2 of 3)	-21291	NR_046203	643648	NR_046203	LINC01189	-	long intergenic non-protein coding RNA 1189	ncRNA
hypermethylation	chr16	33785001	33790000	chr16:33785001-33790000	Intergenic	Intergenic	215656	NR_130772	104644205	NR_130771	ENPP7P13	DUNQU1	ectonucleotide pyrophosphatase/phosphodiesterase 7 pseudogene 13	pseudo
hypermethylation	chr17	44440001	44445000	chr17:44440001-44445000	Intergenic	AluSx|SINE|Alu	-3337	NM_016632	51326	NM_016632	ARL17A	ARF1P2|ARL17P1	ADP ribosylation factor like GTPase 17A	protein-coding
hypermethylation	chr8	145465001	145470000	chr8:145465001-145470000	Intergenic	Intergenic	19193	NR_107057	102465906	NR_107057	MIR7112	MIR7112-1|MIR7112-2|hsa-mir-7112|hsa-mir-7112-1|hsa-mir-7112-2	microRNA 7112	ncRNA
hypermethylation	chr7	102210001	102215000	chr7:102210001-102215000	intron	intron (NM_001097615, intron 1 of 8)	568	NM_001097615	548644	NM_001015884	POLR2J3	POLR2J2|RPB11b1|RPB11b2	RNA polymerase II subunit J3	protein-coding
hypermethylation	chr16	32975001	32980000	chr16:32975001-32980000	Intergenic	Intergenic	-81037	NR_003083	386757	NM_198857	SLC6A10P	CT-2|CT2|SLC6A10|SLC6A10pA	solute carrier family 6 member 10, pseudogene	pseudo
hypermethylation	chr16	32240001	32245000	chr16:32240001-32245000	Intergenic	Intergenic	-22145	NR_110898	729264	NM_001243722	TP53TG3D	TP53TG3|TP53TG3B|TP53TG3C|TP53TG3E|TP53TG3F	TP53 target 3D	protein-coding
hypermethylation	chr6	157730001	157735000	chr6:157730001-157735000	intron	intron (NM_018452, intron 3 of 3)	12791	NM_018452	729515	NM_018452	TMEM242	BM033|C6orf35	transmembrane protein 242	protein-coding
hypermethylation	chr9	68720001	68725000	chr9:68720001-68725000	Intergenic	L1PA16|LINE|L1	-3966	NR_136306	102725126	NR_136306	LOC102725126	-	FSHD region gene 1 pseudogene	pseudo
hypermethylation	chr9	68450001	68455000	chr9:68450001-68455000	intron	intron (NR_033907, intron 3 of 8)	2868	NR_033907	642236	NR_033907	FRG1JP	-	FSHD region gene 1 family member J, pseudogene	pseudo
hypermethylation	chr9	67895001	67900000	chr9:67895001-67900000	Intergenic	Intergenic	-29261	NM_032250	84210	NM_032250	ANKRD20A1	ANKRD20A	ankyrin repeat domain 20 family member A1	protein-coding
hypermethylation	chr9	68500001	68505000	chr9:68500001-68505000	Intergenic	THE1C|LTR|ERVL-MaLR	-47132	NR_033907	642236	NR_033907	FRG1JP	-	FSHD region gene 1 family member J, pseudogene	pseudo
hypermethylation	chr5	70440001	70445000	chr5:70440001-70445000	Intergenic	MLT1C|LTR|ERVL-MaLR	-53603	NR_026578	647859	NR_026578	LOC647859	-	occludin pseudogene	pseudo
hypermethylation	chr16	16600001	16605000	chr16:16600001-16605000	Intergenic	Intergenic	129398	NM_001282507	101059938	NM_001282507	NPIPA7	-	nuclear pore complex interacting protein family member A7	protein-coding
hypermethylation	chr7	72625001	72630000	chr7:72625001-72630000	Intergenic	Intergenic	-7174	NR_003186	654816	NR_003186	NCF1B	NCF-1B|SH3PXD1B	neutrophil cytosolic factor 1B pseudogene	pseudo
hypermethylation	chr4	52665001	52670000	chr4:52665001-52670000	Intergenic	ALR/Alpha|Satellite|centr	-41666	NM_015115	23142	NM_015115	DCUN1D4	-	defective in cullin neddylation 1 domain containing 4	protein-coding
hypermethylation	chr15	82800001	82805000	chr15:82800001-82805000	intron	intron (NM_001164465, intron 8 of 9)	-1503	NR_111962	642402	NR_111962	GOLGA6L17P	GOLGA6L21P	golgin A6 family-like 17, pseudogene	pseudo
hypermethylation	chr14	59515001	59520000	chr14:59515001-59520000	Intergenic	MER5A1|DNA|hAT-Charlie	-137881	NM_001270520	23002	NM_014992	DAAM1	-	dishevelled associated activator of morphogenesis 1	protein-coding
hypermethylation	chr1	670001	675000	chr1:670001-675000	Intergenic	Intergenic	-6769	NR_028327	100133331	NR_028327	LOC100133331	-	uncharacterized LOC100133331	ncRNA
hypermethylation	chr1	120001	125000	chr1:120001-125000	Intergenic	Intergenic	18066	NR_039983	729737	NR_039983	LOC729737	-	uncharacterized LOC729737	ncRNA
hypermethylation	chr17	44545001	44550000	chr17:44545001-44550000	Intergenic	Intergenic	-42576	NM_001006607	474170	NM_001006607	LRRC37A2	LRRC37	leucine rich repeat containing 37 member A2	protein-coding
hypermethylation	chr8	7725001	7730000	chr8:7725001-7730000	Intergenic	Intergenic	-11226	NM_001081551	414325	NM_001081551	DEFB103A	BD-3|DEFB-3|DEFB103|DEFB3|HBD3|HBP-3|HBP3|hBD-3	defensin beta 103A	protein-coding
hypermethylation	chr1	142875001	142880000	chr1:142875001-142880000	Intergenic	L1PA2|LINE|L1	-163895	NR_046228	100874392	NR_046228	ANKRD20A12P	-	ankyrin repeat domain 20 family member A12, pseudogene	pseudo
hypermethylation	chr9	70060001	70065000	chr9:70060001-70065000	Intergenic	ERVL-E-int|LTR|ERVL	116315	NM_001126334	653427	NM_001126334	FOXD4L5	bA15J10.2	forkhead box D4 like 5	protein-coding
hypomethylation	chr19	4055001	4060000	chr19:4055001-4060000	intron	intron (NM_015898, intron 1 of 2)	8027	NM_001317990	51341	NM_015898	ZBTB7A	FBI-1|FBI1|LRF|TIP21|ZBTB7|ZNF857A|pokemon	zinc finger and BTB domain containing 7A	protein-coding
hypermethylation	chr1	145310001	145315000	chr1:145310001-145315000	intron	intron (NM_001351365, intron 39 of 92)	19129	NM_001039703	100132406	NM_001039703	NBPF10	AB6|AG1|NBPF9	NBPF member 10	protein-coding
hypermethylation	chrY	875001	880000	chrY:875001-880000	Intergenic	Intergenic	342421	NM_006883	6473	NM_000451	SHOX	GCFX|PHOG|SHOXY|SS	short stature homeobox	protein-coding
hypermethylation	chr4	176125001	176130000	chr4:176125001-176130000	Intergenic	L1PA2|LINE|L1	287991	NM_001130705	11086	NM_014269	ADAM29	CT73|svph1	ADAM metallopeptidase domain 29	protein-coding
hypermethylation	chr9	46330001	46335000	chr9:46330001-46335000	Intergenic	THE1A|LTR|ERVL-MaLR	54873	NR_103714	100289124	NM_001024608	FAM27E2	FAM27E1	family with sequence similarity 27 member E2	ncRNA
hypermethylation	chr7	64590001	64595000	chr7:64590001-64595000	Intergenic	Intergenic	-8908	NR_146905	285905	NM_182596	INTS4P1	INTS4L1	integrator complex subunit 4 pseudogene 1	pseudo
hypermethylation	chr16	33010001	33015000	chr16:33010001-33015000	Intergenic	Intergenic	-116037	NR_003083	386757	NM_198857	SLC6A10P	CT-2|CT2|SLC6A10|SLC6A10pA	solute carrier family 6 member 10, pseudogene	pseudo
hypermethylation	chr14	106820001	106825000	chr14:106820001-106825000	Intergenic	Intergenic	78231	NR_033375	338004	NR_033375	LINC00226	C14orf97|NCRNA00226	long intergenic non-protein coding RNA 226	ncRNA
hypermethylation	chr7	63060001	63065000	chr7:63060001-63065000	Intergenic	AluJb|SINE|Alu	-18968	NR_036246	100422917	NR_036246	MIR4283-1	-	microRNA 4283-1	ncRNA
hypermethylation	chr9	65700001	65705000	chr9:65700001-65705000	Intergenic	Intergenic	-192890	NM_015667	26165	NM_015667	SPATA31A7	AEP1|C9orf36|C9orf36A|FAM75A4|FAM75A7|SPATA31A4	SPATA31 subfamily A member 7	protein-coding
hypermethylation	chrX	72160001	72165000	chrX:72160001-72165000	non-coding	non-coding (NR_026594, exon 1 of 1)	1089	NR_026595	203429	NM_152693	FAM226A	CXorf50|LINC00246A|NCRNA00246|NCRNA00246A	family with sequence similarity 226 member A (non-protein coding)	ncRNA
hypermethylation	chr16	32105001	32110000	chr16:32105001-32110000	Intergenic	L1MB7|LINE|L1	91934	NR_135178	102723753	NR_135178	LOC102723753	-	HECT and RLD domain containing E3 ubiquitin protein ligase 2 pseudogene	pseudo
hypermethylation	chr6	78430001	78435000	chr6:78430001-78435000	intron	HERVK-int|LTR|ERVK	69729	NM_001322247	101928601	NM_001282136	MEI4	-	meiotic double-stranded break formation protein 4	protein-coding
hypermethylation	chrX	79020001	79025000	chrX:79020001-79025000	Intergenic	L1PA2|LINE|L1	-247755	NM_001109879	50945	NM_016954	TBX22	ABERS|CLPA|CPX|TBXX|dJ795G23.1	T-box 22	protein-coding
hypermethylation	chr1	148820001	148825000	chr1:148820001-148825000	intron	MER31A|LTR|ERV1	16485	NM_001164261	645142	NM_001164261	PPIAL4D	-	peptidylprolyl isomerase A like 4D	protein-coding
hypermethylation	chr15	43960001	43965000	chr15:43960001-43965000	intron	intron (NR_146339, intron 25 of 39)	19729	NR_146339	110006325	NR_146339	PPIP5K1P1-CATSPER2	-	PPIP5K1P1-CATSPER2 readthrough	pseudo
hypermethylation	chr2	111075001	111080000	chr2:111075001-111080000	Intergenic	Charlie15a|DNA|hAT-Charlie	35070	NR_039941	100616123	NR_039941	MIR4436B1	MIR4436B|hsa-mir-4436b-1	microRNA 4436b-1	ncRNA
hypermethylation	chr9	45045001	45050000	chr9:45045001-45050000	Intergenic	SST1|Satellite|centr	-42210	NR_121606	102723709	NR_121606	LOC102723709	-	uncharacterized LOC102723709	ncRNA
hypermethylation	chr15	20675001	20680000	chr15:20675001-20680000	intron	intron (NR_036432, intron 2 of 25)	33933	NR_036432	283755	NM_001024682	HERC2P3	D15F37S4	hect domain and RLD 2 pseudogene 3	pseudo
hypermethylation	chrX	153485001	153490000	chrX:153485001-153490000	intron	intron (NM_000513, intron 1 of 5).2	2275	NM_001330067	101060233	NM_001330067	OPN1MW3	GOP	opsin 1, medium wave sensitive 3	protein-coding
hypermethylation	chr2	111175001	111180000	chr2:111175001-111180000	intron	MER44B|DNA|TcMar-Tigger	3893	NR_027143	440895	NR_027142	LOC440895	-	two pore channel 3 pseudogene	pseudo
hypermethylation	chr12	21550001	21555000	chr12:21550001-21555000	Intergenic	L1PA2|LINE|L1	-4129	NM_134431	6579	NM_005075	SLCO1A2	OATP|OATP-A|OATP1A2|SLC21A3	solute carrier organic anion transporter family member 1A2	protein-coding
hypermethylation	chr1	149835001	149840000	chr1:149835001-149840000	Intergenic	AluY|SINE|Alu	-4775	NM_003548	8370	NM_003548	HIST2H4A	FO108|H4|H4/n|H4F2|H4FN|HIST2H4	histone cluster 2 H4 family member a	protein-coding
hypermethylation	chr9	46825001	46830000	chr9:46825001-46830000	intron	L1ME3D|LINE|L1	-16169	NR_126050	103908605	NR_126050	LOC103908605	-	uncharacterized LOC103908605	ncRNA
hypermethylation	chr7	64580001	64585000	chr7:64580001-64585000	Intergenic	ERVL-E-int|LTR|ERVL	-18908	NR_146905	285905	NM_182596	INTS4P1	INTS4L1	integrator complex subunit 4 pseudogene 1	pseudo
hypermethylation	chr1	148665001	148670000	chr1:148665001-148670000	intron	intron (NR_104217, intron 2 of 17).3	106653	NM_173638	284565	NM_173638	NBPF15	AB14|AG3|NBPF16	NBPF member 15	protein-coding
hypermethylation	chrY	1615001	1620000	chrY:1615001-1620000	Intergenic	AluSq|SINE|Alu	-11463	NM_178129	286530	NM_178129	P2RY8	P2Y8	P2Y receptor family member 8	protein-coding
hypermethylation	chr5	69540001	69545000	chr5:69540001-69545000	intron	L1MC3|LINE|L1	-20878	NR_024054	11039	NM_006780	SMA4	SMA3|b55C20.2	glucuronidase beta pseudogene	pseudo
hypermethylation	chr9	41315001	41320000	chr9:41315001-41320000	Intergenic	Intergenic	-5515	NR_026803	401507	NM_001012278	FAM74A1	FAM74A5	family with sequence similarity 74 member A1	ncRNA
hypermethylation	chr7	102195001	102200000	chr7:102195001-102200000	intron	intron (NM_001031618, intron 4 of 8)	5821	NM_001031618	441273	NM_001031618	SPDYE2	SPDYB2-L1	speedy/RINGO cell cycle regulator family member E2	protein-coding
hypermethylation	chr9	47230001	47235000	chr9:47230001-47235000	Intergenic	MSTA|LTR|ERVL-MaLR	388637	NR_147619	103908604	NR_147619	LOC103908604	-	uncharacterized LOC103908604	ncRNA
hypermethylation	chrX	515001	520000	chrX:515001-520000	Intergenic	Intergenic	-67579	NM_000451	6473	NM_000451	SHOX	GCFX|PHOG|SHOXY|SS	short stature homeobox	protein-coding
hypermethylation	chr14	27095001	27100000	chr14:27095001-27100000	intron	L1MC3|LINE|L1	29647	NR_147061	102725045	NR_147061	LINC02588	C14orf22|NOVA1-AS1	long intergenic non-protein coding RNA 2588	ncRNA
hypermethylation	chr1	108920001	108925000	chr1:108920001-108925000	Intergenic	Intergenic	-70404	NM_001143988	653149	NM_001143987	NBPF6	-	NBPF member 6	protein-coding
hypermethylation	chr6	171050001	171055000	chr6:171050001-171055000	Intergenic	MSTB1|LTR|ERVL-MaLR	-158720	NM_002598	5134	NM_002598	PDCD2	RP8|ZMYND7	programmed cell death 2	protein-coding
hypermethylation	chr15	28770001	28775000	chr15:28770001-28775000	intron	intron (NR_033353, intron 8 of 17).2	5617	NM_001350920	100132565	NM_001012452	GOLGA8F	-	golgin A8 family member F	protein-coding
hypermethylation	chr12	87585001	87590000	chr12:87585001-87590000	Intergenic	L1PA2|LINE|L1	-137016	NR_135020	105369879	NR_135020	LOC105369879	-	uncharacterized LOC105369879	ncRNA
hypermethylation	chr10	47780001	47785000	chr10:47780001-47785000	Intergenic	(CA)n|Simple_repeat|Simple_repeat	35650	NM_001098845	728113	NM_001630	ANXA8L1	ANXA8|ANXA8L2|VAC-beta|bA145E20.2	annexin A8 like 1	protein-coding
hypermethylation	chr8	7420001	7425000	chr8:7420001-7425000	non-coding	non-coding (NR_046343, exon 3 of 3).2	-5874	NR_046343	441317	NM_001136572	FAM90A7P	FAM90A7	putative protein FAM90A7	pseudo
hypermethylation	chr9	69965001	69970000	chr9:69965001-69970000	Intergenic	ALR/Alpha|Satellite|centr	-209716	NR_121570	101928381	NR_121570	LOC101928381	-	uncharacterized LOC101928381	ncRNA
hypermethylation	chrX	2180001	2185000	chrX:2180001-2185000	intron	intron (NM_145177, intron 5 of 6)	236080	NM_001171135	9189	NM_004729	ZBED1	ALTE|DREF|TRAMP|hDREF	zinc finger BED-type containing 1	protein-coding
hypermethylation	chr5	69095001	69100000	chr5:69095001-69100000	Intergenic	L1PA5|LINE|L1	-42996	NR_146391	653080	NR_146391	LOC653080	-	glucuronidase beta pseudogene	pseudo
hypermethylation	chr14	19215001	19220000	chr14:19215001-19220000	Intergenic	CER|Satellite|Satellite	-160094	NM_001013354	440153	NM_001013354	OR11H12	-	olfactory receptor family 11 subfamily H member 12	protein-coding
hypermethylation	chr2	91855001	91860000	chr2:91855001-91860000	Intergenic	Intergenic	-9525	NR_027238	654342	NR_027238	LOC654342	-	lymphocyte-specific protein 1 pseudogene	pseudo
hypermethylation	chr9	45610001	45615000	chr9:45610001-45615000	Intergenic	LTR25-int|LTR|ERV1	170615	NR_148348	107984035	NR_148348	LOC107984035	-	uncharacterized LOC107984035	ncRNA
hypermethylation	chr5	69500001	69505000	chr5:69500001-69505000	intron	intron (NR_024054, intron 3 of 6)	19122	NR_024054	11039	NM_006780	SMA4	SMA3|b55C20.2	glucuronidase beta pseudogene	pseudo
hypermethylation	chr2	97910001	97915000	chr2:97910001-97915000	intron	AT_rich|Low_complexity|Low_complexity	-31954	NR_103732	100506076	NR_103732	LOC100506076	-	uncharacterized LOC100506076	ncRNA
hypermethylation	chr17	16635001	16640000	chr17:16635001-16640000	intron	intron (NM_014695, intron 11 of 17)	43861	NR_130142	9720	NM_014695	CCDC144A	-	coiled-coil domain containing 144A	protein-coding
hypermethylation	chr15	28805001	28810000	chr15:28805001-28810000	Intergenic	AluSx|SINE|Alu	26886	NR_145479	100996738	NR_145479	HERC2P11	-	hect domain and RLD 2 pseudogene 11	pseudo
hypermethylation	chrX	155215001	155220000	chrX:155215001-155220000	Intergenic	THE1D-int|LTR|ERVL-MaLR	-9746	NM_176786	3581	NM_002186	IL9R	CD129|IL-9R	interleukin 9 receptor	protein-coding
hypermethylation	chr1	147675001	147680000	chr1:147675001-147680000	intron	MamRep1879|DNA|hAT?	41842	NR_120331	101927468	NR_120331	LOC101927468	-	uncharacterized LOC101927468	ncRNA
hypermethylation	chr1	108995001	109000000	chr1:108995001-109000000	intron	intron (NM_001143987, intron 5 of 15)	4596	NM_001143987	653149	NM_001143987	NBPF6	-	NBPF member 6	protein-coding
hypermethylation	chr4	137215001	137220000	chr4:137215001-137220000	Intergenic	L1HS|LINE|L1	-382665	NR_103763	100507528	NR_103762	LINC00613	-	long intergenic non-protein coding RNA 613	ncRNA
hypermethylation	chr15	30845001	30850000	chr15:30845001-30850000	intron	intron (NM_001355476, intron 4 of 18)	3219	NM_001355476	727909	NM_001355476	GOLGA8Q	-	golgin A8 family member Q	protein-coding
hypermethylation	chrY	820001	825000	chrY:820001-825000	Intergenic	AluY|SINE|Alu	287421	NM_006883	6473	NM_000451	SHOX	GCFX|PHOG|SHOXY|SS	short stature homeobox	protein-coding
hypermethylation	chr6	26770001	26775000	chr6:26770001-26775000	Intergenic	Intergenic	-112520	NM_001242798	79692	NM_024639	ZNF322	HCG12|ZNF322A|ZNF388|ZNF489	zinc finger protein 322	protein-coding
hypermethylation	chr9	45150001	45155000	chr9:45150001-45155000	Intergenic	Intergenic	-147210	NR_121606	102723709	NR_121606	LOC102723709	-	uncharacterized LOC102723709	ncRNA
hypermethylation	chr5	69365001	69370000	chr5:69365001-69370000	intron	AluYc3|SINE|Alu	22150	NM_022877	6607	NM_017411	SMN2	BCD541|C-BCD541|GEMIN1|SMNC|TDRD16B	survival of motor neuron 2, centromeric	protein-coding
hypermethylation	chr9	70865001	70870000	chr9:70865001-70870000	intron	AluSx3|SINE|Alu	10639	NM_201453	445571	NM_201453	CBWD3	bA561O23.1	COBW domain containing 3	protein-coding
hypermethylation	chr8	7105001	7110000	chr8:7105001-7110000	Intergenic	HERVE-int|LTR|ERV1	13514	NR_027000	349196	NM_001025473	LINC00965	-	long intergenic non-protein coding RNA 965	ncRNA
hypermethylation	chr5	180770001	180775000	chr5:180770001-180775000	Intergenic	Intergenic	-21788	NM_001005224	26683	NM_001005224	OR4F3	-	olfactory receptor family 4 subfamily F member 3	protein-coding
hypermethylation	chrX	134870001	134875000	chrX:134870001-134875000	intron	intron (NM_001007551, intron 3 of 4)	6085	NM_001291543	101060211	NM_001291543	CT45A7	-	cancer/testis antigen family 45 member A7	protein-coding
hypermethylation	chr1	108940001	108945000	chr1:108940001-108945000	Intergenic	AluYk4|SINE|Alu	-50404	NM_001143988	653149	NM_001143987	NBPF6	-	NBPF member 6	protein-coding
hypermethylation	chr16	21430001	21435000	chr16:21430001-21435000	intron	AluSg|SINE|Alu	4199	NM_130464	23117	NM_130464	NPIPB3	KIAA0220L|NPIP|NPIPB|NPIPB5|NPIPL3	nuclear pore complex interacting protein family member B3	protein-coding
hypermethylation	chr7	30001	35000	chr7:30001-35000	Intergenic	Intergenic	116938	NR_134325	102723672	NR_134325	LOC102723672	-	uncharacterized LOC102723672	ncRNA
hypermethylation	chr5	68960001	68965000	chr5:68960001-68965000	intron	L1MC3|LINE|L1	43854	NR_027386	653188	NR_027386	GUSBP3	GUSBP1|SMA3	glucuronidase, beta pseudogene 3	pseudo
hypermethylation	chr1	144065001	144070000	chr1:144065001-144070000	Intergenic	Intergenic	-79311	NM_001278267	100288142	NM_001278267	NBPF20	-	NBPF member 20	protein-coding
hypermethylation	chr17	34590001	34595000	chr17:34590001-34595000	promoter-TSS	promoter-TSS (NM_032258)	-504	NM_001123392	729877	NM_001123392	TBC1D3H	-	TBC1 domain family member 3H	protein-coding
hypermethylation	chr16	32175001	32180000	chr16:32175001-32180000	intron	intron (NR_135178, intron 17 of 24)	21934	NR_135178	102723753	NR_135178	LOC102723753	-	HECT and RLD domain containing E3 ubiquitin protein ligase 2 pseudogene	pseudo
hypermethylation	chr16	33135001	33140000	chr16:33135001-33140000	Intergenic	Intergenic	-68083	NM_001099687	729355	NM_001099687	TP53TG3B	TP53TG3E|TP53TG3F	TP53 target 3B	protein-coding
hypermethylation	chr5	70435001	70440000	chr5:70435001-70440000	Intergenic	Intergenic	-48603	NR_026578	647859	NR_026578	LOC647859	-	occludin pseudogene	pseudo
hypermethylation	chr2	132550001	132555000	chr2:132550001-132555000	TTS	TTS (NM_214461)	6734	NM_214461	408029	NM_214461	C2orf27B	-	chromosome 2 open reading frame 27B	protein-coding
hypomethylation	chr16	2085001	2090000	chr16:2085001-2090000	intron	intron (NM_001252073, intron 4 of 5)	4235	NM_001252073	9351	NM_004785	SLC9A3R2	E3KARP|NHE3RF2|NHERF-2|NHERF2|OCTS2|SIP-1|SIP1|TKA-1	SLC9A3 regulator 2	protein-coding
hypermethylation	chr9	69960001	69965000	chr9:69960001-69965000	Intergenic	ALR/Alpha|Satellite|centr	-204716	NR_121570	101928381	NR_121570	LOC101928381	-	uncharacterized LOC101928381	ncRNA
hypermethylation	chr5	69320001	69325000	chr5:69320001-69325000	intron	AluJr|SINE|Alu	1422	NM_001178087	728492	NM_022978	SERF1B	FAM2B|H4F5C|h4F5	small EDRK-rich factor 1B	protein-coding
hypermethylation	chr17	44710001	44715000	chr17:44710001-44715000	intron	intron (NR_033799, intron 4 of 6).2	44400	NR_033799	728806	NR_033799	NSFP1	NSFP	N-ethylmaleimide-sensitive factor pseudogene 1	pseudo
hypermethylation	chrX	1010001	1015000	chrX:1010001-1015000	Intergenic	L1MB3|LINE|L1	319116	NR_110830	64109	NM_022148	CRLF2	CRL2|CRLF2Y|TSLPR	cytokine receptor like factor 2	protein-coding
hypermethylation	chr2	92320001	92325000	chr2:92320001-92325000	Intergenic	ALR/Alpha|Satellite|centr	193341	NR_027714	440888	NM_001032412	ACTR3BP2	FKSG73	ACTR3B pseudogene 2	pseudo
hypermethylation	chr9	70935001	70940000	chr9:70935001-70940000	Intergenic	Intergenic	19717	NM_199135	286380	NM_199135	FOXD4L3	FOXD4L2|FOXD6	forkhead box D4 like 3	protein-coding
hypermethylation	chr9	43085001	43090000	chr9:43085001-43090000	Intergenic	MIR|SINE|MIR	46010	NM_001012419	441425	NM_001012419	ANKRD20A3	-	ankyrin repeat domain 20 family member A3	protein-coding
hypermethylation	chr9	70925001	70930000	chr9:70925001-70930000	Intergenic	SATR1|Satellite|Satellite	9717	NM_199135	286380	NM_199135	FOXD4L3	FOXD4L2|FOXD6	forkhead box D4 like 3	protein-coding
hypermethylation	chr15	22140001	22145000	chr15:22140001-22145000	intron	AluSz|SINE|Alu	3302	NR_028506	440225	NR_028506	NF1P2	NF1HHS	neurofibromin 1 pseudogene 2	pseudo
hypermethylation	chrY	320001	325000	chrY:320001-325000	Intergenic	AluY|SINE|Alu	-24810	NM_013239	28227	NM_013239	PPP2R3B	NYREN8|PPP2R3L|PPP2R3LY|PR48|PR70	protein phosphatase 2 regulatory subunit B''beta	protein-coding
hypermethylation	chr5	70430001	70435000	chr5:70430001-70435000	Intergenic	Intergenic	-43603	NR_026578	647859	NR_026578	LOC647859	-	occludin pseudogene	pseudo
hypermethylation	chr5	180860001	180865000	chr5:180860001-180865000	Intergenic	AluSq2|SINE|Alu	68212	NM_001005277	81399	NM_001005277	OR4F16	OR1-1|OR7-21	olfactory receptor family 4 subfamily F member 16	protein-coding
hypermethylation	chr9	42985001	42990000	chr9:42985001-42990000	Intergenic	Intergenic	20897	NR_121572	100132541	NR_121572	GXYLT1P3	-	glucoside xylosyltransferase 1 pseudogene 3	pseudo
hypermethylation	chr15	83110001	83115000	chr15:83110001-83115000	intron	MIRc|SINE|MIR	13790	NM_198181	440295	NM_198181	GOLGA6L9	GOLGA6L20	golgin A6 family-like 9	protein-coding
hypermethylation	chr14	20080001	20085000	chr14:20080001-20085000	Intergenic	Intergenic	-62228	NM_001145442	641455	NM_001145442	POTEM	ACT|P704P|POTE14beta	POTE ankyrin domain family member M	protein-coding
hypermethylation	chrX	2225001	2230000	chrX:2225001-2230000	intron	intron (NM_145177, intron 3 of 6)	191080	NM_001171135	9189	NM_004729	ZBED1	ALTE|DREF|TRAMP|hDREF	zinc finger BED-type containing 1	protein-coding
hypermethylation	chr8	137450001	137455000	chr8:137450001-137455000	Intergenic	L1HS|LINE|L1	-90541	NR_147196	107986980	NR_147196	LINC02055	-	long intergenic non-protein coding RNA 2055	ncRNA
hypermethylation	chr9	65690001	65695000	chr9:65690001-65695000	Intergenic	Intergenic	-182890	NM_015667	26165	NM_015667	SPATA31A7	AEP1|C9orf36|C9orf36A|FAM75A4|FAM75A7|SPATA31A4	SPATA31 subfamily A member 7	protein-coding
hypermethylation	chr16	33255001	33260000	chr16:33255001-33260000	Intergenic	Intergenic	-4618	NR_110897	729355	NM_001099687	TP53TG3B	TP53TG3E|TP53TG3F	TP53 target 3B	protein-coding
hypermethylation	chr3	75750001	75755000	chr3:75750001-75755000	Intergenic	AluSz|SINE|Alu	30958	NR_040004	401074	NR_040004	LINC00960	-	long intergenic non-protein coding RNA 960	ncRNA
hypermethylation	chrX	58580001	58585000	chrX:58580001-58585000	Intergenic	Intergenic	-645433	NM_007156	7789	NM_007156	ZXDA	ZNF896	zinc finger, X-linked, duplicated A	protein-coding
hypermethylation	chr10	49215001	49220000	chr10:49215001-49220000	TTS	TTS (NR_029396)	-9675	NM_001137548	644054	NM_001137548	FAM25C	bA164N7.4	family with sequence similarity 25 member C	protein-coding
hypermethylation	chr16	16935001	16940000	chr16:16935001-16940000	Intergenic	L1HS|LINE|L1	-290861	NR_135179	102723692	NR_135179	LOC102723692	-	uncharacterized LOC102723692	ncRNA
hypermethylation	chr1	223740001	223745000	chr1:223740001-223745000	intron	CpG	110936	NM_001143962	388743	NM_001143962	CAPN8	nCL-2	calpain 8	protein-coding
hypermethylation	chr1	142710001	142715000	chr1:142710001-142715000	intron	intron (NR_046228, intron 1 of 4)	1105	NR_046228	100874392	NR_046228	ANKRD20A12P	-	ankyrin repeat domain 20 family member A12, pseudogene	pseudo
hypermethylation	chr9	42900001	42905000	chr9:42900001-42905000	Intergenic	Intergenic	-43415	NR_046175	286297	NR_046175	LOC286297	-	methylenetetrahydrofolate dehydrogenase (NADP+ dependent) 1 like pseudogene	pseudo
hypermethylation	chr14	19525001	19530000	chr14:19525001-19530000	Intergenic	L1MA6|LINE|L1	-25865	NR_027480	404785	NM_207513	POTEG	A26C2|ACTBL1|CT104.4|POTE-14|POTE14|POTE14alpha|POTE22	POTE ankyrin domain family member G	protein-coding
hypermethylation	chr15	21030001	21035000	chr15:21030001-21035000	Intergenic	Intergenic	-5624	NR_036134	100422935	NR_036134	MIR3118-4	-	microRNA 3118-4	ncRNA
hypermethylation	chr15	23490001	23495000	chr15:23490001-23495000	intron	MER21A|LTR|ERVL	57430	NR_033350	390535	NM_001012423	GOLGA8EP	GOLGA8E	golgin A8 family member E, pseudogene	pseudo
hypermethylation	chr4	49535001	49540000	chr4:49535001-49540000	Intergenic	L1MB8|LINE|L1	548841	NM_001286791	80157	NM_025087	CWH43	CWH43-C|PGAP2IP	cell wall biogenesis 43 C-terminal homolog	protein-coding
hypermethylation	chr5	101465001	101470000	chr5:101465001-101470000	Intergenic	L1HS|LINE|L1	164753	NM_180991	353189	NM_180991	SLCO4C1	OATP-H|OATP-M1|OATP4C1|OATPX|PRO2176|SLC21A20	solute carrier organic anion transporter family member 4C1	protein-coding
hypermethylation	chr9	46870001	46875000	chr9:46870001-46875000	Intergenic	MER52C|LTR|ERV1	28637	NR_147619	103908604	NR_147619	LOC103908604	-	uncharacterized LOC103908604	ncRNA
hypermethylation	chr10	49380001	49385000	chr10:49380001-49385000	intron	intron (NM_001018071, intron 24 of 28)	686	NM_001042512	143162	NM_152428	FRMPD2	PDZD5C|PDZK4|PDZK5C	FERM and PDZ domain containing 2	protein-coding
hypermethylation	chr17	22250001	22255000	chr17:22250001-22255000	Intergenic	ALR/Alpha|Satellite|centr	230063	NM_001190452	100462977	NM_001190452	MTRNR2L1	HN1	MT-RNR2 like 1	protein-coding
hypermethylation	chr15	83145001	83150000	chr15:83145001-83150000	intron	intron (NR_026811, intron 1 of 7).3	35473	NR_102747	727751	NR_102747	LOC727751	-	golgin A2 pseudogene	pseudo
hypermethylation	chr9	70945001	70950000	chr9:70945001-70950000	Intergenic	MLT1I|LTR|ERVL-MaLR	-24315	NM_021965	5239	NM_021965	PGM5	PGMRP	phosphoglucomutase 5	protein-coding
hypermethylation	chr1	143230001	143235000	chr1:143230001-143235000	Intergenic	Intergenic	-30261	NR_110761	102723769	NR_110761	LOC102723769	-	uncharacterized LOC102723769	ncRNA
hypermethylation	chr9	65715001	65720000	chr9:65715001-65720000	Intergenic	L1MC2|LINE|L1	-207890	NM_015667	26165	NM_015667	SPATA31A7	AEP1|C9orf36|C9orf36A|FAM75A4|FAM75A7|SPATA31A4	SPATA31 subfamily A member 7	protein-coding
hypermethylation	chr2	133015001	133020000	chr2:133015001-133020000	Intergenic	L1PA3|LINE|L1	-1958	NR_027020	554226	NM_001358416	ANKRD30BL	ANKRD30BP3|NCRNA00164	ankyrin repeat domain 30B like	protein-coding
hypermethylation	chr15	32875001	32880000	chr15:32875001-32880000	TTS	TTS (NR_135833)	-8157	NM_001282494	643699	NM_001282494	GOLGA8N	GOLGA8R	golgin A8 family member N	protein-coding
hypermethylation	chr1	142945001	142950000	chr1:142945001-142950000	Intergenic	L1PA4|LINE|L1	-233895	NR_046228	100874392	NR_046228	ANKRD20A12P	-	ankyrin repeat domain 20 family member A12, pseudogene	pseudo
hypermethylation	chrY	495001	500000	chrY:495001-500000	Intergenic	Intergenic	-37579	NM_000451	6473	NM_000451	SHOX	GCFX|PHOG|SHOXY|SS	short stature homeobox	protein-coding
hypermethylation	chr4	191005001	191010000	chr4:191005001-191010000	Intergenic	CpG	21843	NR_121644	100419743	NR_121644	DBET	DBE-T|DUX4L30	D4Z4 binding element transcript (non-protein coding)	ncRNA
hypermethylation	chr5	45660001	45665000	chr5:45660001-45665000	intron	L1PA2|LINE|L1	33720	NM_021072	348980	NM_021072	HCN1	BCNG-1|BCNG1|EIEE24|HAC-2	hyperpolarization activated cyclic nucleotide gated potassium channel 1	protein-coding
hypermethylation	chr9	65725001	65730000	chr9:65725001-65730000	Intergenic	Intergenic	-217890	NM_015667	26165	NM_015667	SPATA31A7	AEP1|C9orf36|C9orf36A|FAM75A4|FAM75A7|SPATA31A4	SPATA31 subfamily A member 7	protein-coding
hypermethylation	chr2	98130001	98135000	chr2:98130001-98135000	intron	L2c|LINE|L2	-37676	NR_103732	100506076	NR_103732	LOC100506076	-	uncharacterized LOC100506076	ncRNA
hypermethylation	chr8	86565001	86570000	chr8:86565001-86570000	non-coding	non-coding (NR_003594, exon 1 of 1)	405	NR_003594	100288527	NR_003594	REXO1L2P	-	REXO1 like 2, pseudogene	pseudo
hypermethylation	chr9	69520001	69525000	chr9:69520001-69525000	Intergenic	Intergenic	46483	NR_136310	105379252	NR_136310	LOC105379252	-	family with sequence similarity 95 member B1-like	ncRNA
hypermethylation	chr2	130840001	130845000	chr2:130840001-130845000	intron	intron (NM_001099771, intron 15 of 16)	-33796	NR_026758	440905	NM_001013711	FAR2P1	HEL-182	fatty acyl-CoA reductase 2 pseudogene 1	pseudo
hypermethylation	chr7	102125001	102130000	chr7:102125001-102130000	intron	AluJo|SINE|Alu	-8119	NM_006234	5439	NM_006234	POLR2J	POLR2J1|RPB11|RPB11A|RPB11m|hRPB14	RNA polymerase II subunit J	protein-coding
hypermethylation	chr9	42275001	42280000	chr9:42275001-42280000	Intergenic	THE1C|LTR|ERVL-MaLR	-90803	NM_001012421	441430	NM_001012421	ANKRD20A2	-	ankyrin repeat domain 20 family member A2	protein-coding
hypermethylation	chr2	90515001	90520000	chr2:90515001-90520000	Intergenic	Intergenic	1330475	NR_027238	654342	NR_027238	LOC654342	-	lymphocyte-specific protein 1 pseudogene	pseudo
hypermethylation	chr17	16640001	16645000	chr17:16640001-16645000	intron	L1MB7|LINE|L1	-47706	NR_003190	162632	NR_003190	USP32P1	-	ubiquitin specific peptidase 32 pseudogene 1	pseudo
hypermethylation	chr10	51365001	51370000	chr10:51365001-51370000	intron	intron (NM_001303486, intron 1 of 17)	3844	NR_029388	728407	NR_029388	PARGP1	-	poly(ADP-ribose) glycohydrolase pseudogene 1	pseudo
hypermethylation	chr9	39530001	39535000	chr9:39530001-39535000	Intergenic	Intergenic	-67974	NR_003528	401509	NM_001032297	ZNF658B	-	zinc finger protein 658B (pseudogene)	pseudo
hypermethylation	chr9	42155001	42160000	chr9:42155001-42160000	Intergenic	L1ME2|LINE|L1	-137916	NR_003670	654466	NM_001039113	FGF7P3	KGFLP2	fibroblast growth factor 7 pseudogene 3	pseudo
hypermethylation	chr8	145300001	145305000	chr8:145300001-145305000	exon	exon (NM_001288814, exon 29 of 42)	15140	NR_107057	102465906	NR_107057	MIR7112	MIR7112-1|MIR7112-2|hsa-mir-7112|hsa-mir-7112-1|hsa-mir-7112-2	microRNA 7112	ncRNA
hypermethylation	chr9	67615001	67620000	chr9:67615001-67620000	Intergenic	MER41D|LTR|ERV1	-161623	NR_121606	102723709	NR_121606	LOC102723709	-	uncharacterized LOC102723709	ncRNA
hypermethylation	chr16	33160001	33165000	chr16:33160001-33165000	Intergenic	L2a|LINE|L2	-43083	NM_001099687	729355	NM_001099687	TP53TG3B	TP53TG3E|TP53TG3F	TP53 target 3B	protein-coding
hypermethylation	chr3	141475001	141480000	chr3:141475001-141480000	Intergenic	L1PA2|LINE|L1	-19543	NM_139209	131890	NM_139209	GRK7	GPRK7	G protein-coupled receptor kinase 7	protein-coding
hypermethylation	chr7	61725001	61730000	chr7:61725001-61730000	Intergenic	L1MB3|LINE|L1	1036934	NR_003952	643955	NR_003952	ZNF733P	ZNF733	zinc finger protein 733, pseudogene	pseudo
hypermethylation	chr9	69635001	69640000	chr9:69635001-69640000	Intergenic	AluJb|SINE|Alu	-13861	NR_024443	100133920	NR_024443	LOC100133920	-	methylenetetrahydrofolate dehydrogenase (NADP+ dependent) 1 like pseudogene	pseudo
hypermethylation	chr15	23395001	23400000	chr15:23395001-23400000	Intergenic	AluSz|SINE|Alu	6778	NR_036470	100132101	NR_036470	HERC2P7	-	hect domain and RLD 2 pseudogene 7	pseudo
hypermethylation	chr15	30645001	30650000	chr15:30645001-30650000	Intergenic	Intergenic	38364	NM_148911	89832	NM_139320	CHRFAM7A	CHRNA7|CHRNA7-DR1|D-10	CHRNA7 (exons 5-10) and FAM7A (exons A-E) fusion	protein-coding
hypermethylation	chrX	1990001	1995000	chrX:1990001-1995000	Intergenic	AluSz|SINE|Alu	258474	NM_001171039	438	NM_004043	ASMT	ASMTY|HIOMT|HIOMTY	acetylserotonin O-methyltransferase	protein-coding
hypermethylation	chr1	320001	325000	chr1:320001-325000	Intergenic	AluJr|SINE|Alu	-1392	NR_028325	100132062	NR_028325	LOC100132062	-	uncharacterized LOC100132062	ncRNA
hypermethylation	chr9	69925001	69930000	chr9:69925001-69930000	Intergenic	AluSq2|SINE|Alu	-169716	NR_121570	101928381	NR_121570	LOC101928381	-	uncharacterized LOC101928381	ncRNA
hypermethylation	chrY	565001	570000	chrY:565001-570000	intron	AluY|SINE|Alu	32421	NM_006883	6473	NM_000451	SHOX	GCFX|PHOG|SHOXY|SS	short stature homeobox	protein-coding
hypermethylation	chr2	111165001	111170000	chr2:111165001-111170000	intron	L1ME2z|LINE|L1	13893	NR_027143	440895	NR_027142	LOC440895	-	two pore channel 3 pseudogene	pseudo
hypermethylation	chr16	29540001	29545000	chr16:29540001-29545000	Intergenic	Intergenic	-25305	NM_001355401	440353	NM_001355401	NPIPB12	-	nuclear pore complex interacting protein family, member B12	protein-coding
hypermethylation	chrX	153465001	153470000	chrX:153465001-153470000	Intergenic	Intergenic	-17703	NM_001048181	728458	NM_001048181	OPN1MW2	GOP	opsin 1, medium wave sensitive 2	protein-coding
[truncated: 3,207 more rows]

## Sheet: hyper genome DMRs
state	Chr	Start	End	coordinate	Annotation	Detailed Annotation	Distance to TSS	Nearest PromoterID	Entrez ID	Nearest Refseq	Gene Name	Gene Alias	Gene Description	Gene Type
hypermethylation	chr16	32665001	32670000	chr16:32665001-32670000	Intergenic	L1PA16|LINE|L1	19930	NM_001330066	102724127	NM_001330066	TP53TG3F	-	TP53 target 3 family member F	protein-coding
hypermethylation	chr16	16800001	16805000	chr16:16800001-16805000	Intergenic	L1PA8|LINE|L1	329398	NM_001282507	101059938	NM_001282507	NPIPA7	-	nuclear pore complex interacting protein family member A7	protein-coding
hypermethylation	chr9	44340001	44345000	chr9:44340001-44345000	Intergenic	Intergenic	-42085	NR_121564	101927827	NR_121564	LOC101927827	-	uncharacterized LOC101927827	ncRNA
hypermethylation	chr1	13545001	13550000	chr1:13545001-13550000	intron	intron (NM_001099850, intron 1 of 2).2	31434	NM_001099852	645425	NM_001099852	PRAMEF20	PRAMEF21	PRAME family member 20	protein-coding
hypermethylation	chr16	28370001	28375000	chr16:28370001-28375000	intron	MIRb|SINE|MIR	1681	NM_001282524	728741	NM_001282524	NPIPB6	NPIPB	nuclear pore complex interacting protein family member B6	protein-coding
hypermethylation	chr9	43340001	43345000	chr9:43340001-43345000	Intergenic	HERVL-int|LTR|ERVL	-197016	NR_027472	642929	NR_027472	LOC642929	-	general transcription factor II, i pseudogene	pseudo
hypermethylation	chr7	74880001	74885000	chr7:74880001-74885000	intron	AluSz6|SINE|Alu	-14859	NR_002206	2970	NR_002206	GTF2IP1	WBSCR7	general transcription factor IIi pseudogene 1	pseudo
hypermethylation	chrX	101640001	101645000	chrX:101640001-101645000	intron	L1M4|LINE|L1	52429	NM_022053	56001	NM_017809	NXF2	CT39|TAPL-2|TCP11X2	nuclear RNA export factor 2	protein-coding
hypermethylation	chr15	43855001	43860000	chr15:43855001-43860000	intron	intron (NM_001354383, intron 26 of 30)	19590	NM_014659	9677	NM_014659	PPIP5K1	HISPPD2A|IP6K|IPS1|VIP1|hsVIP1	diphosphoinositol pentakisphosphate kinase 1	protein-coding
hypermethylation	chr2	154575001	154580000	chr2:154575001-154580000	Intergenic	L1PA2|LINE|L1	-150911	NM_052917	114805	NM_052917	GALNT13	GalNAc-T13	polypeptide N-acetylgalactosaminyltransferase 13	protein-coding
hypermethylation	chrY	105001	110000	chrY:105001-110000	Intergenic	Intergenic	-35491	NR_028057	55344	NM_018390	PLCXD1	LL0XNC01-136G2.1	phosphatidylinositol specific phospholipase C X domain containing 1	protein-coding
hypermethylation	chr12	51955001	51960000	chr12:51955001-51960000	Intergenic	L1HS|LINE|L1	-27520	NM_001330260	6334	NM_014191	SCN8A	BFIS5|CERIII|CIAT|EIEE13|MED|NaCh6|Nav1.6|PN4	sodium voltage-gated channel alpha subunit 8	protein-coding
hypermethylation	chr9	69730001	69735000	chr9:69730001-69735000	Intergenic	C-rich|Low_complexity|Low_complexity	25284	NR_121570	101928381	NR_121570	LOC101928381	-	uncharacterized LOC101928381	ncRNA
hypermethylation	chr2	110665001	110670000	chr2:110665001-110670000	intron	MER21B|LTR|ERVL	11491	NR_027145	100271835	NR_027144	LIMS3-LOC440895	-	LIMS3-LOC440895 readthrough	ncRNA
hypermethylation	chrX	81100001	81105000	chrX:81100001-81105000	Intergenic	L1HS|LINE|L1	-645059	NM_030763	79366	NM_030763	HMGN5	NBP-45|NSBP1	high mobility group nucleosome binding domain 5	protein-coding
hypermethylation	chr16	20535001	20540000	chr16:20535001-20540000	Intergenic	LTR25-int|LTR|ERV1	50195	NM_182617	348158	NM_182617	ACSM2B	ACSM2|HXMA|HYST1046	acyl-CoA synthetase medium chain family member 2B	protein-coding
hypermethylation	chr9	15001	20000	chr9:15001-20000	intron	intron (NM_182905, intron 5 of 10)	5513	NR_051986	100287596	NR_051986	DDX11L5	-	DEAD/H-box helicase 11 like 5	pseudo
hypermethylation	chr18	73560001	73565000	chr18:73560001-73565000	Intergenic	L1HS|LINE|L1	-138142	NR_134646	100505853	NR_134646	LINC01898	-	long intergenic non-protein coding RNA 1898	ncRNA
hypermethylation	chr7	72505001	72510000	chr7:72505001-72510000	intron	AluSq2|SINE|Alu	-7191	NR_003664	728524	NM_001023562	SPDYE8P	-	speedy/RINGO cell cycle regulator family member E8, pseudogene	pseudo
hypermethylation	chr2	90405001	90410000	chr2:90405001-90410000	Intergenic	Intergenic	1295616	NR_039635	100616399	NR_039635	MIR4436A	mir-4436a	microRNA 4436a	ncRNA
hypermethylation	chrX	140675001	140680000	chrX:140675001-140680000	promoter-TSS	promoter-TSS (NM_145662).2	-335	NM_013453	30014	NM_013453	SPANXA1	CT11.1|NAP-X|SPAN-X|SPAN-Xa|SPAN-Xb|SPANX|SPANX-A	sperm protein associated with the nucleus, X-linked, family member A1	protein-coding
hypermethylation	chr9	67265001	67270000	chr9:67265001-67270000	Intergenic	L1PREC2|LINE|L1	21992	NR_002817	375719	NR_002817	AQP7P1	bA251O17.3	aquaporin 7 pseudogene 1	pseudo
hypermethylation	chr8	6840001	6845000	chr8:6840001-6845000	Intergenic	MLT1G1|LTR|ERVL-MaLR	4743	NR_036686	170949	NR_036686	DEFT1P	DEFQ1|DEFT1	defensin, theta 1 pseudogene	pseudo
hypermethylation	chr9	67060001	67065000	chr9:67060001-67065000	Intergenic	L1PA2|LINE|L1	-30428	NR_046175	286297	NR_046175	LOC286297	-	methylenetetrahydrofolate dehydrogenase (NADP+ dependent) 1 like pseudogene	pseudo
hypermethylation	chr10	89245001	89250000	chr10:89245001-89250000	Intergenic	Intergenic	-16138	NR_039825	100616296	NR_039825	MIR4678	-	microRNA 4678	ncRNA
hypermethylation	chr10	49220001	49225000	chr10:49220001-49225000	intron	AluSz|SINE|Alu	-14675	NM_001137548	644054	NM_001137548	FAM25C	bA164N7.4	family with sequence similarity 25 member C	protein-coding
hypermethylation	chr9	69680001	69685000	chr9:69680001-69685000	intron	ALR/Alpha|Satellite|centr	30348	NR_136299	101929583	NR_136299	LOC101929583	-	methylenetetrahydrofolate dehydrogenase (NADP+ dependent) 1 like pseudogene	pseudo
hypermethylation	chr16	33195001	33200000	chr16:33195001-33200000	Intergenic	L1MB2|LINE|L1	-8083	NM_001099687	729355	NM_001099687	TP53TG3B	TP53TG3E|TP53TG3F	TP53 target 3B	protein-coding
hypermethylation	chr9	115870001	115875000	chr9:115870001-115875000	intron	intron (NR_024376, intron 2 of 2)	1457	NR_024376	100128385	NR_024376	FAM225B	C9orf110|LINC00256B|NCRNA00256B	family with sequence similarity 225 member B (non-protein coding)	ncRNA
hypermethylation	chr9	66180001	66185000	chr9:66180001-66185000	Intergenic	MLT1E1|LTR|ERVL-MaLR	-274789	NR_121647	103352539	NR_121647	LINC01410	-	long intergenic non-protein coding RNA 1410	ncRNA
hypermethylation	chrX	450001	455000	chrX:450001-455000	Intergenic	Intergenic	-104810	NM_013239	28227	NM_013239	PPP2R3B	NYREN8|PPP2R3L|PPP2R3LY|PR48|PR70	protein phosphatase 2 regulatory subunit B''beta	protein-coding
hypermethylation	chr7	65010001	65015000	chr7:65010001-65015000	Intergenic	Intergenic	-100267	NR_027392	644619	NR_027392	INTS4P2	INTS4L2	integrator complex subunit 4 pseudogene 2	pseudo
hypermethylation	chrY	1455001	1460000	chrY:1455001-1460000	intron	MLT1B|LTR|ERVL-MaLR	3539	NM_001636	293	NM_001636	SLC25A6	AAC3|ANT|ANT 2|ANT 3|ANT3|ANT3Y	solute carrier family 25 member 6	protein-coding
hypermethylation	chr7	61450001	61455000	chr7:61450001-61455000	Intergenic	ALR/Alpha|Satellite|centr	1311934	NR_003952	643955	NR_003952	ZNF733P	ZNF733	zinc finger protein 733, pseudogene	pseudo
hypermethylation	chr1	148005001	148010000	chr1:148005001-148010000	intron	intron (NM_001351372, intron 26 of 29)	13354	NR_104086	101954277	NR_104086	RNVU1-19	RNU1-126|RNU1-147|RNVU1-13|vU1.13|vU1.19	RNA, variant U1 small nuclear 19	snRNA
hypermethylation	chr2	108455001	108460000	chr2:108455001-108460000	intron	intron (NM_182588, intron 4 of 22)	14112	NM_182588	285190	NM_182588	RGPD4	RGP4	RANBP2-like and GRIP domain containing 4	protein-coding
[truncated: 5,081 more rows]

## Sheet: hypo genome DMRs
state	Chr	Start	End	coordinate	Annotation	Detailed Annotation	Distance to TSS	Nearest PromoterID	Entrez ID	Nearest Refseq	Gene Name	Gene Alias	Gene Description	Gene Type
[truncated: 88 more rows]
