# Supplementary material for: Genome-Wide Analysis of Cell-Free DNA Methylation Profiling for the Early Diagnosis of Pancreatic Cancer
Source: Front Genet. 2020 Dec 2;11:596078. doi: 10.3389/fgene.2020.596078 (PMC7794002; doi:10.3389/fgene.2020.596078)
Supplement: Supplementary Table 3 — Promoter DMRs identified in cfDNA of pancreatic cancer patient plasma. [file Table_3.XLSX]

## Sheet: genome DMRs in promoter
Supplementary Table S3: Promoter DMRs identified in cfDNA of pancreatic cancer patient plasma
State	Chr	Start	End	Strand	Distance to TSS	Nearest PromoterID	Entrez ID	Nearest Refseq	Gene Name	Gene Description	Gene Type
Hypermethylation	chr10	47213427	47215626	chr10:47213427-47215626	-900	NM_001190810	642517	NM_001190810	AGAP9	ArfGAP with GTPase domain, ankyrin repeat and PH domain 9	protein-coding
Hypermethylation	chr15	30425990	30428189	chr15:30425990-30428189	-165	NM_001355469	653075	NM_001355469	GOLGA8T	golgin A8 family member T	protein-coding
Hypermethylation	chrX	52987516	52989715	chrX:52987516-52989715	-545	NM_001321183	727866	NM_001099684	FAM156B	family with sequence similarity 156 member B	protein-coding
Hypermethylation	chrX	52985430	52987629	chrX:52985430-52987629	-84	NM_001321180	727866	NM_001099684	FAM156B	family with sequence similarity 156 member B	protein-coding
Hypermethylation	chr15	102499016	102501215	chr15:102499016-102501215	684	NR_036268	100422919	NR_036268	MIR1302-11	microRNA 1302-11	ncRNA
Hypermethylation	chr19	52004844	52007043	chr19:52004844-52007043	-900	NM_053003	89858	NM_033329	SIGLEC12	sialic acid binding Ig like lectin 12 (gene/pseudogene)	protein-coding
Hypermethylation	chr2	45168447	45170646	chr2:45168447-45170646	509	NM_005413	6496	NM_005413	SIX3	SIX homeobox 3	protein-coding
Hypermethylation	chr21	35301516	35303715	chr21:35301516-35303715	-811	NR_134559	100506334	NM_207472	LINC00649	long intergenic non-protein coding RNA 649	ncRNA
Hypermethylation	chr2	74780892	74783091	chr2:74780892-74783091	704	NM_001318867	1796	NM_001381	DOK1	docking protein 1	protein-coding
Hypermethylation	chr5	180748507	180750706	chr5:180748507-180750706	-901	NR_028327	100133331	NR_028327	LOC100133331	uncharacterized LOC100133331	ncRNA
Hypermethylation	chrY	59098457	59100656	chrY:59098457-59100656	-847	NM_005840	10251	NM_005840	SPRY3	sprouty RTK signaling antagonist 3	protein-coding
Hypermethylation	chr8	7638736	7640935	chr8:7638736-7640935	-899	NM_001282479	100131608	NM_001282479	PRR23D1	proline rich 23 domain containing 1	protein-coding
Hypermethylation	chr14	62035258	62037457	chr14:62035258-62037457	555	NR_110417	101927780	NR_110416	LINC01303	long intergenic non-protein coding RNA 1303	ncRNA
Hypermethylation	chrX	101468280	101470479	chrX:101468280-101470479	-901	NM_001277423	100996648	NM_001277423	TCP11X2	t-complex 11 family, X-linked 2	protein-coding
Hypermethylation	chr1	13357819	13360018	chr1:13357819-13360018	-901	NM_001013407	343068	NM_001013407	PRAMEF5	PRAME family member 5	protein-coding
Hypermethylation	chr10	47181489	47183688	chr10:47181489-47183688	-900	NM_001137549	100133093	NM_001137549	FAM25G	family with sequence similarity 25 member G	protein-coding
Hypermethylation	chr6	17280295	17282494	chr6:17280295-17282494	-415	NM_001143942	221662	NM_153020	RBM24	RNA binding motif protein 24	protein-coding
Hypermethylation	chr1	248802360	248804559	chr1:248802360-248804559	-900	NM_001001827	403244	NM_001001827	OR2T35	olfactory receptor family 2 subfamily T member 35	protein-coding
Hypermethylation	chr1	13477370	13479569	chr1:13477370-13479569	-900	NM_001099790	645414	NM_001099790	PRAMEF19	PRAME family member 19	protein-coding
Hypermethylation	chrX	1732026	1734225	chrX:1732026-1734225	-816	NM_001171038	438	NM_004043	ASMT	acetylserotonin O-methyltransferase	protein-coding
Hypermethylation	chr22	21769693	21771892	chr22:21769693-21771892	-901	NM_015094	23119	NM_015094	HIC2	HIC ZBTB transcriptional repressor 2	protein-coding
Hypermethylation	chrX	52237019	52239218	chrX:52237019-52239218	-692	NM_001097594	653220	NM_001097591	XAGE1A	X antigen family member 1A	protein-coding
Hypermethylation	chr16	16421162	16423361	chr16:16421162-16423361	-901	NR_107060	102465908	NR_107060	MIR6770-2	microRNA 6770-2	ncRNA
Hypermethylation	chr1	148202337	148204536	chr1:148202337-148204536	-900	NM_001144032	730262	NM_001144032	PPIAL4E	peptidylprolyl isomerase A like 4E	protein-coding
Hypermethylation	chr14	39385887	39388086	chr14:39385887-39388086	-900	NR_039982	283547	NR_039982	LINC00639	long intergenic non-protein coding RNA 639	ncRNA
Hypermethylation	chr10	48213724	48215923	chr10:48213724-48215923	-901	NM_001190810	642517	NM_001190810	AGAP9	ArfGAP with GTPase domain, ankyrin repeat and PH domain 9	protein-coding
Hypermethylation	chr16	16416445	16418644	chr16:16416445-16418644	-901	NR_106971	102465684	NR_106971	MIR6511A4	microRNA 6511a-4	ncRNA
Hypermethylation	chr2	131326422	131328621	chr2:131326422-131328621	-881	NR_033930	646743	NR_033930	PRSS40B	serine protease 40B	pseudo
Hypermethylation	chr22	21901736	21903935	chr22:21901736-21903935	-901	NM_001256355	7332	NM_003347	UBE2L3	ubiquitin conjugating enzyme E2 L3	protein-coding
Hypermethylation	chrX	49313927	49316126	chrX:49313927-49316126	-832	NM_001098405	100008586	NM_001098405	GAGE12F	G antigen 12F	protein-coding
Hypermethylation	chr11	48508345	48510544	chr11:48508345-48510544	-901	NM_001005512	403253	NM_001005512	OR4A47	olfactory receptor family 4 subfamily A member 47	protein-coding
Hypermethylation	chr15	84902525	84904724	chr15:84902525-84904724	-901	NM_001267536	643707	NM_001267536	GOLGA6L4	golgin A6 family-like 4	protein-coding
Hypermethylation	chr5	39219481	39221680	chr5:39219481-39221680	-872	NM_199335	2533	NM_001465	FYB1	FYN binding protein 1	protein-coding
Hypermethylation	chr14	52116576	52118775	chr14:52116576-52118775	787	NR_037676	145438	NR_037676	FRMD6-AS1	FRMD6 antisense RNA 1	ncRNA
Hypermethylation	chr4	9253104	9255303	chr4:9253104-9255303	-901	NM_001256860	100287404	NM_001256860	USP17L19	ubiquitin specific peptidase 17-like family member 19	protein-coding
Hypermethylation	chrX	49361616	49363815	chrX:49361616-49363815	-901	NM_001040663	2543	NM_001468	GAGE1	G antigen 1	protein-coding
Hypermethylation	chr7	143266894	143269093	chr7:143266894-143269093	-901	NM_001008747	441294	NM_001008747	CTAGE15	CTAGE family member 15	protein-coding
Hypermethylation	chrX	49233708	49235907	chrX:49233708-49235907	-901	NM_001098411	645037	NM_001098411	GAGE2B	G antigen 2B	protein-coding
Hypermethylation	chr4	9267345	9269544	chr4:9267345-9269544	-901	NM_001256861	100287441	NM_001256861	USP17L20	ubiquitin specific peptidase 17-like family member 20	protein-coding
Hypermethylation	chr16	14803546	14805745	chr16:14803546-14805745	-901	NM_001277323	642778	NM_001277323	NPIPA3	nuclear pore complex interacting protein family member A3	protein-coding
Hypermethylation	chrX	72062876	72065075	chrX:72062876-72065075	-901	NM_033053	63947	NM_033053	DMRTC1	DMRT like family C1	protein-coding
Hypomethylation	chr2	234294800	234296999	chr2:234294800-234296999	-901	NM_003648	8527	NM_003648	DGKD	diacylglycerol kinase delta	protein-coding
Hypermethylation	chrX	49323507	49325706	chrX:49323507-49325706	-805	NM_001098405	100008586	NM_001098405	GAGE12F	G antigen 12F	protein-coding
Hypermethylation	chr8	86815591	86817790	chr8:86815591-86817790	-900	NR_003594	100288527	NR_003594	REXO1L2P	REXO1 like 2, pseudogene	pseudo
Hypermethylation	chr5	89852617	89854816	chr5:89852617-89854816	-901	NR_003149	84059	NM_032119	ADGRV1	adhesion G protein-coupled receptor V1	protein-coding
Hypermethylation	chr17	20407612	20409811	chr17:20407612-20409811	-900	NR_029393	644945	NR_029393	KRT16P3	keratin 16 pseudogene 3	pseudo
Hypermethylation	chr14	19409912	19412111	chr14:19409912-19412111	-900	NR_046104	642426	NR_046104	LINC02297	long intergenic non-protein coding RNA 2297	ncRNA
Hypermethylation	chrX	49313892	49316091	chrX:49313892-49316091	-867	NM_001098405	100008586	NM_001098405	GAGE12F	G antigen 12F	protein-coding
Hypermethylation	chr11	59633842	59636041	chr11:59633842-59636041	-900	NM_001062	6947	NM_001062	TCN1	transcobalamin 1	protein-coding
Hypermethylation	chr17	16735948	16738147	chr17:16735948-16738147	-900	NR_029392	400578	NR_029392	KRT16P2	keratin 16 pseudogene 2	pseudo
Hypermethylation	chr3	108247970	108250169	chr3:108247970-108250169	-900	NM_014981	22989	NM_014981	MYH15	myosin heavy chain 15	protein-coding
Hypermethylation	chrX	148676771	148678970	chrX:148676771-148678970	-896	NM_016153	100506164	NM_016153	HSFX1	heat shock transcription factor family, X-linked 1	protein-coding
Hypermethylation	chr2	88045610	88047809	chr2:88045610-88047809	-897	NM_002665	5342	NM_002665	PLGLB2	plasminogen-like B2	protein-coding
Hypermethylation	chrX	154688077	154690276	chrX:154688077-154690276	420	NM_080720	83740	NM_080720	H2AFB3	H2A histone family member B3	protein-coding
Hypermethylation	chr16	32262645	32264844	chr16:32262645-32264844	-901	NR_110898	729264	NM_001243722	TP53TG3D	TP53 target 3D	protein-coding
Hypermethylation	chr1	144340574	144342773	chr1:144340574-144342773	83	NR_024584	728855	NR_024510	LINC00623	long intergenic non-protein coding RNA 623	ncRNA
Hypermethylation	chr7	72632674	72634873	chr7:72632674-72634873	-901	NR_003186	654816	NR_003186	NCF1B	neutrophil cytosolic factor 1B pseudogene	pseudo
Hypermethylation	chr22	24198040	24200239	chr22:24198040-24200239	-48	NM_001282864	66035	NM_030807	SLC2A11	solute carrier family 2 member 11	protein-coding
Hypermethylation	chrX	49205135	49207334	chrX:49205135-49207334	-882	NM_001098407	729408	NM_001098407	GAGE2D	G antigen 2D	protein-coding
Hypermethylation	chr19	70767	72966	chr19:70767-72966	-107	NR_036051	100302278	NR_036051	MIR1302-2	microRNA 1302-2	ncRNA
Hypermethylation	chr1	109849464	109851663	chr1:109849464-109851663	-900	NM_001265613	343263	NM_001010985	MYBPHL	myosin binding protein H like	protein-coding
Hypermethylation	chr15	84869242	84871441	chr15:84869242-84871441	-900	NR_049748	642423	NR_049748	LOC642423	golgin A2 pseudogene	pseudo
Hypermethylation	chr15	32727051	32729250	chr15:32727051-32729250	-900	NR_027470	100288380	NR_027470	ULK4P2	ULK4 pseudogene 2	pseudo
Hypermethylation	chr15	34681802	34684001	chr15:34681802-34684001	-900	NM_181077	23015	NM_181077	GOLGA8A	golgin A8 family member A	protein-coding
Hypermethylation	chr16	29463822	29466021	chr16:29463822-29466021	605	NR_135304	552900	NM_001031827	BOLA2	bolA family member 2	protein-coding
Hypermethylation	chr4	9219878	9222077	chr4:9219878-9222077	-901	NM_001256853	100287205	NM_001256853	USP17L12	ubiquitin specific peptidase 17-like family member 12	protein-coding
Hypermethylation	chrX	49324600	49326799	chrX:49324600-49326799	192	NM_001477	26748	NM_001477	GAGE12I	G antigen 12I	protein-coding
Hypermethylation	chr1	104238712	104240911	chr1:104238712-104240911	-735	NM_001346780	278	NM_001008219	AMY1C	amylase, alpha 1C (salivary)	protein-coding
Hypermethylation	chr10	44099855	44102054	chr10:44099855-44102054	-901	NM_001318142	220992	NM_145312	ZNF485	zinc finger protein 485	protein-coding
Hypermethylation	chr8	12292522	12294721	chr8:12292522-12294721	186	NR_148878	653333	NM_001137610	FAM86B2	family with sequence similarity 86 member B2	protein-coding
Hypermethylation	chrX	49294780	49296979	chrX:49294780-49296979	-867	NM_001098405	100008586	NM_001098405	GAGE12F	G antigen 12F	protein-coding
Hypermethylation	chr15	23388722	23390921	chr15:23388722-23390921	-901	NR_036470	100132101	NR_036470	HERC2P7	hect domain and RLD 2 pseudogene 7	pseudo
Hypermethylation	chr16	1381606	1383805	chr16:1381606-1383805	-901	NM_001286464	8938	NM_003933	BAIAP3	BAI1 associated protein 3	protein-coding
Hypermethylation	chr2	45168818	45171017	chr2:45168818-45171017	880	NM_005413	6496	NM_005413	SIX3	SIX homeobox 3	protein-coding
Hypermethylation	chr1	143912961	143915160	chr1:143912961-143915160	324	NM_001345942	728833	NM_207418	FAM72D	family with sequence similarity 72 member D	protein-coding
Hypermethylation	chr7	143994614	143996813	chr7:143994614-143996813	-753	NR_002158	401428	NR_002158	OR2A20P	olfactory receptor family 2 subfamily A member 20 pseudogene	pseudo
Hypermethylation	chr17	15666017	15668216	chr17:15666017-15668216	-901	NR_033865	644694	NR_033865	CDRT15P2	CMT1A duplicated region transcript 15 pseudogene 2	pseudo
Hypermethylation	chrX	51451925	51454124	chrX:51451925-51454124	-584	NM_001355278	441495	NM_001355278	CENPVL2	centromere protein V like 2	protein-coding
Hypermethylation	chr8	145486494	145488693	chr8:145486494-145488693	-900	NR_107057	102465906	NR_107057	MIR7112	microRNA 7112	ncRNA
Hypermethylation	chr10	46640804	46643003	chr10:46640804-46643003	-858	NM_001352548	26095	NM_015605	PTPN20	protein tyrosine phosphatase, non-receptor type 20	protein-coding
Hypermethylation	chr1	104238713	104240912	chr1:104238713-104240912	-736	NM_001346780	278	NM_001008219	AMY1C	amylase, alpha 1C (salivary)	protein-coding
Hypermethylation	chr7	72500110	72502309	chr7:72500110-72502309	-900	NR_003664	728524	NM_001023562	SPDYE8P	speedy/RINGO cell cycle regulator family member E8, pseudogene	pseudo
Hypermethylation	chr9	70854839	70857038	chr9:70854839-70857038	-867	NM_001286836	220869	NM_001024916	CBWD5	COBW domain containing 5	protein-coding
Hypermethylation	chrX	49195596	49197795	chrX:49195596-49197795	-868	NM_001098407	729408	NM_001098407	GAGE2D	G antigen 2D	protein-coding
Hypermethylation	chr17	36281960	36284159	chr17:36281960-36284159	-918	NM_001001418	414060	NM_001001418	TBC1D3C	TBC1 domain family member 3C	protein-coding
Hypermethylation	chr22	36647117	36649316	chr22:36647117-36649316	-901	NM_145343	8542	NM_003661	APOL1	apolipoprotein L1	protein-coding
Hypermethylation	chr22	21519192	21521391	chr22:21519192-21521391	-901	NR_108107	642633	NM_201565	FAM230B	family with sequence similarity 230 member B (non-protein coding)	ncRNA
Hypermethylation	chr9	42002536	42004735	chr9:42002536-42004735	-15236	NR_126048	102724238	NR_126048	LOC102724238	uncharacterized LOC102724238	ncRNA
Hypermethylation	chr19	77491	79690	chr19:77491-79690	-900	NR_026820	641702	NR_026820	FAM138F	family with sequence similarity 138 member F	ncRNA
Hypermethylation	chr12	7058434	7060633	chr12:7058434-7060633	-901	NM_002831	5777	NM_002831	PTPN6	protein tyrosine phosphatase, non-receptor type 6	protein-coding
Hypermethylation	chr15	22734246	22736445	chr15:22734246-22736445	-901	NM_001001413	283767	NM_001001413	GOLGA6L1	golgin A6 family-like 1	protein-coding
Hypermethylation	chr5	10562435	10564634	chr5:10562435-10564634	-901	NM_001164440	651746	NM_001164440	ANKRD33B	ankyrin repeat domain 33B	protein-coding
Hypermethylation	chr21	42686661	42688860	chr21:42686661-42688860	-901	NM_206964	54097	NM_058186	FAM3B	family with sequence similarity 3 member B	protein-coding
Hypermethylation	chr10	47173944	47176143	chr10:47173944-47176143	-900	NM_001271702	653145	NM_001040084	ANXA8	annexin A8	protein-coding
Hypermethylation	chrX	49224138	49226337	chrX:49224138-49226337	-901	NM_001098407	729408	NM_001098407	GAGE2D	G antigen 2D	protein-coding
Hypermethylation	chr10	49891518	49893717	chr10:49891518-49893717	-901	NM_020945	57705	NM_020945	WDFY4	WDFY family member 4	protein-coding
Hypermethylation	chr6	32004093	32006292	chr6:32004093-32006292	-901	NM_001128590	1589	NM_000500	CYP21A2	cytochrome P450 family 21 subfamily A member 2	protein-coding
Hypermethylation	chr1	104290463	104292662	chr1:104290463-104292662	-714	NM_001346780	278	NM_001008219	AMY1C	amylase, alpha 1C (salivary)	protein-coding
Hypermethylation	chr22	16160066	16162265	chr22:16160066-16162265	-901	NR_073460	101101776	NR_073460	BMS1P17	BMS1, ribosome biogenesis factor pseudogene 17	pseudo
Hypermethylation	chr11	61006629	61008828	chr11:61006629-61008828	-920	NM_014224	5222	NM_014224	PGA5	pepsinogen 5, group I (pepsinogen A)	protein-coding
Hypermethylation	chrX	146363349	146365548	chrX:146363349-146365548	-900	NR_030239	574517	NR_030239	MIR514A2	microRNA 514a-2	ncRNA
Hypermethylation	chr5	175544552	175546751	chr5:175544552-175546751	-901	NR_038402	100507387	NR_038402	LOC100507387	uncharacterized LOC100507387	ncRNA
Hypermethylation	chr15	25325914	25328113	chr15:25325914-25328113	580	NR_003330	100033427	NR_003330	SNORD116-15	small nucleolar RNA, C/D box 116-15	snoRNA
Hypermethylation	chr17	44438935	44441134	chr17:44438935-44441134	-871	NM_001113738	51326	NM_016632	ARL17A	ADP ribosylation factor like GTPase 17A	protein-coding
Hypermethylation	chr16	15003081	15005280	chr16:15003081-15005280	-897	NR_036144	100422836	NR_036144	MIR3180-3	microRNA 3180-3	ncRNA
Hypermethylation	chr11	89655232	89657431	chr11:89655232-89657431	-901	NM_001105522	729384	NM_001105522	TRIM49D2	tripartite motif containing 49D2	protein-coding
Hypermethylation	chrX	154111244	154113443	chrX:154111244-154113443	-901	NM_001017991	474381	NM_001017991	H2AFB2	H2A histone family member B2	protein-coding
Hypermethylation	chr16	21445577	21447776	chr16:21445577-21447776	-900	NR_024456	100190986	NR_024456	LOC100190986	uncharacterized LOC100190986	ncRNA
Hypermethylation	chr15	32747636	32749835	chr15:32747636-32749835	-900	NM_001277308	728047	NM_001277308	GOLGA8O	golgin A8 family member O	protein-coding
Hypermethylation	chr1	13357833	13360032	chr1:13357833-13360032	-887	NM_001013407	343068	NM_001013407	PRAMEF5	PRAME family member 5	protein-coding
Hypermethylation	chr9	84541343	84543542	chr9:84541343-84543542	-901	NM_001145197	389761	NM_207415	SPATA31D4	SPATA31 subfamily D member 4	protein-coding
Hypermethylation	chr1	104196325	104198524	chr1:104196325-104198524	-714	NM_001346780	278	NM_001008219	AMY1C	amylase, alpha 1C (salivary)	protein-coding
Hypermethylation	chrX	49771572	49773771	chrX:49771572-49773771	-368	NR_030224	574502	NR_030224	MIR500A	microRNA 500a	ncRNA
Hypermethylation	chr3	45982973	45985172	chr3:45982973-45985172	-901	NM_006564	10663	NM_006564	CXCR6	C-X-C motif chemokine receptor 6	protein-coding
Hypermethylation	chrX	153811418	153813617	chrX:153811418-153813617	-901	NM_139250	246100	NM_139250	CTAG1A	cancer/testis antigen 1A	protein-coding
Hypermethylation	chrX	151083397	151085596	chrX:151083397-151085596	-213	NM_002362	4103	NM_002362	MAGEA4	MAGE family member A4	protein-coding
Hypermethylation	chr9	46827290	46829489	chr9:46827290-46829489	-15280	NR_126050	103908605	NR_126050	LOC103908605	uncharacterized LOC103908605	ncRNA
Hypermethylation	chr7	96653944	96656143	chr7:96653944-96656143	-900	NM_005221	1749	NM_005221	DLX5	distal-less homeobox 5	protein-coding
Hypermethylation	chr11	89657930	89660129	chr11:89657930-89660129	-901	NM_001206627	399939	NM_001206627	TRIM49D1	tripartite motif containing 49D1	protein-coding
Hypermethylation	chrX	154603624	154605823	chrX:154603624-154605823	-900	NR_109985	101927830	NR_109985	LOC101927830	uncharacterized LOC101927830	ncRNA
Hypermethylation	chr19	48408935	48411134	chr19:48408935-48411134	-901	NR_004437	100126800	NR_004437	SNAR-A12	small ILF3/NF90-associated RNA A12	snRNA
Hypermethylation	chr16	69982608	69984807	chr16:69982608-69984807	-901	NM_001136214	348174	NM_182619	CLEC18A	C-type lectin domain family 18 member A	protein-coding
Hypermethylation	chrX	52778281	52780480	chrX:52778281-52780480	-900	NM_003147	6757	NM_003147	SSX2	SSX family member 2	protein-coding
Hypermethylation	chr8	42358779	42360978	chr8:42358779-42360978	-900	NM_001257180	6575	NM_006749	SLC20A2	solute carrier family 20 member 2	protein-coding
Hypermethylation	chrX	52532951	52535150	chrX:52532951-52535150	-747	NM_001097594	653220	NM_001097591	XAGE1A	X antigen family member 1A	protein-coding
Hypermethylation	chr4	110832040	110834239	chr4:110832040-110834239	-901	NM_001178131	1950	NM_001963	EGF	epidermal growth factor	protein-coding
Hypermethylation	chr11	89573165	89575364	chr11:89573165-89575364	-901	NR_028346	642569	NM_001145126	TRIM53AP	tripartite motif containing 53A, pseudogene	pseudo
Hypermethylation	chr2	98094625	98096824	chr2:98094625-98096824	-900	NR_103732	100506076	NR_103732	LOC100506076	uncharacterized LOC100506076	ncRNA
Hypermethylation	chr2	96810980	96813179	chr2:96810980-96813179	-900	NM_004418	1844	NM_004418	DUSP2	dual specificity phosphatase 2	protein-coding
Hypermethylation	chr1	108990904	108993103	chr1:108990904-108993103	-901	NM_001143987	653149	NM_001143987	NBPF6	NBPF member 6	protein-coding
Hypermethylation	chr1	104196141	104198340	chr1:104196141-104198340	-898	NM_001346780	278	NM_001008219	AMY1C	amylase, alpha 1C (salivary)	protein-coding
Hypermethylation	chr15	82986228	82988427	chr15:82986228-82988427	-15577	NR_120378	102724034	NR_120378	LOC102724034	uncharacterized LOC102724034	ncRNA
Hypermethylation	chr4	9362855	9365054	chr4:9362855-9365054	-901	NM_001242328	728379	NM_001242328	USP17L26	ubiquitin specific peptidase 17-like family member 26	protein-coding
Hypermethylation	chrX	51812169	51814368	chrX:51812169-51814368	-900	NM_001272061	728239	NM_001098800	MAGED4	MAGE family member D4	protein-coding
Hypermethylation	chr10	135478558	135480757	chr10:135478558-135480757	-39358	NM_001080998	441581	NM_001080998	FRG2B	FSHD region gene 2 family member B	protein-coding
Hypermethylation	chr8	86746527	86748726	chr8:86746527-86748726	-901	NR_003594	100288527	NR_003594	REXO1L2P	REXO1 like 2, pseudogene	pseudo
Hypermethylation	chr8	70745426	70747625	chr8:70745426-70747625	774	NM_030958	81796	NM_030958	SLCO5A1	solute carrier organic anion transporter family member 5A1	protein-coding
Hypermethylation	chr1	161519619	161521818	chr1:161519619-161521818	-191	NM_001329120	2214	NM_000569	FCGR3A	Fc fragment of IgG receptor IIIa	protein-coding
Hypermethylation	chr15	43882252	43884451	chr15:43882252-43884451	-900	NM_001354398	9677	NM_014659	PPIP5K1	diphosphoinositol pentakisphosphate kinase 1	protein-coding
Hypermethylation	chr7	143966193	143968392	chr7:143966193-143968392	-415	NM_001278507	100142659	NM_001278507	CTAGE8	CTAGE family member 8	protein-coding
Hypermethylation	chr15	22082942	22085141	chr15:22082942-22085141	-900	NR_110752	102724631	NM_207355	POTEB3	POTE ankyrin domain family member B3	protein-coding
Hypermethylation	chr19	7028594	7030793	chr19:7028594-7030793	-901	NM_001136507	284428	NM_001136507	MBD3L5	methyl-CpG binding domain protein 3 like 5	protein-coding
Hypermethylation	chr9	42715234	42717433	chr9:42715234-42717433	-1733	NM_199244	349334	NM_199244	FOXD4L4	forkhead box D4 like 4	protein-coding
Hypermethylation	chr2	231090245	231092444	chr2:231090245-231092444	899	NM_001005176	11262	NM_007237	SP140	SP140 nuclear body protein	protein-coding
Hypermethylation	chr3	186646315	186648514	chr3:186646315-186648514	-901	NM_173217	6480	NM_003032	ST6GAL1	ST6 beta-galactoside alpha-2,6-sialyltransferase 1	protein-coding
Hypermethylation	chr2	87142738	87144937	chr2:87142738-87144937	-901	NM_001024457	400966	NM_001024457	RGPD1	RANBP2-like and GRIP domain containing 1	protein-coding
Hypermethylation	chr9	43133311	43135510	chr9:43133311-43135510	-866	NM_001012421	441430	NM_001012421	ANKRD20A2	ankyrin repeat domain 20 family member A2	protein-coding
Hypermethylation	chr8	7703402	7705601	chr8:7703402-7705601	-901	NM_058203	10407	NM_016512	SPAG11B	sperm associated antigen 11B	protein-coding
Hypermethylation	chr9	65509411	65511610	chr9:65509411-65511610	-900	NM_001113541	727905	NM_001113541	SPATA31A5	SPATA31 subfamily A member 5	protein-coding
Hypermethylation	chr9	42856152	42858351	chr9:42856152-42858351	-49	NR_136299	101929583	NR_136299	LOC101929583	methylenetetrahydrofolate dehydrogenase (NADP+ dependent) 1 like pseudogene	pseudo
Hypermethylation	chr7	74653260	74655459	chr7:74653260-74655459	-900	NR_003580	100093631	NR_003580	GTF2IP4	general transcription factor IIi pseudogene 4	pseudo
Hypermethylation	chr4	9257850	9260049	chr4:9257850-9260049	-901	NM_001256854	100287178	NM_001256854	USP17L11	ubiquitin specific peptidase 17-like family member 11	protein-coding
Hypermethylation	chr19	29457375	29459574	chr19:29457375-29459574	-901	NR_110760	102724958	NR_110760	LOC102724958	uncharacterized LOC102724958	ncRNA
Hypermethylation	chrX	49214657	49216856	chrX:49214657-49216856	-878	NM_001127212	729447	NM_001127212	GAGE2A	G antigen 2A	protein-coding
Hypermethylation	chr8	12051425	12053624	chr8:12051425-12053624	-882	NR_148876	653333	NM_001137610	FAM86B2	family with sequence similarity 86 member B2	protein-coding
Hypermethylation	chr10	48245662	48247861	chr10:48245662-48247861	-901	NM_001137548	644054	NM_001137548	FAM25C	family with sequence similarity 25 member C	protein-coding
Hypermethylation	chrX	51925919	51928118	chrX:51925919-51928118	-901	NM_177537	81557	NM_030801	MAGED4B	MAGE family member D4B	protein-coding
Hypermethylation	chr7	143994466	143996665	chr7:143994466-143996665	-901	NR_002158	401428	NR_002158	OR2A20P	olfactory receptor family 2 subfamily A member 20 pseudogene	pseudo
Hypermethylation	chr7	76666797	76668996	chr7:76666797-76668996	-901	NR_028058	100132832	NM_001129851	PMS2P9	PMS1 homolog 2, mismatch repair system component pseudogene 9	pseudo
Hypermethylation	chr17	16690057	16692256	chr17:16690057-16692256	-901	NM_001348162	100129396	NM_001348162	FAM106CP	family with sequence similarity 106 member C, pseudogene	protein-coding
Hypermethylation	chr1	75592119	75594318	chr1:75592119-75594318	-901	NM_001001933	431707	NM_001001933	LHX8	LIM homeobox 8	protein-coding
Hypermethylation	chr16	18434590	18436789	chr16:18434590-18436789	-901	NR_103772	100288162	NR_103772	LOC100288162	uncharacterized LOC100288162	ncRNA
Hypermethylation	chr16	16409466	16411665	chr16:16409466-16411665	486	NR_146336	110006323	NR_146336	PKD1P4-NPIPA8	PKD1P4-NPIPA8 readthrough	pseudo
Hypermethylation	chr6	150261136	150263335	chr6:150261136-150263335	-839	NM_025217	80328	NM_025217	ULBP2	UL16 binding protein 2	protein-coding
Hypermethylation	chr9	42466589	42468788	chr9:42466589-42468788	-901	NR_136310	105379252	NR_136310	LOC105379252	family with sequence similarity 95 member B1-like	ncRNA
Hypermethylation	chr15	85748319	85750518	chr15:85748319-85750518	-900	NR_049748	642423	NR_049748	LOC642423	golgin A2 pseudogene	pseudo
Hypermethylation	chr7	101996690	101998889	chr7:101996690-101998889	-900	NM_001146210	729597	NM_001146210	SPDYE6	speedy/RINGO cell cycle regulator family member E6	protein-coding
Hypermethylation	chrX	49342541	49344740	chrX:49342541-49344740	-901	NM_001127199	100132399	NM_001127199	GAGE12D	G antigen 12D	protein-coding
Hypermethylation	chr2	110742557	110744756	chr2:110742557-110744756	-901	NR_046110	440894	NR_046110	LINC01123	long intergenic non-protein coding RNA 1123	ncRNA
Hypermethylation	chrX	49294815	49297014	chrX:49294815-49297014	-832	NM_001098405	100008586	NM_001098405	GAGE12F	G antigen 12F	protein-coding
Hypomethylation	chr19	49126209	49128408	chr19:49126209-49128408	-901	NM_001204160	56848	NM_020126	SPHK2	sphingosine kinase 2	protein-coding
Hypermethylation	chrX	140675859	140678058	chrX:140675859-140678058	-877	NM_145662	728712	NM_145662	SPANXA2	SPANX family member A2	protein-coding
Hypermethylation	chr4	191010063	191012262	chr4:191010063-191012262	25505	NR_121644	100419743	NR_121644	DBET	D4Z4 binding element transcript (non-protein coding)	ncRNA
Hypermethylation	chr9	46685557	46687756	chr9:46685557-46687756	-901	NR_047527	387628	NM_174950	FGF7P6	fibroblast growth factor 7 pseudogene 6	pseudo
Hypermethylation	chr4	9358108	9360307	chr4:9358108-9360307	-901	NR_046416	391627	NM_001105662	USP17L9P	ubiquitin specific peptidase 17-like family member 9, pseudogene	pseudo
Hypermethylation	chr2	97942454	97944653	chr2:97942454-97944653	-901	NR_103732	100506076	NR_103732	LOC100506076	uncharacterized LOC100506076	ncRNA
Hypomethylation	chr19	45279126	45281325	chr19:45279126-45281325	-901	NM_012116	23624	NM_012116	CBLC	Cbl proto-oncogene C	protein-coding
Hypermethylation	chr2	130737846	130740045	chr2:130737846-130740045	-900	NR_036537	100131320	NR_036537	RAB6C-AS1	RAB6C antisense RNA 1	ncRNA
Hypermethylation	chr19	48425036	48427235	chr19:48425036-48427235	-901	NR_024228	100169958	NR_024228	SNAR-A8	small ILF3/NF90-associated RNA A8	snRNA
Hypermethylation	chrX	151082709	151084908	chrX:151082709-151084908	-901	NM_002362	4103	NM_002362	MAGEA4	MAGE family member A4	protein-coding
Hypermethylation	chr17	47921272	47923471	chr17:47921272-47923471	-901	NM_001242791	729220	NM_001242791	FLJ45513	uncharacterized LOC729220	protein-coding
Hypermethylation	chr8	6847044	6849243	chr8:6847044-6849243	-900	NR_036687	100287083	NR_036687	DEFT1P2	defensin, theta 1 pseudogene 2	pseudo
Hypermethylation	chr1	16997498	16999697	chr1:16997498-16999697	-901	NM_001354554	102723383	NM_001354554	LOC102723383	FAM231A/C-like protein LOC102723383	protein-coding
Hypermethylation	chr16	16392016	16394215	chr16:16392016-16394215	-901	NR_036140	100422960	NR_036140	MIR3179-1	microRNA 3179-1	ncRNA
Hypermethylation	chr5	111753280	111755479	chr5:111753280-111755479	634	NM_022140	64097	NM_022140	EPB41L4A	erythrocyte membrane protein band 4.1 like 4A	protein-coding
Hypermethylation	chr1	621835	624034	chr1:621835-624034	-900	NM_001005277	81399	NM_001005277	OR4F16	olfactory receptor family 4 subfamily F member 16	protein-coding
Hypermethylation	chr2	131356949	131359148	chr2:131356949-131359148	-797	NM_001079530	653275	NM_001079530	CFC1B	cripto, FRL-1, cryptic family 1B	protein-coding
Hypermethylation	chr14	20020073	20022272	chr14:20020073-20022272	-900	NM_001145442	641455	NM_001145442	POTEM	POTE ankyrin domain family member M	protein-coding
Hypermethylation	chr1	104290279	104292478	chr1:104290279-104292478	-898	NM_001346780	278	NM_001008219	AMY1C	amylase, alpha 1C (salivary)	protein-coding
Hypermethylation	chr22	24320314	24322513	chr22:24320314-24322513	606	NM_001355	1652	NM_001355	DDT	D-dopachrome tautomerase	protein-coding
Hypermethylation	chrX	70981140	70983339	chrX:70981140-70983339	-901	NM_001145140	100130361	NM_001145140	CXorf49	chromosome X open reading frame 49	protein-coding
Hypermethylation	chrX	49313881	49316080	chrX:49313881-49316080	-878	NM_001098405	100008586	NM_001098405	GAGE12F	G antigen 12F	protein-coding
Hypermethylation	chrX	49205160	49207359	chrX:49205160-49207359	-857	NM_001098407	729408	NM_001098407	GAGE2D	G antigen 2D	protein-coding
Hypermethylation	chr11	35682353	35684552	chr11:35682353-35684552	-848	NM_017583	54765	NM_017583	TRIM44	tripartite motif containing 44	protein-coding
Hypermethylation	chr8	53477822	53480021	chr8:53477822-53480021	-900	NM_207413	389658	NM_207413	ALKAL1	ALK and LTK ligand 1	protein-coding
Hypermethylation	chr2	133014454	133016653	chr2:133014454-133016653	-11	NR_152415	554226	NM_001358416	ANKRD30BL	ankyrin repeat domain 30B like	protein-coding
Hypermethylation	chr8	22014145	22016344	chr8:22014145-22016344	-900	NM_139278	203190	NM_139278	LGI3	leucine rich repeat LGI family member 3	protein-coding
Hypermethylation	chrX	119211508	119213707	chrX:119211508-119213707	-900	NM_032498	84528	NM_032498	RHOXF2	Rhox homeobox family member 2	protein-coding
Hypermethylation	chr7	139526952	139529151	chr7:139526952-139529151	-901	NM_001166253	6916	NM_001061	TBXAS1	thromboxane A synthase 1	protein-coding
Hypermethylation	chr7	65110777	65112976	chr7:65110777-65112976	-891	NR_027392	644619	NR_027392	INTS4P2	integrator complex subunit 4 pseudogene 2	pseudo
Hypermethylation	chr14	95622025	95624224	chr14:95622025-95624224	635	NM_177438	23405	NM_030621	DICER1	dicer 1, ribonuclease III	protein-coding
Hypermethylation	chr1	248614099	248616298	chr1:248614099-248616298	-901	NM_001004136	401992	NM_001004136	OR2T2	olfactory receptor family 2 subfamily T member 2	protein-coding
Hypermethylation	chr9	45725029	45727228	chr9:45725029-45727228	284243	NR_148348	107984035	NR_148348	LOC107984035	uncharacterized LOC107984035	ncRNA
Hypermethylation	chr16	18495929	18498128	chr16:18495929-18498128	-900	NR_036141	100422870	NR_036141	MIR3180-1	microRNA 3180-1	ncRNA
Hypermethylation	chr16	30203164	30205363	chr16:30203164-30205363	605	NR_135304	552900	NM_001031827	BOLA2	bolA family member 2	protein-coding
Hypermethylation	chr4	71198671	71200870	chr4:71198671-71200870	-901	NM_033122	85438	NM_033122	CABS1	calcium binding protein, spermatid associated 1	protein-coding
Hypermethylation	chr15	22145603	22147802	chr15:22145603-22147802	-900	NR_028506	440225	NR_028506	NF1P2	neurofibromin 1 pseudogene 2	pseudo
Hypermethylation	chr1	148804015	148806214	chr1:148804015-148806214	-901	NM_001164261	645142	NM_001164261	PPIAL4D	peptidylprolyl isomerase A like 4D	protein-coding
Hypermethylation	chrX	49323480	49325679	chrX:49323480-49325679	-832	NM_001098405	100008586	NM_001098405	GAGE12F	G antigen 12F	protein-coding
Hypermethylation	chr17	30478391	30480590	chr17:30478391-30480590	-900	NR_002222	503640	NR_002222	ARGFXP2	arginine-fifty homeobox pseudogene 2	pseudo
Hypermethylation	chr2	111141903	111144102	chr2:111141903-111144102	-889	NR_027244	151009	NR_027244	LINC01106	long intergenic non-protein coding RNA 1106	ncRNA
Hypermethylation	chr2	2321004	2323203	chr2:2321004-2323203	-901	NR_024468	730811	NR_024468	MYT1L-AS1	MYT1L antisense RNA 1	ncRNA
Hypermethylation	chr16	32687249	32689448	chr16:32687249-32689448	-898	NR_110911	729355	NM_001099687	TP53TG3B	TP53 target 3B	protein-coding
Hypermethylation	chr17	61523346	61525545	chr17:61523346-61525545	-723	NM_001915	1534	NM_001915	CYB561	cytochrome b561	protein-coding
Hypermethylation	chr1	206136440	206138639	chr1:206136440-206138639	274	NM_001317901	729533	NM_001123168	FAM72A	family with sequence similarity 72 member A	protein-coding
Hypermethylation	chr22	21871581	21873780	chr22:21871581-21873780	-900	NR_003700	375133	NR_003700	PI4KAP2	phosphatidylinositol 4-kinase alpha pseudogene 2	pseudo
Hypermethylation	chr9	42858886	42861085	chr9:42858886-42861085	-900	NR_046175	286297	NR_046175	LOC286297	methylenetetrahydrofolate dehydrogenase (NADP+ dependent) 1 like pseudogene	pseudo
Hypermethylation	chr1	221910603	221912802	chr1:221910603-221912802	-1460	NR_111939	11221	NM_007207	DUSP10	dual specificity phosphatase 10	protein-coding
Hypermethylation	chrX	51425248	51427447	chrX:51425248-51427447	-583	NM_001355278	441495	NM_001355278	CENPVL2	centromere protein V like 2	protein-coding
Hypermethylation	chrX	583079	585278	chrX:583079-585278	-901	NM_006883	6473	NM_000451	SHOX	short stature homeobox	protein-coding
Hypomethylation	chr6	34722871	34725070	chr6:34722871-34725070	-901	NR_029472	6631	NM_003093	SNRPC	small nuclear ribonucleoprotein polypeptide C	protein-coding
Hypermethylation	chr7	74306532	74308731	chr7:74306532-74308731	744	NR_027776	5383	NM_174930	PMS2P5	PMS1 homolog 2, mismatch repair system component pseudogene 5	pseudo
Hypermethylation	chr1	13639973	13642172	chr1:13639973-13642172	-901	NM_001098376	653619	NM_001098376	PRAMEF15	PRAME family member 15	protein-coding
Hypermethylation	chr10	135383263	135385462	chr10:135383263-135385462	-900	NR_033789	399833	NM_001001678	SPRNP1	shadow of prion protein pseudogene 1	pseudo
Hypermethylation	chr8	86725073	86727272	chr8:86725073-86727272	-901	NR_003594	100288527	NR_003594	REXO1L2P	REXO1 like 2, pseudogene	pseudo
Hypermethylation	chrX	146366047	146368246	chrX:146366047-146368246	-900	NR_030239	574517	NR_030239	MIR514A2	microRNA 514a-2	ncRNA
Hypermethylation	chr4	190993583	190995782	chr4:190993583-190995782	9025	NR_121644	100419743	NR_121644	DBET	D4Z4 binding element transcript (non-protein coding)	ncRNA
Hypermethylation	chr13	57732766	57734965	chr13:57732766-57734965	-901	NM_001130405	729240	NM_001130405	PRR20C	proline rich 20C	protein-coding
Hypermethylation	chrX	49186094	49188293	chrX:49186094-49188293	-888	NM_001098412	645051	NM_001098412	GAGE13	G antigen 13	protein-coding
Hypermethylation	chrX	49214634	49216833	chrX:49214634-49216833	-901	NM_001127212	729447	NM_001127212	GAGE2A	G antigen 2A	protein-coding
Hypermethylation	chr1	104290440	104292639	chr1:104290440-104292639	-737	NM_001346780	278	NM_001008219	AMY1C	amylase, alpha 1C (salivary)	protein-coding
Hypermethylation	chr8	85095100	85097299	chr8:85095100-85097299	-702	NM_001354323	138046	NM_173848	RALYL	RALY RNA binding protein like	protein-coding
Hypermethylation	chr20	23469738	23471937	chr20:23469738-23471937	-901	NM_001281730	10047	NM_005492	CST8	cystatin 8	protein-coding
Hypermethylation	chr15	75548899	75551098	chr15:75548899-75551098	-901	NM_001164404	653641	NM_001164404	GOLGA6C	golgin A6 family member C	protein-coding
Hypermethylation	chr1	147931781	147933980	chr1:147931781-147933980	1944	NR_148945	100996740	NR_148945	LOC100996740	uncharacterized LOC100996740	ncRNA
Hypermethylation	chr15	30862758	30864957	chr15:30862758-30864957	67	NR_145478	101927579	NR_145478	DNM1P50	dynamin 1 pseudogene 50	pseudo
Hypermethylation	chr9	69262431	69264630	chr9:69262431-69264630	-900	NM_001286836	220869	NM_001024916	CBWD5	COBW domain containing 5	protein-coding
Hypermethylation	chr2	111336110	111338309	chr2:111336110-111338309	-900	NM_001037866	729540	NM_001037866	RGPD6	RANBP2-like and GRIP domain containing 6	protein-coding
Hypermethylation	chr9	46387174	46389373	chr9:46387174-46389373	-900	NR_103714	100289124	NM_001024608	FAM27E2	family with sequence similarity 27 member E2	ncRNA
Hypermethylation	chr16	14918360	14920559	chr16:14918360-14920559	-900	NR_023387	730013	NR_023387	ABCC6P2	ATP binding cassette subfamily C member 6 pseudogene 2	pseudo
Hypermethylation	chr9	65494041	65496240	chr9:65494041-65496240	-754	NR_026802	401508	NM_207507	FAM74A4	family with sequence similarity 74 member A4	ncRNA
Hypermethylation	chr22	16449605	16451804	chr22:16449605-16451804	-900	NM_001005239	81061	NM_001005239	OR11H1	olfactory receptor family 11 subfamily H member 1	protein-coding
Hypermethylation	chr1	206555367	206557566	chr1:206555367-206557566	-901	NR_120535	100996712	NM_001271887	SRGAP2D	SLIT-ROBO Rho GTPase activating protein 2D (pseudogene)	pseudo
Hypermethylation	chrX	72221352	72223551	chrX:72221352-72223551	244	NR_110398	101928345	NR_110398	PABPC1L2B-AS1	PABPC1L2B antisense RNA 1 (head to head)	ncRNA
Hypermethylation	chr1	13452457	13454656	chr1:13452457-13454656	-900	NM_001291380	400736	NM_001291380	PRAMEF13	PRAME family member 13	protein-coding
Hypermethylation	chr22	20323590	20325789	chr22:20323590-20325789	-3831	NR_136572	101927859	NR_136572	LOC101927859	uncharacterized LOC101927859	ncRNA
Hypermethylation	chrX	49334158	49336357	chrX:49334158-49336357	192	NM_001477	26748	NM_001477	GAGE12I	G antigen 12I	protein-coding
Hypermethylation	chr10	135382677	135384876	chr10:135382677-135384876	-314	NR_033789	399833	NM_001001678	SPRNP1	shadow of prion protein pseudogene 1	pseudo
Hypermethylation	chr7	143906767	143908966	chr7:143906767-143908966	-15075	NM_001003702	445328	NM_001003702	ARHGEF35	Rho guanine nucleotide exchange factor 35	protein-coding
Hypermethylation	chr8	7120815	7123014	chr8:7120815-7123014	-900	NR_027000	349196	NM_001025473	LINC00965	long intergenic non-protein coding RNA 965	ncRNA
Hypermethylation	chr15	83128033	83130232	chr15:83128033-83130232	30422	NM_198181	440295	NM_198181	GOLGA6L9	golgin A6 family-like 9	protein-coding
Hypermethylation	chr15	20961281	20963480	chr15:20961281-20963480	-900	NR_027992	606	NR_027992	NBEAP1	neurobeachin pseudogene 1	pseudo
Hypermethylation	chrX	52533104	52535303	chrX:52533104-52535303	-900	NM_001097594	653220	NM_001097591	XAGE1A	X antigen family member 1A	protein-coding
Hypermethylation	chr20	26189670	26191869	chr20:26189670-26191869	-900	NR_040095	284801	NR_040095	MIR663AHG	MIR663A host gene	ncRNA
Hypermethylation	chr14	20182292	20184491	chr14:20182292-20184491	-900	NM_001197287	79334	NM_001197287	OR11H2	olfactory receptor family 11 subfamily H member 2	protein-coding
Hypermethylation	chr15	23378060	23380259	chr15:23378060-23380259	-900	NR_002824	400322	NR_002824	HERC2P2	hect domain and RLD 2 pseudogene 2	pseudo
Hypermethylation	chr2	110548335	110550534	chr2:110548335-110550534	-901	NM_032260	84220	NM_005054	RGPD5	RANBP2-like and GRIP domain containing 5	protein-coding
Hypermethylation	chr9	89561905	89564104	chr9:89561905-89564104	-609	NR_049794	100506834	NR_049794	GAS1RR	GAS1 adjacent regulatory RNA	ncRNA
Hypermethylation	chr10	71810357	71812556	chr10:71810357-71812556	-901	NM_018649	55506	NM_018649	H2AFY2	H2A histone family member Y2	protein-coding
Hypermethylation	chrX	154608428	154610627	chrX:154608428-154610627	-828	NM_001017991	474381	NM_001017991	H2AFB2	H2A histone family member B2	protein-coding
Hypermethylation	chr3	75719432	75721631	chr3:75719432-75721631	-901	NR_040005	401074	NR_040004	LINC00960	long intergenic non-protein coding RNA 960	ncRNA
Hypermethylation	chr4	190996876	190999075	chr4:190996876-190999075	12318	NR_121644	100419743	NR_121644	DBET	D4Z4 binding element transcript (non-protein coding)	ncRNA
Hypermethylation	chr9	70429532	70431731	chr9:70429532-70431731	-1732	NM_199244	349334	NM_199244	FOXD4L4	forkhead box D4 like 4	protein-coding
Hypermethylation	chr19	50636922	50639121	chr19:50636922-50639121	-900	NR_024230	100170217	NR_024230	SNAR-B2	small ILF3/NF90-associated RNA B2	snRNA
Hypermethylation	chr17	19138690	19140889	chr17:19138690-19140889	-901	NM_001102664	22905	NM_014964	EPN2	epsin 2	protein-coding
Hypermethylation	chr6	31138271	31140470	chr6:31138271-31140470	-900	NM_002701	5460	NM_002701	POU5F1	POU class 5 homeobox 1	protein-coding
Hypermethylation	chr7	146641908	146644107	chr7:146641908-146644107	151694	NR_110829	101928700	NR_110829	LOC101928700	uncharacterized LOC101928700	ncRNA
Hypermethylation	chr15	28621784	28623983	chr15:28621784-28623983	-901	NR_033353	283768	NM_001012420	GOLGA8G	golgin A8 family member G	protein-coding
Hypermethylation	chr16	33260118	33262317	chr16:33260118-33262317	-901	NM_016212	24150	NM_015369	TP53TG3	TP53 target 3	protein-coding
Hypermethylation	chr17	44656889	44659088	chr17:44656889-44659088	-900	NM_001288813	51326	NM_016632	ARL17A	ADP ribosylation factor like GTPase 17A	protein-coding
Hypermethylation	chr19	43851208	43853407	chr19:43851208-43853407	-901	NR_026881	23574	NR_026881	PRG1	p53-responsive gene 1	ncRNA
Hypermethylation	chr16	65155720	65157919	chr16:65155720-65157919	-779	NM_001308392	1009	NM_001797	CDH11	cadherin 11	protein-coding
Hypomethylation	chr2	120187446	120189645	chr2:120187446-120189645	-901	NM_183240	140738	NM_183240	TMEM37	transmembrane protein 37	protein-coding
Hypermethylation	chr8	145317441	145319640	chr8:145317441-145319640	-900	NR_107057	102465906	NR_107057	MIR7112	microRNA 7112	ncRNA
Hypermethylation	chr10	135485177	135487376	chr10:135485177-135487376	-45977	NM_001080998	441581	NM_001080998	FRG2B	FSHD region gene 2 family member B	protein-coding
Hypermethylation	chr19	48440798	48442997	chr19:48440798-48442997	-901	NR_024218	100170219	NR_024218	SNAR-C4	small ILF3/NF90-associated RNA C4	snRNA
Hypermethylation	chr4	9367600	9369799	chr4:9367600-9369799	-901	NR_027279	391622	NR_027279	USP17L6P	ubiquitin specific peptidase 17-like family member 6, pseudogene	pseudo
Hypermethylation	chr7	29722770	29724969	chr7:29722770-29724969	885	NR_024278	646762	NR_024278	LOC646762	uncharacterized LOC646762	ncRNA
Hypermethylation	chr1	12891065	12893264	chr1:12891065-12893264	-900	NM_001146344	440560	NM_001146344	PRAMEF11	PRAME family member 11	protein-coding
Hypermethylation	chr17	36281967	36284166	chr17:36281967-36284166	-911	NM_001001418	414060	NM_001001418	TBC1D3C	TBC1 domain family member 3C	protein-coding
Hypermethylation	chrX	72002285	72004484	chrX:72002285-72004484	-900	NM_001348072	100132304	NM_001348072	FAM236B	family with sequence similarity 236 member B	protein-coding
Hypermethylation	chr2	111141914	111144113	chr2:111141914-111144113	-900	NR_027244	151009	NR_027244	LINC01106	long intergenic non-protein coding RNA 1106	ncRNA
Hypermethylation	chr6	41121888	41124087	chr6:41121888-41124087	-900	NM_001271807	340205	NM_178174	TREML1	triggering receptor expressed on myeloid cells like 1	protein-coding
Hypermethylation	chr16	33203585	33205784	chr16:33203585-33205784	-899	NR_110910	24150	NM_015369	TP53TG3	TP53 target 3	protein-coding
Hypermethylation	chrX	152238819	152241018	chrX:152238819-152241018	-879	NM_032882	84968	NM_032882	PNMA6A	PNMA family member 6A	protein-coding
Hypermethylation	chr2	110654009	110656208	chr2:110654009-110656208	-901	NM_033514	96626	NM_033514	LIMS3	LIM zinc finger domain containing 3	protein-coding
Hypermethylation	chrX	52545845	52548044	chrX:52545845-52548044	-747	NM_001097594	653220	NM_001097591	XAGE1A	X antigen family member 1A	protein-coding
Hypermethylation	chr2	219923273	219925472	chr2:219923273-219925472	866	NM_002181	3549	NM_002181	IHH	indian hedgehog	protein-coding
Hypermethylation	chr4	9234111	9236310	chr4:9234111-9236310	-901	NM_001256894	100288520	NM_001256894	USP17L15	ubiquitin specific peptidase 17-like family member 15	protein-coding
Hypermethylation	chr17	16688206	16690405	chr17:16688206-16690405	-901	NR_003190	162632	NR_003190	USP32P1	ubiquitin specific peptidase 32 pseudogene 1	pseudo
Hypermethylation	chr7	143966678	143968877	chr7:143966678-143968877	-900	NM_001278507	100142659	NM_001278507	CTAGE8	CTAGE family member 8	protein-coding
Hypermethylation	chr16	18426320	18428519	chr16:18426320-18428519	-900	NM_001282507	101059938	NM_001282507	NPIPA7	nuclear pore complex interacting protein family member A7	protein-coding
Hypermethylation	chrX	49224171	49226370	chrX:49224171-49226370	-868	NM_001098407	729408	NM_001098407	GAGE2D	G antigen 2D	protein-coding
Hypermethylation	chr1	142713406	142715605	chr1:142713406-142715605	-900	NR_046228	100874392	NR_046228	ANKRD20A12P	ankyrin repeat domain 20 family member A12, pseudogene	pseudo
Hypermethylation	chr17	44370497	44372696	chr17:44370497-44372696	-901	NM_014834	9884	NM_014834	LRRC37A	leucine rich repeat containing 37A	protein-coding
Hypermethylation	chr17	39186178	39188377	chr17:39186178-39188377	-900	NM_001257305	728255	NM_001257305	KRTAP1-4	keratin associated protein 1-4	protein-coding
Hypermethylation	chr19	3176736	3178935	chr19:3176736-3178935	-901	NM_003775	8698	NM_003775	S1PR4	sphingosine-1-phosphate receptor 4	protein-coding
Hypermethylation	chr2	133015343	133017542	chr2:133015343-133017542	-900	NR_152415	554226	NM_001358416	ANKRD30BL	ankyrin repeat domain 30B like	protein-coding
Hypermethylation	chr10	89115477	89117676	chr10:89115477-89117676	-901	NM_001009610	728130	NM_001009610	NUTM2D	NUT family member 2D	protein-coding
Hypermethylation	chr10	48153943	48156142	chr10:48153943-48156142	-901	NR_033407	1517	NR_033407	CTSLP2	cathepsin L pseudogene 2	pseudo
Hypermethylation	chr8	7351368	7353567	chr8:7351368-7353567	-901	NM_001040705	503614	NM_001040705	DEFB107B	defensin beta 107B	protein-coding
Hypermethylation	chr16	18495925	18498124	chr16:18495925-18498124	-896	NR_036141	100422870	NR_036141	MIR3180-1	microRNA 3180-1	ncRNA
Hypermethylation	chr16	14842670	14844869	chr16:14842670-14844869	-901	NM_001277323	642778	NM_001277323	NPIPA3	nuclear pore complex interacting protein family member A3	protein-coding
Hypermethylation	chr8	7625106	7627305	chr8:7625106-7627305	-901	NR_046351	441328	NM_001164447	FAM90A10P	putative protein FAM90A10	pseudo
Hypermethylation	chr8	7431721	7433920	chr8:7431721-7433920	-900	NR_046343	441317	NM_001136572	FAM90A7P	putative protein FAM90A7	pseudo
Hypermethylation	chr4	9324891	9327090	chr4:9324891-9327090	-901	NM_001242327	728369	NM_001242327	USP17L24	ubiquitin specific peptidase 17-like family member 24	protein-coding
Hypermethylation	chrX	49333065	49335264	chrX:49333065-49335264	-805	NM_001098405	100008586	NM_001098405	GAGE12F	G antigen 12F	protein-coding
Hypermethylation	chrX	154609764	154611963	chrX:154609764-154611963	435	NM_080720	83740	NM_080720	H2AFB3	H2A histone family member B3	protein-coding
Hypermethylation	chr5	59995794	59997993	chr5:59995794-59997993	-900	NM_018369	55789	NM_018369	DEPDC1B	DEP domain containing 1B	protein-coding
Hypermethylation	chr17	36282003	36284202	chr17:36282003-36284202	-875	NM_001001418	414060	NM_001001418	TBC1D3C	TBC1 domain family member 3C	protein-coding
Hypermethylation	chrY	1682026	1684225	chrY:1682026-1684225	-816	NM_001171038	438	NM_004043	ASMT	acetylserotonin O-methyltransferase	protein-coding
Hypermethylation	chr7	91875215	91877414	chr7:91875215-91877414	766	NM_019004	54467	NM_019004	ANKIB1	ankyrin repeat and IBR domain containing 1	protein-coding
Hypermethylation	chrX	101726533	101728732	chrX:101726533-101728732	-900	NM_001277423	100996648	NM_001277423	TCP11X2	t-complex 11 family, X-linked 2	protein-coding
Hypermethylation	chr5	68928829	68931028	chr5:68928829-68931028	73856	NM_001098728	728340	NM_001098728	GTF2H2C	GTF2H2 family member C	protein-coding
Hypermethylation	chrX	49323434	49325633	chrX:49323434-49325633	-878	NM_001098405	100008586	NM_001098405	GAGE12F	G antigen 12F	protein-coding
Hypermethylation	chr16	28373982	28376181	chr16:28373982-28376181	-900	NM_001282524	728741	NM_001282524	NPIPB6	nuclear pore complex interacting protein family member B6	protein-coding
Hypermethylation	chr12	49365442	49367641	chr12:49365442-49367641	-900	NM_003394	7480	NM_003394	WNT10B	Wnt family member 10B	protein-coding
Hypermethylation	chrX	52509914	52512113	chrX:52509914-52512113	-748	NM_001097604	653067	NM_020411	XAGE1B	X antigen family member 1B	protein-coding
Hypermethylation	chr15	74374692	74376891	chr15:74374692-74376891	-900	NM_001038640	342096	NM_001038640	GOLGA6A	golgin A6 family member A	protein-coding
Hypermethylation	chr8	6837415	6839614	chr8:6837415-6839614	-900	NM_001042500	728358	NM_001042500	DEFA1B	defensin alpha 1B	protein-coding
Hypermethylation	chr8	7395150	7397349	chr8:7395150-7397349	-900	NM_001282479	100131608	NM_001282479	PRR23D1	proline rich 23 domain containing 1	protein-coding
Hypermethylation	chr17	44588076	44590275	chr17:44588076-44590275	-901	NM_001006607	474170	NM_001006607	LRRC37A2	leucine rich repeat containing 37 member A2	protein-coding
Hypermethylation	chr14	20004913	20007112	chr14:20004913-20007112	-901	NR_110505	100508046	NR_110505	LOC100508046	uncharacterized LOC100508046	ncRNA
Hypermethylation	chrX	101500094	101502293	chrX:101500094-101502293	-901	NM_001099686	728343	NM_001099686	NXF2B	nuclear RNA export factor 2B	protein-coding
Hypermethylation	chr15	30393935	30396134	chr15:30393935-30396134	-901	NR_026859	89837	NR_026859	ULK4P3	ULK4 pseudogene 3	pseudo
Hypermethylation	chr8	7274155	7276354	chr8:7274155-7276354	-900	NM_001205266	100289462	NM_001205266	DEFB4B	defensin beta 4B	protein-coding
Hypermethylation	chr1	13734907	13737106	chr1:13734907-13737106	-901	NM_001099852	645425	NM_001099852	PRAMEF20	PRAME family member 20	protein-coding
Hypermethylation	chr20	22559081	22561280	chr20:22559081-22561280	-900	NR_001558	140828	NR_001558	LINC00261	long intergenic non-protein coding RNA 261	ncRNA
Hypermethylation	chr7	74934533	74936732	chr7:74934533-74936732	-901	NR_003664	728524	NM_001023562	SPDYE8P	speedy/RINGO cell cycle regulator family member E8, pseudogene	pseudo
Hypermethylation	chr17	34807904	34810103	chr17:34807904-34810103	-911	NM_001001417	414059	NM_001001417	TBC1D3B	TBC1 domain family member 3B	protein-coding
Hypermethylation	chr8	145050714	145052913	chr8:145050714-145052913	-900	NM_000445	5339	NM_000445	PLEC	plectin	protein-coding
Hypermethylation	chrX	49214677	49216876	chrX:49214677-49216876	-858	NM_001127212	729447	NM_001127212	GAGE2A	G antigen 2A	protein-coding
Hypermethylation	chr1	13112481	13114680	chr1:13112481-13114680	-878	NM_001310134	441873	NM_001310134	PRAMEF25	PRAME family member 25	protein-coding
Hypermethylation	chr17	18323495	18325694	chr17:18323495-18325694	-901	NR_001443	339240	NR_001443	KRT17P5	keratin 17 pseudogene 5	pseudo
Hypermethylation	chrX	154608355	154610554	chrX:154608355-154610554	-901	NM_001017991	474381	NM_001017991	H2AFB2	H2A histone family member B2	protein-coding
Hypermethylation	chr1	152645791	152647990	chr1:152645791-152647990	-901	NM_178429	353140	NM_178429	LCE2C	late cornified envelope 2C	protein-coding
Hypermethylation	chr2	110549966	110552165	chr2:110549966-110552165	730	NM_001037866	729540	NM_001037866	RGPD6	RANBP2-like and GRIP domain containing 6	protein-coding
Hypomethylation	chrX	102630109	102632308	chrX:102630109-102632308	-43	NM_206915	27018	NM_014380	BEX3	brain expressed X-linked 3	protein-coding
Hypermethylation	chr10	47738304	47740503	chr10:47738304-47740503	-901	NR_104039	100132929	NM_001137556	FAM25BP	protein FAM25	pseudo
Hypermethylation	chr1	161520214	161522413	chr1:161520214-161522413	-786	NM_001329120	2214	NM_000569	FCGR3A	Fc fragment of IgG receptor IIIa	protein-coding
Hypermethylation	chr15	30486239	30488438	chr15:30486239-30488438	-901	NR_026771	26082	NR_026771	LINC02249	long intergenic non-protein coding RNA 2249	ncRNA
Hypermethylation	chr9	84556415	84558614	chr9:84556415-84558614	-901	NM_207416	389762	NM_207416	SPATA31D3	SPATA31 subfamily D member 3	protein-coding
Hypermethylation	chrY	1662348	1664547	chrY:1662348-1664547	-901	NM_004043	438	NM_004043	ASMT	acetylserotonin O-methyltransferase	protein-coding
Hypermethylation	chrX	134864214	134866413	chrX:134864214-134866413	-901	NM_001321271	102723680	NM_001291540	CT45A9	cancer/testis antigen family 45 member A9	protein-coding
Hypermethylation	chr16	57671207	57673406	chr16:57671207-57673406	-901	NM_001290144	9289	NM_005682	ADGRG1	adhesion G protein-coupled receptor G1	protein-coding
Hypermethylation	chr17	34503789	34505988	chr17:34503789-34505988	19259	NM_001001437	414062	NM_001001437	CCL3L3	C-C motif chemokine ligand 3 like 3	protein-coding
Hypermethylation	chr15	20711234	20713433	chr15:20711234-20713433	-900	NR_036432	283755	NM_001024682	HERC2P3	hect domain and RLD 2 pseudogene 3	pseudo
Hypermethylation	chr7	72160874	72163073	chr7:72160874-72163073	-901	NR_039793	100616310	NR_039793	MIR4650-1	microRNA 4650-1	ncRNA
Hypermethylation	chrY	59360655	59362854	chrY:59360655-59362854	-900	NR_110561	727856	NR_110561	DDX11L16	DEAD/H-box helicase 11 like 16	pseudo
Hypermethylation	chrX	153797479	153799678	chrX:153797479-153799678	-901	NR_027401	100132967	NR_027401	FAM223A	family with sequence similarity 223 member A (non-protein coding)	ncRNA
Hypermethylation	chr20	26033250	26035449	chr20:26033250-26035449	-901	NR_026713	284800	NM_182583	FAM182A	family with sequence similarity 182 member A	ncRNA
Hypermethylation	chr9	39898346	39900545	chr9:39898346-39900545	-901	NR_026803	401507	NM_001012278	FAM74A1	family with sequence similarity 74 member A1	ncRNA
Hypermethylation	chr6	125472879	125475078	chr6:125472879-125475078	-897	NM_003287	7164	NM_003287	TPD52L1	tumor protein D52 like 1	protein-coding
Hypermethylation	chr19	48419686	48421885	chr19:48419686-48421885	-901	NR_004435	100126798	NR_004435	SNAR-A1	small ILF3/NF90-associated RNA A1	snRNA
Hypermethylation	chr8	86775929	86778128	chr8:86775929-86778128	-900	NR_003594	100288527	NR_003594	REXO1L2P	REXO1 like 2, pseudogene	pseudo
Hypermethylation	chr8	7343710	7345909	chr8:7343710-7345909	-382	NM_001040703	504180	NM_001040703	DEFB105B	defensin beta 105B	protein-coding
Hypermethylation	chr7	6010115	6012314	chr7:6010115-6012314	-900	NM_173565	222967	NM_173565	RSPH10B	radial spoke head 10 homolog B	protein-coding
Hypermethylation	chr5	71956297	71958496	chr5:71956297-71958496	-900	NR_105007	102477328	NR_105007	LINC02056	long intergenic non-protein coding RNA 2056	ncRNA
Hypermethylation	chr17	81172666	81174865	chr17:81172666-81174865	-901	NR_029406	388574	NR_029406	RPL23AP87	ribosomal protein L23a pseudogene 87	pseudo
Hypermethylation	chr2	111230453	111232652	chr2:111230453-111232652	-900	NM_001205288	100288695	NM_001205288	LIMS4	LIM zinc finger domain containing 4	protein-coding
Hypermethylation	chr19	50607133	50609332	chr19:50607133-50609332	-900	NR_024215	100169956	NR_024215	SNAR-A4	small ILF3/NF90-associated RNA A4	snRNA
Hypermethylation	chr1	143912944	143915143	chr1:143912944-143915143	341	NM_001345942	728833	NM_207418	FAM72D	family with sequence similarity 72 member D	protein-coding
Hypermethylation	chr2	112078469	112080668	chr2:112078469-112080668	-900	NR_039634	100616499	NR_039634	MIR4435-1	microRNA 4435-1	ncRNA
Hypermethylation	chrX	70948763	70950962	chrX:70948763-70950962	-900	NR_001568	618	NR_001568	BCYRN1	brain cytoplasmic RNA 1	ncRNA
Hypermethylation	chr8	7395149	7397348	chr8:7395149-7397348	-901	NM_001282479	100131608	NM_001282479	PRR23D1	proline rich 23 domain containing 1	protein-coding
Hypermethylation	chr7	76256421	76258620	chr7:76256421-76258620	-900	NM_152992	22932	NM_012230	POMZP3	POM121 and ZP3 fusion	protein-coding
Hypermethylation	chrX	47865170	47867369	chrX:47865170-47867369	-870	NM_001079900	729201	NM_001079900	SPACA5B	sperm acrosome associated 5B	protein-coding
Hypermethylation	chr10	49207626	49209825	chr10:49207626-49209825	-900	NM_001137548	644054	NM_001137548	FAM25C	family with sequence similarity 25 member C	protein-coding
Hypermethylation	chrY	140991	143190	chrY:140991-143190	-901	NR_028057	55344	NM_018390	PLCXD1	phosphatidylinositol specific phospholipase C X domain containing 1	protein-coding
Hypermethylation	chr6	31979518	31981717	chr6:31979518-31981717	183	NR_001284	7146	NM_007116	TNXA	tenascin XA (pseudogene)	pseudo
Hypermethylation	chr19	50595667	50597866	chr19:50595667-50597866	-900	NR_024214	100169951	NR_024214	SNAR-A3	small ILF3/NF90-associated RNA A3	snRNA
Hypermethylation	chr9	43133345	43135544	chr9:43133345-43135544	-900	NM_001012421	441430	NM_001012421	ANKRD20A2	ankyrin repeat domain 20 family member A2	protein-coding
Hypermethylation	chr3	197354553	197356752	chr3:197354553-197356752	-900	NR_003266	220729	NR_003266	LOC220729	succinate dehydrogenase complex flavoprotein subunit A pseudogene	pseudo
Hypermethylation	chr11	112131384	112133583	chr11:112131384-112133583	-900	NM_001145024	349633	NM_001145024	PLET1	placenta expressed transcript 1	protein-coding
Hypermethylation	chr2	110703267	110705466	chr2:110703267-110705466	-901	NR_027142	440895	NR_027142	LOC440895	two pore channel 3 pseudogene	pseudo
Hypermethylation	chr10	135491786	135493985	chr10:135491786-135493985	-52586	NM_001080998	441581	NM_001080998	FRG2B	FSHD region gene 2 family member B	protein-coding
Hypermethylation	chr8	7638737	7640936	chr8:7638737-7640936	-900	NM_001282479	100131608	NM_001282479	PRR23D1	proline rich 23 domain containing 1	protein-coding
Hypermethylation	chr3	108539631	108541830	chr3:108539631-108541830	-815	NM_001317747	50852	NM_016388	TRAT1	T cell receptor associated transmembrane adaptor 1	protein-coding
Hypermethylation	chrX	52545789	52547988	chrX:52545789-52547988	-691	NM_001097594	653220	NM_001097591	XAGE1A	X antigen family member 1A	protein-coding
Hypermethylation	chr6	66009311	66011510	chr6:66009311-66011510	-901	NM_001271675	441155	NM_001271675	LOC441155	zinc finger CCCH-type domain-containing-like	protein-coding
Hypermethylation	chr2	131326419	131328618	chr2:131326419-131328618	-884	NR_033930	646743	NR_033930	PRSS40B	serine protease 40B	pseudo
Hypermethylation	chr5	118688468	118690667	chr5:118688468-118690667	-901	NM_001286813	25816	NM_014350	TNFAIP8	TNF alpha induced protein 8	protein-coding
Hypermethylation	chr9	41514054	41516253	chr9:41514054-41516253	-901	NR_026803	401507	NM_001012278	FAM74A1	family with sequence similarity 74 member A1	ncRNA
Hypermethylation	chrX	154688062	154690261	chrX:154688062-154690261	435	NM_080720	83740	NM_080720	H2AFB3	H2A histone family member B3	protein-coding
Hypermethylation	chr8	7343243	7345442	chr8:7343243-7345442	-433	NM_001040704	503841	NM_001040704	DEFB106B	defensin beta 106B	protein-coding
Hypermethylation	chrX	49323445	49325644	chrX:49323445-49325644	-867	NM_001098405	100008586	NM_001098405	GAGE12F	G antigen 12F	protein-coding
Hypermethylation	chrX	49294769	49296968	chrX:49294769-49296968	-878	NM_001098405	100008586	NM_001098405	GAGE12F	G antigen 12F	protein-coding
Hypermethylation	chr6	31689312	31691511	chr6:31689312-31691511	-710	NM_138275	80739	NM_025260	MPIG6B	megakaryocyte and platelet inhibitory receptor G6b	protein-coding
Hypermethylation	chr16	32199235	32201434	chr16:32199235-32201434	-900	NR_109773	100289574	NR_109773	HERC2P4	hect domain and RLD 2 pseudogene 4	pseudo
Hypomethylation	chr5	95185936	95188135	chr5:95185936-95188135	-901	NR_026936	202299	NM_175616	LINC01554	long intergenic non-protein coding RNA 1554	ncRNA
Hypermethylation	chrX	49205116	49207315	chrX:49205116-49207315	-901	NM_001098407	729408	NM_001098407	GAGE2D	G antigen 2D	protein-coding
Hypermethylation	chr19	48446179	48448378	chr19:48446179-48448378	-901	NR_004437	100126800	NR_004437	SNAR-A12	small ILF3/NF90-associated RNA A12	snRNA
Hypermethylation	chrX	154112635	154114834	chrX:154112635-154114834	417	NM_001017990	474382	NM_001017990	H2AFB1	H2A histone family member B1	protein-coding
Hypermethylation	chr15	34820373	34822572	chr15:34820373-34822572	-900	NR_036261	100422845	NR_036261	MIR1233-2	microRNA 1233-2	ncRNA
Hypermethylation	chr1	140367	142566	chr1:140367-142566	-900	NR_039983	729737	NR_039983	LOC729737	uncharacterized LOC729737	ncRNA
Hypermethylation	chr2	131326402	131328601	chr2:131326402-131328601	-901	NR_033930	646743	NR_033930	PRSS40B	serine protease 40B	pseudo
Hypermethylation	chr2	111001215	111003414	chr2:111001215-111003414	683	NM_001355251	205251	NM_001355251	SMIM37	small integral membrane protein 37	protein-coding
Hypermethylation	chr15	72945038	72947237	chr15:72945038-72947237	-901	NM_018652	55889	NM_018652	GOLGA6B	golgin A6 family member B	protein-coding
Hypermethylation	chr16	33298503	33300702	chr16:33298503-33300702	-900	NR_033866	390705	NR_033866	LOC390705	protein phosphatase 2 regulatory subunit B'', beta pseudogene	pseudo
Hypermethylation	chr11	114430418	114432617	chr11:114430418-114432617	-900	NM_152315	120400	NM_152315	NXPE1	neurexophilin and PC-esterase domain family member 1	protein-coding
Hypermethylation	chrX	125241745	125243944	chrX:125241745-125243944	-901	NR_110409	101928495	NR_110409	LOC101928495	uncharacterized LOC101928495	ncRNA
Hypermethylation	chrX	52236810	52239009	chrX:52236810-52239009	-901	NM_001097594	653220	NM_001097591	XAGE1A	X antigen family member 1A	protein-coding
Hypermethylation	chr8	86803398	86805597	chr8:86803398-86805597	-900	NR_003594	100288527	NR_003594	REXO1L2P	REXO1 like 2, pseudogene	pseudo
Hypermethylation	chr1	104238874	104241073	chr1:104238874-104241073	-897	NM_001346780	278	NM_001008219	AMY1C	amylase, alpha 1C (salivary)	protein-coding
Hypermethylation	chr1	104290441	104292640	chr1:104290441-104292640	-736	NM_001346780	278	NM_001008219	AMY1C	amylase, alpha 1C (salivary)	protein-coding
Hypermethylation	chr7	143956522	143958721	chr7:143956522-143958721	-900	NM_001005328	401427	NM_001005328	OR2A7	olfactory receptor family 2 subfamily A member 7	protein-coding
Hypermethylation	chr16	15022677	15024876	chr16:15022677-15024876	-901	NR_107061	102466259	NR_107061	MIR6770-3	microRNA 6770-3	ncRNA
Hypermethylation	chr16	30256733	30258932	chr16:30256733-30258932	-656	NM_001355401	440353	NM_001355401	NPIPB12	nuclear pore complex interacting protein family, member B12	protein-coding
Hypermethylation	chr20	26188715	26190914	chr20:26188715-26190914	55	NR_040095	284801	NR_040095	MIR663AHG	MIR663A host gene	ncRNA
Hypermethylation	chrX	151883384	151885583	chrX:151883384-151885583	1408	NM_153488	266740	NM_153488	MAGEA2B	MAGE family member A2B	protein-coding
Hypermethylation	chr22	24303194	24305393	chr22:24303194-24305393	-805	NR_126445	2953	NM_000854	GSTT2	glutathione S-transferase theta 2 (gene/pseudogene)	protein-coding
Hypermethylation	chr6	132031958	132034157	chr6:132031958-132034157	-900	NM_001145659	643854	NM_001145659	CTAGE9	CTAGE family member 9	protein-coding
Hypermethylation	chr17	44438964	44441163	chr17:44438964-44441163	-900	NM_001113738	51326	NM_016632	ARL17A	ADP ribosylation factor like GTPase 17A	protein-coding
Hypermethylation	chr15	75573182	75575381	chr15:75573182-75575381	-901	NM_001145224	653643	NM_001145224	GOLGA6D	golgin A6 family member D	protein-coding
Hypermethylation	chr13	57726195	57728394	chr13:57726195-57728394	-901	NM_001130404	729233	NM_001130404	PRR20B	proline rich 20B	protein-coding
Hypermethylation	chr8	12257675	12259874	chr8:12257675-12259874	-900	NR_024044	245912	NR_024044	DEFB109A	defensin beta 109A (pseudogene)	pseudo
Hypermethylation	chr19	54214601	54216800	chr19:54214601-54216800	178	NR_030201	574479	NR_030201	MIR517A	microRNA 517a	ncRNA
Hypermethylation	chr14	52535747	52537946	chr14:52535747-52537946	-900	NM_007361	22795	NM_007361	NID2	nidogen 2	protein-coding
Hypermethylation	chrY	1349571	1351770	chrY:1349571-1351770	-901	NM_001161530	1438	NM_006140	CSF2RA	colony stimulating factor 2 receptor alpha subunit	protein-coding
Hypermethylation	chr17	18950137	18952336	chr17:18950137-18952336	-871	NM_001330148	10750	NM_006613	GRAP	GRB2 related adaptor protein	protein-coding
Hypermethylation	chr17	34591797	34593996	chr17:34591797-34593996	-900	NM_032258	84218	NM_032258	TBC1D3F	TBC1 domain family member 3F	protein-coding
Hypermethylation	chr19	50626252	50628451	chr19:50626252-50628451	-900	NR_024227	100169957	NR_024227	SNAR-A6	small ILF3/NF90-associated RNA A6	snRNA
Hypermethylation	chr15	28567099	28569298	chr15:28567099-28569298	-900	NM_004667	8924	NM_004667	HERC2	HECT and RLD domain containing E3 ubiquitin protein ligase 2	protein-coding
Hypermethylation	chrX	1399571	1401770	chrX:1399571-1401770	-901	NM_001161530	1438	NM_006140	CSF2RA	colony stimulating factor 2 receptor alpha subunit	protein-coding
Hypermethylation	chr10	51246210	51248409	chr10:51246210-51248409	-30903	NM_001351234	643479	NM_001351234	FAM25E	family with sequence similarity 25 member E	protein-coding
Hypermethylation	chrX	49332992	49335191	chrX:49332992-49335191	-878	NM_001098405	100008586	NM_001098405	GAGE12F	G antigen 12F	protein-coding
Hypermethylation	chr8	7143681	7145880	chr8:7143681-7145880	-900	NR_027000	349196	NM_001025473	LINC00965	long intergenic non-protein coding RNA 965	ncRNA
Hypermethylation	chr16	16471102	16473301	chr16:16471102-16473301	-901	NM_001282507	101059938	NM_001282507	NPIPA7	nuclear pore complex interacting protein family member A7	protein-coding
Hypermethylation	chr19	50601004	50603203	chr19:50601004-50603203	-900	NR_024214	100169951	NR_024214	SNAR-A3	small ILF3/NF90-associated RNA A3	snRNA
Hypermethylation	chr14	19892369	19894568	chr14:19892369-19894568	-901	NR_073459	414763	NR_073459	BMS1P18	BMS1, ribosome biogenesis factor pseudogene 18	pseudo
Hypermethylation	chr11	104971959	104974158	chr11:104971959-104974158	-900	NM_001007232	440068	NM_001007232	CARD17	caspase recruitment domain family member 17	protein-coding
Hypermethylation	chrX	52236963	52239162	chrX:52236963-52239162	-748	NM_001097594	653220	NM_001097591	XAGE1A	X antigen family member 1A	protein-coding
Hypermethylation	chr1	121139566	121141765	chr1:121139566-121141765	-900	NR_104189	100873165	NR_104189	SRGAP2-AS1	SRGAP2 antisense RNA 1	ncRNA
Hypermethylation	chr4	9334384	9336583	chr4:9334384-9336583	-901	NM_001242330	728393	NM_001242330	USP17L27	ubiquitin specific peptidase 17-like family member 27	protein-coding
Hypermethylation	chr13	57719622	57721821	chr13:57719622-57721821	-901	NM_001130405	729240	NM_001130405	PRR20C	proline rich 20C	protein-coding
Hypermethylation	chr7	72567012	72569211	chr7:72567012-72569211	-901	NR_003580	100093631	NR_003580	GTF2IP4	general transcription factor IIi pseudogene 4	pseudo
Hypermethylation	chrX	49195607	49197806	chrX:49195607-49197806	-857	NM_001098407	729408	NM_001098407	GAGE2D	G antigen 2D	protein-coding
Hypermethylation	chr7	134210344	134212543	chr7:134210344-134212543	-901	NM_020299	57016	NM_020299	AKR1B10	aldo-keto reductase family 1 member B10	protein-coding
Hypermethylation	chr8	7128437	7130636	chr8:7128437-7130636	-900	NR_027000	349196	NM_001025473	LINC00965	long intergenic non-protein coding RNA 965	ncRNA
Hypomethylation	chr2	36825133	36827332	chr2:36825133-36827332	-900	NM_001042548	9637	NM_005102	FEZ2	fasciculation and elongation protein zeta 2	protein-coding
Hypermethylation	chr8	86788123	86790322	chr8:86788123-86790322	-900	NR_003594	100288527	NR_003594	REXO1L2P	REXO1 like 2, pseudogene	pseudo
Hypermethylation	chr22	24320339	24322538	chr22:24320339-24322538	581	NM_001355	1652	NM_001355	DDT	D-dopachrome tautomerase	protein-coding
Hypermethylation	chr16	33962304	33964503	chr16:33962304-33964503	391559	NR_130772	104644205	NR_130771	ENPP7P13	ectonucleotide pyrophosphatase/phosphodiesterase 7 pseudogene 13	pseudo
Hypermethylation	chr2	144994707	144996906	chr2:144994707-144996906	-900	NM_024659	79712	NM_024659	GTDC1	glycosyltransferase like domain containing 1	protein-coding
Hypermethylation	chr19	48430075	48432274	chr19:48430075-48432274	-901	NR_024217	100170218	NR_024217	SNAR-C2	small ILF3/NF90-associated RNA C2	snRNA
Hypermethylation	chr1	65611850	65614049	chr1:65611850-65614049	-283	NM_203464	205	NM_013410	AK4	adenylate kinase 4	protein-coding
Hypermethylation	chr1	156786441	156788640	chr1:156786441-156788640	-900	NM_001161444	9047	NM_003975	SH2D2A	SH2 domain containing 2A	protein-coding
Hypermethylation	chr15	21134426	21136625	chr15:21134426-21136625	-900	NR_028506	440225	NR_028506	NF1P2	neurofibromin 1 pseudogene 2	pseudo
Hypermethylation	chr19	50610192	50612391	chr19:50610192-50612391	-900	NR_024214	100169951	NR_024214	SNAR-A3	small ILF3/NF90-associated RNA A3	snRNA
Hypermethylation	chr15	30373158	30375357	chr15:30373158-30375357	-901	NM_001282472	653073	NM_001282472	GOLGA8J	golgin A8 family member J	protein-coding
Hypermethylation	chr7	143892592	143894791	chr7:143892592-143894791	-900	NM_001003702	445328	NM_001003702	ARHGEF35	Rho guanine nucleotide exchange factor 35	protein-coding
Hypermethylation	chrX	151938041	151940240	chrX:151938041-151940240	-900	NM_005362	4102	NM_005362	MAGEA3	MAGE family member A3	protein-coding
Hypermethylation	chrX	154694201	154696400	chrX:154694201-154696400	-901	NR_109985	101927830	NR_109985	LOC101927830	uncharacterized LOC101927830	ncRNA
Hypermethylation	chr9	42019385	42021584	chr9:42019385-42021584	-900	NR_003670	654466	NM_001039113	FGF7P3	fibroblast growth factor 7 pseudogene 3	pseudo
Hypermethylation	chr1	154375669	154377868	chr1:154375669-154377868	-901	NM_001206866	3570	NM_000565	IL6R	interleukin 6 receptor	protein-coding
Hypermethylation	chr15	82942746	82944945	chr15:82942746-82944945	-901	NR_026811	80154	NM_025084	GOLGA2P10	golgin A2 pseudogene 10	pseudo
Hypermethylation	chr9	67289293	67291492	chr9:67289293-67291492	-59	NR_136300	102724580	NR_136300	LOC102724580	methylenetetrahydrofolate dehydrogenase (NADP+ dependent) 1 like pseudogene	pseudo
Hypermethylation	chr2	129620174	129622373	chr2:129620174-129622373	-901	NR_110278	101927881	NR_110278	LOC101927881	uncharacterized LOC101927881	ncRNA
Hypermethylation	chr16	30208549	30210748	chr16:30208549-30210748	-901	NM_001017390	445329	NM_001017389	SULT1A4	sulfotransferase family 1A member 4	protein-coding
Hypermethylation	chr15	100346933	100349132	chr15:100346933-100349132	804	NR_135737	400464	NM_001013670	LOC400464	ubiquitin conjugating enzyme E2 Q2 pseudogene	pseudo
Hypermethylation	chr10	48253204	48255403	chr10:48253204-48255403	-901	NM_001040084	653145	NM_001040084	ANXA8	annexin A8	protein-coding
Hypermethylation	chrX	153861249	153863448	chrX:153861249-153863448	-900	NR_027401	100132967	NR_027401	FAM223A	family with sequence similarity 223 member A (non-protein coding)	ncRNA
Hypermethylation	chrX	151877471	151879670	chrX:151877471-151879670	-823	NM_001129826	389903	NM_203311	CSAG3	CSAG family member 3	protein-coding
Hypermethylation	chrX	151881075	151883274	chrX:151881075-151883274	864	NR_130638	389903	NM_203311	CSAG3	CSAG family member 3	protein-coding
Hypermethylation	chr15	22082604	22084803	chr15:22082604-22084803	-562	NR_110752	102724631	NM_207355	POTEB3	POTE ankyrin domain family member B3	protein-coding
Hypermethylation	chr8	6866147	6868346	chr8:6866147-6868346	-900	NR_036687	100287083	NR_036687	DEFT1P2	defensin, theta 1 pseudogene 2	pseudo
Hypermethylation	chr14	19925135	19927334	chr14:19925135-19927334	-900	NR_110526	503639	NM_001013701	DUXAP10	double homeobox A pseudogene 10	pseudo
Hypermethylation	chr7	143929737	143931936	chr7:143929737-143931936	-900	NM_001001802	402317	NM_001001802	OR2A42	olfactory receptor family 2 subfamily A member 42	protein-coding
Hypermethylation	chr7	143982897	143985096	chr7:143982897-143985096	-900	NR_033942	728377	NR_033942	ARHGEF34P	Rho guanine nucleotide exchange factor 34, pseudogene	pseudo
Hypermethylation	chr17	21902062	21904261	chr17:21902062-21904261	-901	NR_027084	284124	NR_027084	FLJ36000	uncharacterized FLJ36000	ncRNA
Hypermethylation	chr2	88045606	88047805	chr2:88045606-88047805	-901	NM_002665	5342	NM_002665	PLGLB2	plasminogen-like B2	protein-coding
Hypermethylation	chrX	52259955	52262154	chrX:52259955-52262154	-691	NM_001097594	653220	NM_001097591	XAGE1A	X antigen family member 1A	protein-coding
Hypermethylation	chr12	120554444	120556643	chr12:120554444-120556643	-900	NM_006861	11021	NM_006861	RAB35	RAB35, member RAS oncogene family	protein-coding
Hypermethylation	chr15	20765674	20767873	chr15:20765674-20767873	-901	NR_027411	729786	NR_027411	GOLGA8CP	golgin A8 family member C, pseudogene	pseudo
Hypermethylation	chr7	143948497	143950696	chr7:143948497-143950696	-900	NR_002158	401428	NR_002158	OR2A20P	olfactory receptor family 2 subfamily A member 20 pseudogene	pseudo
Hypermethylation	chrX	148676775	148678974	chrX:148676775-148678974	-900	NM_016153	100506164	NM_016153	HSFX1	heat shock transcription factor family, X-linked 1	protein-coding
Hypermethylation	chr8	12217528	12219727	chr8:12217528-12219727	-901	NR_026789	100133172	NR_026789	FAM66A	family with sequence similarity 66 member A	ncRNA
Hypermethylation	chr4	9339129	9341328	chr4:9339129-9341328	-901	NM_001256867	728419	NM_001256867	USP17L30	ubiquitin specific peptidase 17-like family member 30	protein-coding
Hypermethylation	chr19	13946904	13949103	chr19:13946904-13949103	-530	NR_029495	407010	NR_029495	MIR23A	microRNA 23a	ncRNA
Hypermethylation	chr4	9262598	9264797	chr4:9262598-9264797	-901	NM_001256853	100287205	NM_001256853	USP17L12	ubiquitin specific peptidase 17-like family member 12	protein-coding
Hypermethylation	chr7	102288772	102290971	chr7:102288772-102290971	-901	NM_001031618	441273	NM_001031618	SPDYE2	speedy/RINGO cell cycle regulator family member E2	protein-coding
Hypermethylation	chr9	69379981	69382180	chr9:69379981-69382180	-732	NR_146419	110006327	NR_146419	ANKRD20A4-ANKRD20A20P	ANKRD20A4-ANKRD20A20P readthrough	ncRNA
Hypermethylation	chr4	15777931	15780130	chr4:15777931-15780130	-858	NM_001775	952	NM_001775	CD38	CD38 molecule	protein-coding
Hypermethylation	chr10	50323378	50325577	chr10:50323378-50325577	-900	NM_001031746	196740	NM_144984	VSTM4	V-set and transmembrane domain containing 4	protein-coding
Hypermethylation	chr17	39216145	39218344	chr17:39216145-39218344	-900	NM_001165252	730755	NM_001165252	KRTAP2-3	keratin associated protein 2-3	protein-coding
Hypermethylation	chrX	151877548	151879747	chrX:151877548-151879747	-900	NM_001129826	389903	NM_203311	CSAG3	CSAG family member 3	protein-coding
Hypermethylation	chr9	115873176	115875375	chr9:115873176-115875375	-318	NR_024376	100128385	NR_024376	FAM225B	family with sequence similarity 225 member B (non-protein coding)	ncRNA
Hypermethylation	chrX	51806370	51808569	chrX:51806370-51808569	-900	NR_003711	100124541	NR_003711	SNORA11D	small nucleolar RNA, H/ACA box 11D	snoRNA
Hypermethylation	chr19	48435438	48437637	chr19:48435438-48437637	-901	NR_004435	100126798	NR_004435	SNAR-A1	small ILF3/NF90-associated RNA A1	snRNA
Hypermethylation	chr15	23433070	23435269	chr15:23433070-23435269	-901	NR_033350	390535	NM_001012423	GOLGA8EP	golgin A8 family member E, pseudogene	pseudo
Hypermethylation	chr1	13698206	13700405	chr1:13698206-13700405	-900	NM_001099790	645414	NM_001099790	PRAMEF19	PRAME family member 19	protein-coding
Hypermethylation	chr1	13117552	13119751	chr1:13117552-13119751	-900	NM_001013407	343068	NM_001013407	PRAMEF5	PRAME family member 5	protein-coding
Hypermethylation	chr10	88983205	88985404	chr10:88983205-88985404	-901	NM_001099338	728118	NM_001099338	NUTM2A	NUT family member 2A	protein-coding
Hypermethylation	chr19	53071917	53074116	chr19:53071917-53074116	-510	NM_018260	55762	NM_018260	ZNF701	zinc finger protein 701	protein-coding
Hypermethylation	chr7	32338817	32341016	chr7:32338817-32341016	-900	NM_001191058	5137	NM_005020	PDE1C	phosphodiesterase 1C	protein-coding
Hypermethylation	chr1	114491767	114493966	chr1:114491767-114493966	-901	NM_198269	204851	NM_152696	HIPK1	homeodomain interacting protein kinase 1	protein-coding
Hypermethylation	chr1	17060757	17062956	chr1:17060757-17062956	-900	NM_001354554	102723383	NM_001354554	LOC102723383	FAM231A/C-like protein LOC102723383	protein-coding
Hypermethylation	chr15	82751447	82753646	chr15:82751447-82753646	29558	NM_001291420	440295	NM_198181	GOLGA6L9	golgin A6 family-like 9	protein-coding
Hypermethylation	chr11	131721	133920	chr11:131721-133920	-967	NR_028326	100133161	NR_028326	LINC01001	long intergenic non-protein coding RNA 1001	ncRNA
Hypermethylation	chrX	154111317	154113516	chrX:154111317-154113516	-828	NM_001017991	474381	NM_001017991	H2AFB2	H2A histone family member B2	protein-coding
Hypermethylation	chr4	190990290	190992489	chr4:190990290-190992489	5732	NR_121644	100419743	NR_121644	DBET	D4Z4 binding element transcript (non-protein coding)	ncRNA
Hypermethylation	chr7	75022903	75025102	chr7:75022903-75025102	-901	NM_198924	375593	NM_198924	TRIM73	tripartite motif containing 73	protein-coding
Hypermethylation	chr7	66579185	66581384	chr7:66579185-66581384	-900	NR_039793	100616310	NR_039793	MIR4650-1	microRNA 4650-1	ncRNA
Hypermethylation	chrX	49214648	49216847	chrX:49214648-49216847	-887	NM_001127212	729447	NM_001127212	GAGE2A	G antigen 2A	protein-coding
Hypermethylation	chr11	64056793	64058992	chr11:64056793-64058992	-882	NR_133660	50801	NM_016611	KCNK4	potassium two pore domain channel subfamily K member 4	protein-coding
Hypermethylation	chrX	52509970	52512169	chrX:52509970-52512169	-692	NM_001097604	653067	NM_020411	XAGE1B	X antigen family member 1B	protein-coding
Hypermethylation	chr8	86567706	86569905	chr8:86567706-86569905	-900	NR_003594	100288527	NR_003594	REXO1L2P	REXO1 like 2, pseudogene	pseudo
Hypermethylation	chrX	52260011	52262210	chrX:52260011-52262210	-747	NM_001097594	653220	NM_001097591	XAGE1A	X antigen family member 1A	protein-coding
Hypermethylation	chr6	11382382	11384581	chr6:11382382-11384581	-900	NR_073131	4739	NM_006403	NEDD9	neural precursor cell expressed, developmentally down-regulated 9	protein-coding
Hypermethylation	chr3	99542510	99544709	chr3:99542510-99544709	-900	NR_110821	101929357	NR_110821	HP09053	uncharacterized LOC101929357	ncRNA
Hypermethylation	chrX	154609749	154611948	chrX:154609749-154611948	420	NM_080720	83740	NM_080720	H2AFB3	H2A histone family member B3	protein-coding
Hypermethylation	chr19	54881961	54884160	chr19:54881961-54884160	-897	NM_001289027	3903	NM_002287	LAIR1	leukocyte associated immunoglobulin like receptor 1	protein-coding
Hypermethylation	chr15	83021773	83023972	chr15:83021773-83023972	-969	NR_004847	100134869	NR_004847	UBE2Q2P2	ubiquitin conjugating enzyme E2 Q2 pseudogene 2	pseudo
Hypermethylation	chr10	49607655	49609854	chr10:49607655-49609854	-901	NM_001278548	5599	NM_002750	MAPK8	mitogen-activated protein kinase 8	protein-coding
Hypermethylation	chr22	24197187	24199386	chr22:24197187-24199386	-604	NR_104247	66035	NM_030807	SLC2A11	solute carrier family 2 member 11	protein-coding
Hypermethylation	chrX	148853730	148855929	chrX:148853730-148855929	-897	NM_016153	100506164	NM_016153	HSFX1	heat shock transcription factor family, X-linked 1	protein-coding
Hypermethylation	chrX	103228502	103230701	chrX:103228502-103230701	-901	NR_003238	767811	NR_003238	H2BFXP	H2B histone family member X, pseudogene	pseudo
Hypermethylation	chr1	248649890	248652089	chr1:248649890-248652089	-901	NM_001004697	401993	NM_001004697	OR2T5	olfactory receptor family 2 subfamily T member 5	protein-coding
Hypermethylation	chrX	49176516	49178715	chrX:49176516-49178715	-894	NM_001098406	729396	NM_001098406	GAGE12J	G antigen 12J	protein-coding
Hypermethylation	chrX	52778280	52780479	chrX:52778280-52780479	-901	NM_003147	6757	NM_003147	SSX2	SSX family member 2	protein-coding
Hypermethylation	chrX	49352118	49354317	chrX:49352118-49354317	-901	NM_001127212	729447	NM_001127212	GAGE2A	G antigen 2A	protein-coding
Hypermethylation	chr5	88199723	88201922	chr5:88199723-88201922	-900	NM_001193347	4208	NM_002397	MEF2C	myocyte enhancer factor 2C	protein-coding
Hypermethylation	chr9	65494187	65496386	chr9:65494187-65496386	-900	NR_026802	401508	NM_207507	FAM74A4	family with sequence similarity 74 member A4	ncRNA
Hypermethylation	chr5	216356	218555	chr5:216356-218555	842	NM_145265	133957	NM_145265	CCDC127	coiled-coil domain containing 127	protein-coding
Hypermethylation	chr2	131307269	131309468	chr2:131307269-131309468	-880	NR_033930	646743	NR_033930	PRSS40B	serine protease 40B	pseudo
Hypermethylation	chr16	33260120	33262319	chr16:33260120-33262319	-899	NM_016212	24150	NM_015369	TP53TG3	TP53 target 3	protein-coding
Hypermethylation	chr16	32896264	32898463	chr16:32896264-32898463	-900	NR_003083	386757	NM_198857	SLC6A10P	solute carrier family 6 member 10, pseudogene	pseudo
Hypermethylation	chr15	89785194	89787393	chr15:89785194-89787393	-901	NM_018193	55215	NM_018193	FANCI	Fanconi anemia complementation group I	protein-coding
Hypermethylation	chr18	112140	114339	chr18:112140-114339	-900	NR_107045	102466878	NR_107045	MIR8078	microRNA 8078	ncRNA
Hypermethylation	chr22	24303169	24305368	chr22:24303169-24305368	-780	NR_126445	2953	NM_000854	GSTT2	glutathione S-transferase theta 2 (gene/pseudogene)	protein-coding
Hypermethylation	chr9	66492269	66494468	chr9:66492269-66494468	802	NR_135128	100132249	NR_135128	LOC100132249	uncharacterized LOC100132249	ncRNA
Hypermethylation	chr8	7320993	7323192	chr8:7320993-7323192	-900	NM_016512	10407	NM_016512	SPAG11B	sperm associated antigen 11B	protein-coding
Hypermethylation	chr16	33203583	33205782	chr16:33203583-33205782	-901	NR_110910	24150	NM_015369	TP53TG3	TP53 target 3	protein-coding
Hypermethylation	chr16	32301103	32303302	chr16:32301103-32303302	-900	NR_033866	390705	NR_033866	LOC390705	protein phosphatase 2 regulatory subunit B'', beta pseudogene	pseudo
Hypermethylation	chr8	11971291	11973490	chr8:11971291-11973490	-901	NR_027425	100132923	NR_027425	FAM66D	family with sequence similarity 66 member D	ncRNA
Hypermethylation	chrX	151919900	151922099	chrX:151919900-151922099	1409	NM_001282504	4101	NM_005361	MAGEA2	MAGE family member A2	protein-coding
Hypermethylation	chr4	9343874	9346073	chr4:9343874-9346073	-901	NM_001242332	728405	NM_001242332	USP17L29	ubiquitin specific peptidase 17-like family member 29	protein-coding
Hypermethylation	chrX	49304371	49306570	chrX:49304371-49306570	-832	NM_001098405	100008586	NM_001098405	GAGE12F	G antigen 12F	protein-coding
Hypermethylation	chr10	46342722	46344921	chr10:46342722-46344921	-900	NM_001276343	119016	NM_133446	AGAP4	ArfGAP with GTPase domain, ankyrin repeat and PH domain 4	protein-coding
Hypermethylation	chr9	69262394	69264593	chr9:69262394-69264593	-863	NM_001286836	220869	NM_001024916	CBWD5	COBW domain containing 5	protein-coding
Hypermethylation	chrX	51931718	51933917	chrX:51931718-51933917	-901	NR_102368	101340250	NR_102368	SNORA11E	small nucleolar RNA, H/ACA box 11E	snoRNA
Hypermethylation	chr22	44574770	44576969	chr22:44574770-44576969	-901	NM_022141	64098	NM_022141	PARVG	parvin gamma	protein-coding
Hypermethylation	chrX	134936536	134938735	chrX:134936536-134938735	16266	NM_001291527	102723631	NM_001291527	CT45A10	cancer/testis antigen family 45 member A10	protein-coding
Hypermethylation	chr4	191000176	191002375	chr4:191000176-191002375	15618	NR_121644	100419743	NR_121644	DBET	D4Z4 binding element transcript (non-protein coding)	ncRNA
Hypermethylation	chr1	35882	38081	chr1:35882-38081	-900	NR_026818	645520	NR_026818	FAM138A	family with sequence similarity 138 member A	ncRNA
Hypermethylation	chr1	665532	667731	chr1:665532-667731	-900	NR_028327	100133331	NR_028327	LOC100133331	uncharacterized LOC100133331	ncRNA
Hypermethylation	chr5	69343350	69345549	chr5:69343350-69345549	-901	NM_017411	6607	NM_017411	SMN2	survival of motor neuron 2, centromeric	protein-coding
Hypermethylation	chrX	148853726	148855925	chrX:148853726-148855925	-901	NM_016153	100506164	NM_016153	HSFX1	heat shock transcription factor family, X-linked 1	protein-coding
Hypermethylation	chr15	85043806	85046005	chr15:85043806-85046005	-901	NR_033787	440299	NR_033787	DNM1P41	dynamin 1 pseudogene 41	pseudo
Hypermethylation	chr7	74587603	74589802	chr7:74587603-74589802	-900	NR_003187	654817	NR_003187	NCF1C	neutrophil cytosolic factor 1C pseudogene	pseudo
Hypermethylation	chr22	37640140	37642339	chr22:37640140-37642339	-900	NM_002872	5880	NM_002872	RAC2	Rac family small GTPase 2	protein-coding
Hypermethylation	chr1	110752410	110754609	chr1:110752410-110754609	173	NM_001039574	3749	NM_004978	KCNC4	potassium voltage-gated channel subfamily C member 4	protein-coding
Hypermethylation	chr17	9862567	9864766	chr17:9862567-9864766	-900	NM_003644	8522	NM_003644	GAS7	growth arrest specific 7	protein-coding
Hypermethylation	chrY	1360811	1363010	chrY:1360811-1363010	-901	NR_037461	100500894	NR_037461	MIR3690	microRNA 3690	ncRNA
Hypermethylation	chrX	155108943	155111142	chrX:155108943-155111142	-901	NM_001145149	6845	NM_005638	VAMP7	vesicle associated membrane protein 7	protein-coding
Hypermethylation	chrX	151865245	151867444	chrX:151865245-151867444	-888	NM_005363	4105	NM_005363	MAGEA6	MAGE family member A6	protein-coding
Hypermethylation	chrY	2557228	2559427	chrY:2557228-2559427	-847	NM_001321367	4267	NM_002414	CD99	CD99 molecule (Xg blood group)	protein-coding
Hypermethylation	chr16	69982805	69985004	chr16:69982805-69985004	-704	NM_001136214	348174	NM_182619	CLEC18A	C-type lectin domain family 18 member A	protein-coding
Hypermethylation	chr7	8471585	8473784	chr7:8471585-8473784	-901	NM_152745	30010	NM_152745	NXPH1	neurexophilin 1	protein-coding
Hypermethylation	chr7	74962560	74964759	chr7:74962560-74964759	-901	NR_003664	728524	NM_001023562	SPDYE8P	speedy/RINGO cell cycle regulator family member E8, pseudogene	pseudo
Hypermethylation	chr15	32726866	32729065	chr15:32726866-32729065	-715	NR_027470	100288380	NR_027470	ULK4P2	ULK4 pseudogene 2	pseudo
Hypermethylation	chr10	46640461	46642660	chr10:46640461-46642660	-515	NM_001352548	26095	NM_015605	PTPN20	protein tyrosine phosphatase, non-receptor type 20	protein-coding
Hypermethylation	chr10	17849342	17851541	chr10:17849342-17851541	-901	NM_002438	4360	NM_002438	MRC1	mannose receptor C-type 1	protein-coding
Hypermethylation	chr2	87927279	87929478	chr2:87927279-87929478	-896	NR_039634	100616499	NR_039634	MIR4435-1	microRNA 4435-1	ncRNA
Hypermethylation	chrX	49186104	49188303	chrX:49186104-49188303	-878	NM_001098412	645051	NM_001098412	GAGE13	G antigen 13	protein-coding
Hypermethylation	chrX	47988039	47990238	chrX:47988039-47990238	-870	NM_001079900	729201	NM_001079900	SPACA5B	sperm acrosome associated 5B	protein-coding
Hypermethylation	chr7	63079468	63081667	chr7:63079468-63081667	-901	NR_036246	100422917	NR_036246	MIR4283-1	microRNA 4283-1	ncRNA
Hypermethylation	chr6	170599498	170601697	chr6:170599498-170601697	806	NM_001286379	84498	NM_032448	FAM120B	family with sequence similarity 120B	protein-coding
Hypermethylation	chr1	85462597	85464796	chr1:85462597-85464796	-891	NM_153259	255231	NM_153259	MCOLN2	mucolipin 2	protein-coding
Hypermethylation	chrX	152238839	152241038	chrX:152238839-152241038	-859	NM_032882	84968	NM_032882	PNMA6A	PNMA family member 6A	protein-coding
Hypermethylation	chrX	140675835	140678034	chrX:140675835-140678034	-901	NM_145662	728712	NM_145662	SPANXA2	SPANX family member A2	protein-coding
Hypermethylation	chrY	533079	535278	chrY:533079-535278	-901	NM_000451	6473	NM_000451	SHOX	short stature homeobox	protein-coding
Hypermethylation	chr2	205408516	205410715	chr2:205408516-205410715	-901	NM_205863	117583	NM_057177	PARD3B	par-3 family cell polarity regulator beta	protein-coding
Hypermethylation	chrX	72095423	72097622	chrX:72095423-72097622	-900	NM_001080851	728656	NM_001080851	DMRTC1B	DMRT like family C1B	protein-coding
Hypermethylation	chr1	20510578	20512777	chr1:20510578-20512777	-894	NM_152376	127733	NM_152376	UBXN10	UBX domain protein 10	protein-coding
Hypermethylation	chr6	90121796	90123995	chr6:90121796-90123995	-900	NM_021244	58528	NM_021244	RRAGD	Ras related GTP binding D	protein-coding
Hypermethylation	chr17	14139951	14142150	chr17:14139951-14142150	-871	NM_001007530	146822	NM_001007530	CDRT15	CMT1A duplicated region transcript 15	protein-coding
Hypermethylation	chr1	13419176	13421375	chr1:13419176-13421375	-901	NM_001098376	653619	NM_001098376	PRAMEF15	PRAME family member 15	protein-coding
Hypermethylation	chr9	44988236	44990435	chr9:44988236-44990435	-901	NR_027421	100132948	NM_001024942	FAM27C	family with sequence similarity 27 member C	ncRNA
Hypermethylation	chrX	49214649	49216848	chrX:49214649-49216848	-886	NM_001127212	729447	NM_001127212	GAGE2A	G antigen 2A	protein-coding
Hypermethylation	chr2	131307289	131309488	chr2:131307289-131309488	-900	NR_033930	646743	NR_033930	PRSS40B	serine protease 40B	pseudo
Hypomethylation	chr6	28862307	28864506	chr6:28862307-28864506	-901	NR_104117	414760	NR_104117	HCG14	HLA complex group 14 (non-protein coding)	ncRNA
Hypermethylation	chr1	104238690	104240889	chr1:104238690-104240889	-713	NM_001346780	278	NM_001008219	AMY1C	amylase, alpha 1C (salivary)	protein-coding
Hypomethylation	chr16	1399900	1402099	chr16:1399900-1402099	874	NM_001001410	115939	NM_001001410	TSR3	TSR3, acp transferase ribosome maturation factor	protein-coding
Hypermethylation	chr15	28669637	28671836	chr15:28669637-28671836	-901	NR_039733	100616228	NR_039733	MIR4509-2	microRNA 4509-2	ncRNA
Hypermethylation	chr22	37255030	37257229	chr22:37255030-37257229	-901	NM_000631	4689	NM_000631	NCF4	neutrophil cytosolic factor 4	protein-coding
Hypermethylation	chr2	111040430	111042629	chr2:111040430-111042629	-901	NR_049830	100847033	NR_049830	MIR4436B2	microRNA 4436b-2	ncRNA
Hypermethylation	chr1	12957895	12960094	chr1:12957895-12960094	-12969	NM_001009611	400735	NM_001009611	PRAMEF4	PRAME family member 4	protein-coding
Hypermethylation	chr9	43033113	43035312	chr9:43033113-43035312	-900	NR_136310	105379252	NR_136310	LOC105379252	family with sequence similarity 95 member B1-like	ncRNA
Hypermethylation	chr10	51623187	51625386	chr10:51623187-51625386	-900	NM_006327	100287932	NM_006327	TIMM23	translocase of inner mitochondrial membrane 23	protein-coding
Hypermethylation	chr10	48827725	48829924	chr10:48827725-48829924	-858	NM_001352555	26095	NM_015605	PTPN20	protein tyrosine phosphatase, non-receptor type 20	protein-coding
Hypermethylation	chr16	69982889	69985088	chr16:69982889-69985088	-620	NM_001136214	348174	NM_182619	CLEC18A	C-type lectin domain family 18 member A	protein-coding
Hypermethylation	chr9	21278363	21280562	chr9:21278363-21280562	-900	NR_036676	3453	NR_036676	IFNA22P	interferon alpha 22, pseudogene	pseudo
Hypermethylation	chr16	16419592	16421791	chr16:16419592-16421791	-900	NR_103772	100288162	NR_103772	LOC100288162	uncharacterized LOC100288162	ncRNA
Hypermethylation	chr1	38259160	38261359	chr1:38259160-38261359	485	NM_001031740	149175	NM_152496	MANEAL	mannosidase endo-alpha like	protein-coding
Hypermethylation	chr14	19375594	19377793	chr14:19375594-19377793	-901	NM_001013354	440153	NM_001013354	OR11H12	olfactory receptor family 11 subfamily H member 12	protein-coding
Hypermethylation	chr16	18437737	18439936	chr16:18437737-18439936	-900	NR_106969	102466812	NR_106969	MIR6511A2	microRNA 6511a-2	ncRNA
Hypermethylation	chr19	50604069	50606268	chr19:50604069-50606268	-900	NR_024214	100169951	NR_024214	SNAR-A3	small ILF3/NF90-associated RNA A3	snRNA
Hypermethylation	chr18	107065	109264	chr18:107065-109264	-901	NR_033770	727758	NR_033770	ROCK1P1	Rho associated coiled-coil containing protein kinase 1 pseudogene 1	pseudo
Hypermethylation	chr19	50615546	50617745	chr19:50615546-50617745	-900	NR_024215	100169956	NR_024215	SNAR-A4	small ILF3/NF90-associated RNA A4	snRNA
Hypermethylation	chr2	110827420	110829619	chr2:110827420-110829619	-900	NR_036225	100422994	NR_036225	MIR4267	microRNA 4267	ncRNA
Hypermethylation	chr1	147423567	147425766	chr1:147423567-147425766	24179	NM_016334	51463	NM_016334	GPR89B	G protein-coupled receptor 89B	protein-coding
Hypermethylation	chr10	127583108	127585307	chr10:127583108-127585307	-897	NM_145235	92565	NM_145235	FANK1	fibronectin type III and ankyrin repeat domains 1	protein-coding
Hypermethylation	chrX	49342552	49344751	chrX:49342552-49344751	-890	NM_001127199	100132399	NM_001127199	GAGE12D	G antigen 12D	protein-coding
Hypermethylation	chr4	190986993	190989192	chr4:190986993-190989192	2435	NR_121644	100419743	NR_121644	DBET	D4Z4 binding element transcript (non-protein coding)	ncRNA
Hypomethylation	chr17	46682135	46684334	chr17:46682135-46684334	-900	NM_018952	3216	NM_018952	HOXB6	homeobox B6	protein-coding
Hypermethylation	chr8	7416427	7418626	chr8:7416427-7418626	-900	NR_046343	441317	NM_001136572	FAM90A7P	putative protein FAM90A7	pseudo
Hypermethylation	chrX	49214659	49216858	chrX:49214659-49216858	-876	NM_001127212	729447	NM_001127212	GAGE2A	G antigen 2A	protein-coding
Hypermethylation	chr19	37567382	37569581	chr19:37567382-37569581	-643	NM_001329522	147923	NM_144689	ZNF420	zinc finger protein 420	protein-coding
Hypermethylation	chr1	104196303	104198502	chr1:104196303-104198502	-736	NM_001346780	278	NM_001008219	AMY1C	amylase, alpha 1C (salivary)	protein-coding
Hypermethylation	chrX	49214678	49216877	chrX:49214678-49216877	-857	NM_001127212	729447	NM_001127212	GAGE2A	G antigen 2A	protein-coding
Hypermethylation	chr11	89650679	89652878	chr11:89650679-89652878	-900	NM_001206627	399939	NM_001206627	TRIM49D1	tripartite motif containing 49D1	protein-coding
Hypermethylation	chr19	48456939	48459138	chr19:48456939-48459138	-901	NR_024220	100170225	NR_024220	SNAR-C1	small ILF3/NF90-associated RNA C1	snRNA
Hypermethylation	chrX	152245759	152247958	chrX:152245759-152247958	6061	NM_032882	84968	NM_032882	PNMA6A	PNMA family member 6A	protein-coding
Hypermethylation	chr1	240253185	240255384	chr1:240253185-240255384	-901	NM_020066	56776	NM_020066	FMN2	formin 2	protein-coding
Hypermethylation	chr4	41612789	41614988	chr4:41612789-41614988	-838	NM_001330982	22998	NM_014988	LIMCH1	LIM and calponin homology domains 1	protein-coding
Hypermethylation	chr16	14788327	14790526	chr16:14788327-14790526	-996	NM_003561	8399	NM_003561	PLA2G10	phospholipase A2 group X	protein-coding
Hypermethylation	chr2	159649829	159652028	chr2:159649829-159652028	-901	NM_001017920	92196	NM_001017920	DAPL1	death associated protein like 1	protein-coding
Hypermethylation	chr7	143948349	143950548	chr7:143948349-143950548	-752	NR_002158	401428	NR_002158	OR2A20P	olfactory receptor family 2 subfamily A member 20 pseudogene	pseudo
Hypermethylation	chr6	31689121	31691320	chr6:31689121-31691320	-709	NM_025261	80740	NM_025261	LY6G6C	lymphocyte antigen 6 family member G6C	protein-coding
Hypermethylation	chr15	43883252	43885451	chr15:43883252-43885451	-704	NR_135750	1159	NM_020990	CKMT1B	creatine kinase, mitochondrial 1B	protein-coding
Hypermethylation	chr17	43972680	43974879	chr17:43972680-43974879	630	NR_024560	100130148	NR_024560	MAPT-IT1	MAPT intronic transcript 1	ncRNA
Hypermethylation	chrX	1517424	1519623	chrX:1517424-1519623	-901	NR_026710	80161	NM_025091	ASMTL-AS1	ASMTL antisense RNA 1	ncRNA
Hypermethylation	chrX	52736078	52738277	chrX:52736078-52738277	-900	NM_003147	6757	NM_003147	SSX2	SSX family member 2	protein-coding
Hypermethylation	chr17	44666100	44668299	chr17:44666100-44668299	-836	NM_006178	4905	NM_006178	NSF	N-ethylmaleimide sensitive factor, vesicle fusing ATPase	protein-coding
Hypermethylation	chr10	51369379	51371578	chr10:51369379-51371578	866	NR_029388	728407	NR_029388	PARGP1	poly(ADP-ribose) glycohydrolase pseudogene 1	pseudo
Hypermethylation	chr9	67793990	67796189	chr9:67793990-67796189	-900	NR_027422	100133121	NR_027422	FAM27B	family with sequence similarity 27 member B	ncRNA
Hypermethylation	chrX	52260164	52262363	chrX:52260164-52262363	-900	NM_001097594	653220	NM_001097591	XAGE1A	X antigen family member 1A	protein-coding
Hypermethylation	chr1	13362891	13365090	chr1:13362891-13365090	-896	NM_001300891	101929983	NM_001300891	PRAMEF27	PRAME family member 27	protein-coding
Hypermethylation	chr16	15003077	15005276	chr16:15003077-15005276	-901	NR_036144	100422836	NR_036144	MIR3180-3	microRNA 3180-3	ncRNA
Hypermethylation	chr9	33522411	33524610	chr9:33522411-33524610	-901	NM_001353432	441459	NM_001013728	ANKRD18B	ankyrin repeat domain 18B	protein-coding
Hypermethylation	chrX	72156003	72158202	chrX:72156003-72158202	-901	NM_001348071	100129407	NM_001348070	FAM236A	family with sequence similarity 235 member A	protein-coding
Hypermethylation	chr13	57739331	57741530	chr13:57739331-57741530	-901	NM_001130407	729250	NM_001130407	PRR20E	proline rich 20E	protein-coding
Hypermethylation	chr4	174449609	174451808	chr4:174449609-174451808	670	NM_021973	9464	NM_021973	HAND2	heart and neural crest derivatives expressed 2	protein-coding
Hypermethylation	chr17	77512031	77514230	chr17:77512031-77514230	-900	NM_001082575	146713	NM_001025448	RBFOX3	RNA binding fox-1 homolog 3	protein-coding
Hypermethylation	chrX	49333038	49335237	chrX:49333038-49335237	-832	NM_001098405	100008586	NM_001098405	GAGE12F	G antigen 12F	protein-coding
Hypomethylation	chr19	2898896	2901095	chr19:2898896-2901095	-901	NM_173480	126295	NM_173480	ZNF57	zinc finger protein 57	protein-coding
Hypermethylation	chr1	19622031	19624230	chr1:19622031-19624230	-900	NR_037847	100506730	NR_037847	LOC100506730	uncharacterized LOC100506730	ncRNA
Hypermethylation	chr8	7673039	7675238	chr8:7673039-7675238	-900	NM_001037668	245910	NM_001037668	DEFB107A	defensin beta 107A	protein-coding
Hypermethylation	chrX	154689397	154691596	chrX:154689397-154691596	-827	NM_001017991	474381	NM_001017991	H2AFB2	H2A histone family member B2	protein-coding
Hypermethylation	chrX	154114378	154116577	chrX:154114378-154116577	256	NR_036260	100422977	NR_036260	MIR1184-3	microRNA 1184-3	ncRNA
Hypermethylation	chr15	82641507	82643706	chr15:82641507-82643706	-4748	NR_004847	100134869	NR_004847	UBE2Q2P2	ubiquitin conjugating enzyme E2 Q2 pseudogene 2	pseudo
Hypermethylation	chr1	321892	324091	chr1:321892-324091	-901	NR_028327	100133331	NR_028327	LOC100133331	uncharacterized LOC100133331	ncRNA
Hypermethylation	chr9	43145285	43147484	chr9:43145285-43147484	-900	NR_027472	642929	NR_027472	LOC642929	general transcription factor II, i pseudogene	pseudo
Hypermethylation	chr5	69521423	69523622	chr5:69521423-69523622	-900	NR_024054	11039	NM_006780	SMA4	glucuronidase beta pseudogene	pseudo
Hypermethylation	chr1	143202040	143204239	chr1:143202040-143204239	-900	NR_110761	102723769	NR_110761	LOC102723769	uncharacterized LOC102723769	ncRNA
Hypermethylation	chr18	5628791	5630990	chr18:5628791-5630990	-900	NM_001281535	23136	NM_012307	EPB41L3	erythrocyte membrane protein band 4.1 like 3	protein-coding
Hypermethylation	chr8	86574543	86576742	chr8:86574543-86576742	-900	NR_003594	100288527	NR_003594	REXO1L2P	REXO1 like 2, pseudogene	pseudo
Hypermethylation	chrX	154689470	154691669	chrX:154689470-154691669	-900	NM_001017991	474381	NM_001017991	H2AFB2	H2A histone family member B2	protein-coding
Hypermethylation	chr2	110843901	110846100	chr2:110843901-110846100	-900	NR_039941	100616123	NR_039941	MIR4436B1	microRNA 4436b-1	ncRNA
Hypermethylation	chrX	49205149	49207348	chrX:49205149-49207348	-868	NM_001098407	729408	NM_001098407	GAGE2D	G antigen 2D	protein-coding
Hypermethylation	chr10	48827382	48829581	chr10:48827382-48829581	-515	NM_001352555	26095	NM_015605	PTPN20	protein tyrosine phosphatase, non-receptor type 20	protein-coding
Hypermethylation	chrX	155257649	155259848	chrX:155257649-155259848	-900	NR_110561	727856	NR_110561	DDX11L16	DEAD/H-box helicase 11 like 16	pseudo
Hypermethylation	chr18	44556014	44558213	chr18:44556014-44558213	-664	NM_145653	162699	NM_145653	ELOA3	elongin A3	protein-coding
Hypermethylation	chrX	48240968	48243167	chrX:48240968-48243167	-890	NM_001034832	548313	NM_001034832	SSX4B	SSX family member 4B	protein-coding
Hypermethylation	chr15	43876891	43879090	chr15:43876891-43879090	-900	NM_014659	9677	NM_014659	PPIP5K1	diphosphoinositol pentakisphosphate kinase 1	protein-coding
Hypermethylation	chr9	70854805	70857004	chr9:70854805-70857004	-901	NM_001286836	220869	NM_001024916	CBWD5	COBW domain containing 5	protein-coding
Hypermethylation	chrX	52509761	52511960	chrX:52509761-52511960	-901	NM_001097604	653067	NM_020411	XAGE1B	X antigen family member 1B	protein-coding
Hypermethylation	chrX	1731941	1734140	chrX:1731941-1734140	-901	NM_001171038	438	NM_004043	ASMT	acetylserotonin O-methyltransferase	protein-coding
Hypermethylation	chr16	30205428	30207627	chr16:30205428-30207627	773	NR_037608	100526830	NR_037608	SLX1A-SULT1A3	SLX1A-SULT1A3 readthrough (NMD candidate)	ncRNA
Hypermethylation	chr4	191006763	191008962	chr4:191006763-191008962	22205	NR_121644	100419743	NR_121644	DBET	D4Z4 binding element transcript (non-protein coding)	ncRNA
Hypermethylation	chr7	6791740	6793939	chr7:6791740-6793939	-901	NM_001099697	728194	NM_001099697	RSPH10B2	radial spoke head 10 homolog B2	protein-coding
Hypermethylation	chr14	19648032	19650231	chr14:19648032-19650231	-901	NR_110526	503639	NM_001013701	DUXAP10	double homeobox A pseudogene 10	pseudo
Hypomethylation	chr21	45681900	45684099	chr21:45681900-45684099	-900	NM_013369	29947	NM_013369	DNMT3L	DNA methyltransferase 3 like	protein-coding
Hypermethylation	chr15	20746915	20749114	chr15:20746915-20749114	-900	NM_001145004	727832	NM_001145004	GOLGA6L6	golgin A6 family-like 6	protein-coding
Hypermethylation	chr2	131435623	131437822	chr2:131435623-131437822	-901	NR_023391	100132708	NM_032248	CYP4F30P	cytochrome P450 family 4 subfamily F member 30, pseudogene	pseudo
Hypermethylation	chr16	28503970	28506169	chr16:28503970-28506169	-901	NM_018690	55911	NM_018690	APOBR	apolipoprotein B receptor	protein-coding
Hypermethylation	chr16	15017794	15019993	chr16:15017794-15019993	-901	NR_106971	102465684	NR_106971	MIR6511A4	microRNA 6511a-4	ncRNA
Hypermethylation	chr16	16401736	16403935	chr16:16401736-16403935	-897	NR_036141	100422870	NR_036141	MIR3180-1	microRNA 3180-1	ncRNA
Hypermethylation	chrX	154112650	154114849	chrX:154112650-154114849	432	NM_001017990	474382	NM_001017990	H2AFB1	H2A histone family member B1	protein-coding
Hypermethylation	chr1	247335119	247337318	chr1:247335119-247337318	-899	NM_001297567	7678	NM_003431	ZNF124	zinc finger protein 124	protein-coding
Hypermethylation	chrY	1681941	1684140	chrY:1681941-1684140	-901	NM_001171038	438	NM_004043	ASMT	acetylserotonin O-methyltransferase	protein-coding
Hypermethylation	chr9	99669357	99671556	chr9:99669357-99671556	-901	NR_028350	441454	NR_028350	LOC441454	prothymosin alpha pseudogene	pseudo
Hypermethylation	chr12	130645004	130647203	chr12:130645004-130647203	120	NR_033834	440119	NR_033834	FZD10-DT	FZD10 divergent transcript	ncRNA
Hypermethylation	chr4	9329637	9331836	chr4:9329637-9331836	-901	NM_001242330	728393	NM_001242330	USP17L27	ubiquitin specific peptidase 17-like family member 27	protein-coding
Hypermethylation	chr1	40236821	40239020	chr1:40236821-40239020	-900	NM_022120	64064	NM_022120	OXCT2	3-oxoacid CoA-transferase 2	protein-coding
Hypermethylation	chr9	99689286	99691485	chr9:99689286-99691485	-901	NM_001170741	441457	NM_001045477	NUTM2G	NUT family member 2G	protein-coding
Hypermethylation	chr15	22715529	22717728	chr15:22715529-22717728	-900	NR_027407	100132979	NR_027407	GOLGA8DP	golgin A8 family member D, pseudogene	pseudo
Hypermethylation	chr9	40713524	40715723	chr9:40713524-40715723	-901	NR_026801	728495	NM_001098718	FAM74A3	family with sequence similarity 74 member A3	ncRNA
Hypermethylation	chrX	70937936	70940135	chrX:70937936-70940135	-900	NM_001145139	100132994	NM_001145139	CXorf49B	chromosome X open reading frame 49B	protein-coding
Hypermethylation	chr2	87927274	87929473	chr2:87927274-87929473	-901	NR_039634	100616499	NR_039634	MIR4435-1	microRNA 4435-1	ncRNA
Hypermethylation	chr4	168155378	168157577	chr4:168155378-168157577	-736	NM_001204354	50859	NM_016950	SPOCK3	SPARC (osteonectin), cwcv and kazal like domains proteoglycan 3	protein-coding
Hypermethylation	chr15	23579180	23581379	chr15:23579180-23581379	-922	NM_001271664	440243	NM_001271664	GOLGA6L22	golgin A6 family-like 22	protein-coding
Hypermethylation	chr19	202010	204209	chr19:202010-204209	-900	NR_028324	399844	NM_001004321	LINC01002	long intergenic non-protein coding RNA 1002	ncRNA
Hypermethylation	chrX	49195582	49197781	chrX:49195582-49197781	-882	NM_001098407	729408	NM_001098407	GAGE2D	G antigen 2D	protein-coding
Hypermethylation	chr8	57472183	57474382	chr8:57472183-57474382	-900	NR_038236	100507632	NR_038236	LINC00968	long intergenic non-protein coding RNA 968	ncRNA
Hypermethylation	chr7	144036211	144038410	chr7:144036211-144038410	-15179	NM_005435	7984	NM_005435	ARHGEF5	Rho guanine nucleotide exchange factor 5	protein-coding
Hypermethylation	chr11	123898330	123900529	chr11:123898330-123900529	-901	NM_001004464	219869	NM_001004464	OR10G8	olfactory receptor family 10 subfamily G member 8	protein-coding
Hypomethylation	chr10	135378939	135381138	chr10:135378939-135381138	-900	NM_001143763	93426	NM_130784	SYCE1	synaptonemal complex central element protein 1	protein-coding
Hypermethylation	chr16	22522844	22525043	chr16:22522844-22525043	-901	NM_001135865	100132247	NM_001135865	NPIPB5	nuclear pore complex interacting protein family member B5	protein-coding
Hypermethylation	chr9	67786426	67788625	chr9:67786426-67788625	-900	NR_103833	100131997	NR_103833	FAM27E3	family with sequence similarity 27 member E3	ncRNA
Hypermethylation	chr16	2686983	2689182	chr16:2686983-2689182	-901	NR_024492	645644	NR_024492	FLJ42627	uncharacterized LOC645644	ncRNA
Hypermethylation	chrX	72163390	72165589	chrX:72163390-72165589	-900	NR_026595	203429	NM_152693	FAM226A	family with sequence similarity 226 member A (non-protein coding)	ncRNA
Hypermethylation	chr7	102189679	102191878	chr7:102189679-102191878	-901	NM_001166339	100310812	NM_001166339	SPDYE2B	speedy/RINGO cell cycle regulator family member E2B	protein-coding
Hypermethylation	chr8	86757562	86759761	chr8:86757562-86759761	-900	NR_003594	100288527	NR_003594	REXO1L2P	REXO1 like 2, pseudogene	pseudo
Hypermethylation	chr16	21436459	21438658	chr16:21436459-21438658	-859	NM_130464	23117	NM_130464	NPIPB3	nuclear pore complex interacting protein family member B3	protein-coding
Hypermethylation	chr9	44385387	44387586	chr9:44385387-44387586	1901	NR_121564	101927827	NR_121564	LOC101927827	uncharacterized LOC101927827	ncRNA
Hypermethylation	chr1	228778394	228780593	chr1:228778394-228780593	142	NR_106988	102465753	NC_000014.9	MIR7641-2	microRNA 7641-2	ncRNA
Hypermethylation	chr8	7691993	7694192	chr8:7691993-7694192	-901	NM_080389	140596	NM_080389	DEFB104A	defensin beta 104A	protein-coding
Hypermethylation	chr16	29466086	29468285	chr16:29466086-29468285	773	NR_037608	100526830	NR_037608	SLX1A-SULT1A3	SLX1A-SULT1A3 readthrough (NMD candidate)	ncRNA
Hypermethylation	chr16	18473068	18475267	chr16:18473068-18475267	-900	NR_106828	102465461	NR_106828	MIR6770-1	microRNA 6770-1	ncRNA
Hypermethylation	chr14	19551365	19553564	chr14:19551365-19553564	-901	NM_001005356	404785	NM_207513	POTEG	POTE ankyrin domain family member G	protein-coding
Hypermethylation	chr2	45167037	45169236	chr2:45167037-45169236	510	NR_103785	100506108	NR_103785	SIX3-AS1	SIX3 antisense RNA 1	ncRNA
Hypermethylation	chr4	9348619	9350818	chr4:9348619-9350818	-901	NM_001242328	728379	NM_001242328	USP17L26	ubiquitin specific peptidase 17-like family member 26	protein-coding
Hypermethylation	chr7	143454644	143456843	chr7:143454644-143456843	-900	NM_178561	340307	NM_178561	CTAGE6	CTAGE family member 6	protein-coding
Hypermethylation	chrX	1712348	1714547	chrX:1712348-1714547	-901	NM_004043	438	NM_004043	ASMT	acetylserotonin O-methyltransferase	protein-coding
Hypermethylation	chr4	168155542	168157741	chr4:168155542-168157741	-900	NM_001204354	50859	NM_016950	SPOCK3	SPARC (osteonectin), cwcv and kazal like domains proteoglycan 3	protein-coding
Hypermethylation	chr1	104196302	104198501	chr1:104196302-104198501	-737	NM_001346780	278	NM_001008219	AMY1C	amylase, alpha 1C (salivary)	protein-coding
Hypermethylation	chr7	102283039	102285238	chr7:102283039-102285238	-900	NM_001114403	100134938	NM_001114403	UPK3BL1	uroplakin 3B like 1	protein-coding
Hypermethylation	chr15	84898721	84900920	chr15:84898721-84900920	-900	NR_027001	388152	NM_203426	GOLGA2P7	golgin A2 pseudogene 7	pseudo
Hypermethylation	chr7	44080023	44082222	chr7:44080023-44082222	-900	NR_024116	401331	NR_024116	RASA4CP	RAS p21 protein activator 4C, pseudogene	pseudo
Hypermethylation	chr1	228778657	228780856	chr1:228778657-228780856	-121	NR_106988	102465753	NC_000014.9	MIR7641-2	microRNA 7641-2	ncRNA
Hypermethylation	chr3	112218209	112220408	chr3:112218209-112220408	-900	NM_001085357	151888	NM_181780	BTLA	B and T lymphocyte associated	protein-coding
Hypermethylation	chr7	143878548	143880747	chr7:143878548-143880747	-901	NM_198495	100128553	NM_198495	CTAGE4	CTAGE family member 4	protein-coding
Hypermethylation	chr14	24036846	24039045	chr14:24036846-24039045	-900	NM_003917	8906	NM_003917	AP1G2	adaptor related protein complex 1 subunit gamma 2	protein-coding
Hypermethylation	chr19	48414308	48416507	chr19:48414308-48416507	-901	NR_024220	100170225	NR_024220	SNAR-C1	small ILF3/NF90-associated RNA C1	snRNA
Hypermethylation	chr1	153113770	153115969	chr1:153113770-153115969	-900	NR_003062	6702	NR_003062	SPRR2C	small proline rich protein 2C (pseudogene)	pseudo
Hypermethylation	chr7	102212869	102215068	chr7:102212869-102215068	-900	NM_001097615	548644	NM_001015884	POLR2J3	RNA polymerase II subunit J3	protein-coding
Hypermethylation	chr2	111334479	111336678	chr2:111334479-111336678	731	NM_032260	84220	NM_005054	RGPD5	RANBP2-like and GRIP domain containing 5	protein-coding
Hypermethylation	chr1	108786504	108788703	chr1:108786504-108788703	-900	NM_001143989	148545	NM_152488	NBPF4	NBPF member 4	protein-coding
Hypermethylation	chr7	72567017	72569216	chr7:72567017-72569216	-896	NR_003580	100093631	NR_003580	GTF2IP4	general transcription factor IIi pseudogene 4	pseudo
Hypermethylation	chr16	29469207	29471406	chr16:29469207-29471406	-901	NM_177552	6818	NM_003166	SULT1A3	sulfotransferase family 1A member 3	protein-coding
Hypermethylation	chrX	49333003	49335202	chrX:49333003-49335202	-867	NM_001098405	100008586	NM_001098405	GAGE12F	G antigen 12F	protein-coding
Hypermethylation	chr19	50620898	50623097	chr19:50620898-50623097	-900	NR_024214	100169951	NR_024214	SNAR-A3	small ILF3/NF90-associated RNA A3	snRNA
Hypermethylation	chr15	30685665	30687864	chr15:30685665-30687864	39	NR_145478	101927579	NR_145478	DNM1P50	dynamin 1 pseudogene 50	pseudo
Hypermethylation	chr9	68724541	68726740	chr9:68724541-68726740	-826	NR_136306	102725126	NR_136306	LOC102725126	FSHD region gene 1 pseudogene	pseudo
Hypermethylation	chr3	75719542	75721741	chr3:75719542-75721741	-791	NR_040005	401074	NR_040004	LINC00960	long intergenic non-protein coding RNA 960	ncRNA
Hypermethylation	chrX	48240957	48243156	chrX:48240957-48243156	-901	NM_001034832	548313	NM_001034832	SSX4B	SSX family member 4B	protein-coding
Hypermethylation	chr1	86887769	86889968	chr1:86887769-86889968	-698	NM_006536	9635	NM_006536	CLCA2	chloride channel accessory 2	protein-coding
Hypermethylation	chr16	28761756	28763955	chr16:28761756-28763955	-901	NM_001287250	100507607	NM_001287250	NPIPB9	nuclear pore complex interacting protein family member B9	protein-coding
Hypermethylation	chr17	32906189	32908388	chr17:32906189-32908388	-480	NM_001304438	124842	NM_207313	TMEM132E	transmembrane protein 132E	protein-coding
Hypermethylation	chrX	153847323	153849522	chrX:153847323-153849522	-900	NM_001327	1485	NM_001327	CTAG1B	cancer/testis antigen 1B	protein-coding
Hypermethylation	chr15	82942750	82944949	chr15:82942750-82944949	-897	NR_026811	80154	NM_025084	GOLGA2P10	golgin A2 pseudogene 10	pseudo
Hypermethylation	chrX	52736077	52738276	chrX:52736077-52738276	-899	NM_003147	6757	NM_003147	SSX2	SSX family member 2	protein-coding
Hypermethylation	chrX	52532895	52535094	chrX:52532895-52535094	-691	NM_001097594	653220	NM_001097591	XAGE1A	X antigen family member 1A	protein-coding
Hypermethylation	chrX	49304336	49306535	chrX:49304336-49306535	-867	NM_001098405	100008586	NM_001098405	GAGE12F	G antigen 12F	protein-coding
Hypermethylation	chr2	96700528	96702727	chr2:96700528-96702727	95	NM_001321531	150763	NM_207328	GPAT2	glycerol-3-phosphate acyltransferase 2, mitochondrial	protein-coding
Hypermethylation	chr4	9353364	9355563	chr4:9353364-9355563	-901	NM_001242331	728400	NM_001242331	USP17L28	ubiquitin specific peptidase 17-like family member 28	protein-coding
Hypermethylation	chr9	69180842	69183041	chr9:69180842-69183041	218	NR_147037	440896	NR_015361	LOC440896	uncharacterized LOC440896	ncRNA
Hypermethylation	chr15	34674152	34676351	chr15:34674152-34676351	-900	NR_036050	100302160	NR_036050	MIR1233-1	microRNA 1233-1	ncRNA
Hypermethylation	chr2	131199055	131201254	chr2:131199055-131201254	-900	NR_103761	646802	NR_103761	CYP4F62P	cytochrome P450 family 4 subfamily F member 62, pseudogene	pseudo
Hypermethylation	chr9	39369062	39371261	chr9:39369062-39371261	-901	NR_026803	401507	NM_001012278	FAM74A1	family with sequence similarity 74 member A1	ncRNA
Hypermethylation	chr8	86839972	86842171	chr8:86839972-86842171	-900	NR_003594	100288527	NR_003594	REXO1L2P	REXO1 like 2, pseudogene	pseudo
Hypermethylation	chrY	1467424	1469623	chrY:1467424-1469623	-901	NR_026710	80161	NM_025091	ASMTL-AS1	ASMTL antisense RNA 1	ncRNA
Hypermethylation	chr9	41311786	41313985	chr9:41311786-41313985	-900	NR_026803	401507	NM_001012278	FAM74A1	family with sequence similarity 74 member A1	ncRNA
Hypermethylation	chr20	25776679	25778878	chr20:25776679-25778878	-1034	NR_027061	728882	NR_026714	FAM182B	family with sequence similarity 182 member B	ncRNA
Hypermethylation	chr16	18505635	18507834	chr16:18505635-18507834	-900	NR_036143	100422886	NR_036143	MIR3179-2	microRNA 3179-2	ncRNA
Hypermethylation	chrX	52545998	52548197	chrX:52545998-52548197	-900	NM_001097594	653220	NM_001097591	XAGE1A	X antigen family member 1A	protein-coding
Hypermethylation	chr10	129533538	129535737	chr10:129533538-129535737	-901	NM_207426	399823	NM_207426	FOXI2	forkhead box I2	protein-coding
Hypermethylation	chr2	131357052	131359251	chr2:131357052-131359251	-900	NM_001079530	653275	NM_001079530	CFC1B	cripto, FRL-1, cryptic family 1B	protein-coding
Hypermethylation	chr1	12974467	12976666	chr1:12974467-12976666	-901	NM_001012277	441871	NM_001012277	PRAMEF7	PRAME family member 7	protein-coding
Hypermethylation	chrX	49304325	49306524	chrX:49304325-49306524	-878	NM_001098405	100008586	NM_001098405	GAGE12F	G antigen 12F	protein-coding
Hypermethylation	chr7	102311977	102314176	chr7:102311977-102314176	-900	NM_032959	246721	NM_032958	POLR2J2	RNA polymerase II subunit J2	protein-coding
Hypermethylation	chr9	35665	37864	chr9:35665-37864	-900	NR_026822	654835	NR_026822	FAM138C	family with sequence similarity 138 member C	ncRNA
Hypermethylation	chr16	20460859	20463058	chr16:20460859-20463058	-825	NM_001308169	123876	NM_001010845	ACSM2A	acyl-CoA synthetase medium chain family member 2A	protein-coding
Hypermethylation	chr15	34828023	34830222	chr15:34828023-34830222	-900	NM_001023567	440270	NM_001023567	GOLGA8B	golgin A8 family member B	protein-coding
Hypermethylation	chr16	16460733	16462932	chr16:16460733-16462932	-901	NR_106970	102465683	NR_106970	MIR6511A3	microRNA 6511a-3	ncRNA
Hypermethylation	chr19	7047351	7049550	chr19:7047351-7049550	-901	NM_144614	125997	NM_144614	MBD3L2	methyl-CpG binding domain protein 3 like 2	protein-coding
Hypermethylation	chr19	50631580	50633779	chr19:50631580-50633779	-900	NR_024223	100169952	NR_024223	SNAR-A5	small ILF3/NF90-associated RNA A5	snRNA
Hypermethylation	chr4	191003470	191005669	chr4:191003470-191005669	18912	NR_121644	100419743	NR_121644	DBET	D4Z4 binding element transcript (non-protein coding)	ncRNA
Hypermethylation	chr1	13007207	13009406	chr1:13007207-13009406	-900	NM_001010889	440561	NM_001010889	PRAMEF6	PRAME family member 6	protein-coding
Hypermethylation	chr6	132022342	132024541	chr6:132022342-132024541	-900	NM_030908	79541	NM_030908	OR2A4	olfactory receptor family 2 subfamily A member 4	protein-coding
Hypermethylation	chr2	112078464	112080663	chr2:112078464-112080663	-895	NR_039634	100616499	NR_039634	MIR4435-1	microRNA 4435-1	ncRNA
Hypermethylation	chr5	693311	695510	chr5:693311-695510	-900	NM_007030	11076	NM_007030	TPPP	tubulin polymerization promoting protein	protein-coding
Hypermethylation	chr16	32687251	32689450	chr16:32687251-32689450	-900	NR_110911	729355	NM_001099687	TP53TG3B	TP53 target 3B	protein-coding
Hypermethylation	chr5	69780328	69782527	chr5:69780328-69782527	-901	NR_073404	441081	NR_073404	LOC441081	POM121 membrane glycoprotein (rat) pseudogene	pseudo
Hypermethylation	chr2	131307272	131309471	chr2:131307272-131309471	-883	NR_033930	646743	NR_033930	PRSS40B	serine protease 40B	pseudo
Hypermethylation	chr9	115873758	115875957	chr9:115873758-115875957	-319	NR_024366	286333	NR_024366	FAM225A	family with sequence similarity 225 member A (non-protein coding)	ncRNA
Hypermethylation	chr10	135237922	135240121	chr10:135237922-135240121	-900	NM_001012508	503542	NM_001012508	SPRN	shadow of prion protein	protein-coding
Hypermethylation	chrX	1410811	1413010	chrX:1410811-1413010	-901	NR_037461	100500894	NR_037461	MIR3690	microRNA 3690	ncRNA
Hypermethylation	chr17	34756808	34759007	chr17:34756808-34759007	-900	NM_001123392	729877	NM_001123392	TBC1D3H	TBC1 domain family member 3H	protein-coding
Hypermethylation	chr9	29540	31739	chr9:29540-31739	495	NR_036266	100422831	NR_036266	MIR1302-9	microRNA 1302-9	ncRNA
Hypermethylation	chr16	16401732	16403931	chr16:16401732-16403931	-901	NR_036141	100422870	NR_036141	MIR3180-1	microRNA 3180-1	ncRNA
Hypermethylation	chrX	49195563	49197762	chrX:49195563-49197762	-901	NM_001098407	729408	NM_001098407	GAGE2D	G antigen 2D	protein-coding
Hypermethylation	chr12	54364910	54367109	chr12:54364910-54367109	-901	NM_014212	3227	NM_014212	HOXC11	homeobox C11	protein-coding

## Sheet: hyper DMRs in promoter
State	Chr	Start	End	Strand	Distance to TSS	Nearest PromoterID	Entrez ID	Nearest Refseq	Gene Name	Gene Description	Gene Type
Hypermethylation	chr10	47213427	47215626	chr10:47213427-47215626	-900	NM_001190810	642517	NM_001190810	AGAP9	ArfGAP with GTPase domain, ankyrin repeat and PH domain 9	protein-coding
Hypermethylation	chr15	30425990	30428189	chr15:30425990-30428189	-165	NM_001355469	653075	NM_001355469	GOLGA8T	golgin A8 family member T	protein-coding
Hypermethylation	chrX	52987516	52989715	chrX:52987516-52989715	-545	NM_001321183	727866	NM_001099684	FAM156B	family with sequence similarity 156 member B	protein-coding
Hypermethylation	chrX	52985430	52987629	chrX:52985430-52987629	-84	NM_001321180	727866	NM_001099684	FAM156B	family with sequence similarity 156 member B	protein-coding
Hypermethylation	chr15	102499016	102501215	chr15:102499016-102501215	684	NR_036268	100422919	NR_036268	MIR1302-11	microRNA 1302-11	ncRNA
Hypermethylation	chr19	52004844	52007043	chr19:52004844-52007043	-900	NM_053003	89858	NM_033329	SIGLEC12	sialic acid binding Ig like lectin 12 (gene/pseudogene)	protein-coding
Hypermethylation	chr2	45168447	45170646	chr2:45168447-45170646	509	NM_005413	6496	NM_005413	SIX3	SIX homeobox 3	protein-coding
Hypermethylation	chr21	35301516	35303715	chr21:35301516-35303715	-811	NR_134559	100506334	NM_207472	LINC00649	long intergenic non-protein coding RNA 649	ncRNA
Hypermethylation	chr2	74780892	74783091	chr2:74780892-74783091	704	NM_001318867	1796	NM_001381	DOK1	docking protein 1	protein-coding
Hypermethylation	chr5	180748507	180750706	chr5:180748507-180750706	-901	NR_028327	100133331	NR_028327	LOC100133331	uncharacterized LOC100133331	ncRNA
Hypermethylation	chrY	59098457	59100656	chrY:59098457-59100656	-847	NM_005840	10251	NM_005840	SPRY3	sprouty RTK signaling antagonist 3	protein-coding
Hypermethylation	chr8	7638736	7640935	chr8:7638736-7640935	-899	NM_001282479	100131608	NM_001282479	PRR23D1	proline rich 23 domain containing 1	protein-coding
Hypermethylation	chr14	62035258	62037457	chr14:62035258-62037457	555	NR_110417	101927780	NR_110416	LINC01303	long intergenic non-protein coding RNA 1303	ncRNA
Hypermethylation	chrX	101468280	101470479	chrX:101468280-101470479	-901	NM_001277423	100996648	NM_001277423	TCP11X2	t-complex 11 family, X-linked 2	protein-coding
Hypermethylation	chr1	13357819	13360018	chr1:13357819-13360018	-901	NM_001013407	343068	NM_001013407	PRAMEF5	PRAME family member 5	protein-coding
Hypermethylation	chr10	47181489	47183688	chr10:47181489-47183688	-900	NM_001137549	100133093	NM_001137549	FAM25G	family with sequence similarity 25 member G	protein-coding
Hypermethylation	chr6	17280295	17282494	chr6:17280295-17282494	-415	NM_001143942	221662	NM_153020	RBM24	RNA binding motif protein 24	protein-coding
Hypermethylation	chr1	248802360	248804559	chr1:248802360-248804559	-900	NM_001001827	403244	NM_001001827	OR2T35	olfactory receptor family 2 subfamily T member 35	protein-coding
Hypermethylation	chr1	13477370	13479569	chr1:13477370-13479569	-900	NM_001099790	645414	NM_001099790	PRAMEF19	PRAME family member 19	protein-coding
Hypermethylation	chrX	1732026	1734225	chrX:1732026-1734225	-816	NM_001171038	438	NM_004043	ASMT	acetylserotonin O-methyltransferase	protein-coding
Hypermethylation	chr22	21769693	21771892	chr22:21769693-21771892	-901	NM_015094	23119	NM_015094	HIC2	HIC ZBTB transcriptional repressor 2	protein-coding
Hypermethylation	chrX	52237019	52239218	chrX:52237019-52239218	-692	NM_001097594	653220	NM_001097591	XAGE1A	X antigen family member 1A	protein-coding
Hypermethylation	chr16	16421162	16423361	chr16:16421162-16423361	-901	NR_107060	102465908	NR_107060	MIR6770-2	microRNA 6770-2	ncRNA
Hypermethylation	chr1	148202337	148204536	chr1:148202337-148204536	-900	NM_001144032	730262	NM_001144032	PPIAL4E	peptidylprolyl isomerase A like 4E	protein-coding
Hypermethylation	chr14	39385887	39388086	chr14:39385887-39388086	-900	NR_039982	283547	NR_039982	LINC00639	long intergenic non-protein coding RNA 639	ncRNA
Hypermethylation	chr10	48213724	48215923	chr10:48213724-48215923	-901	NM_001190810	642517	NM_001190810	AGAP9	ArfGAP with GTPase domain, ankyrin repeat and PH domain 9	protein-coding
Hypermethylation	chr16	16416445	16418644	chr16:16416445-16418644	-901	NR_106971	102465684	NR_106971	MIR6511A4	microRNA 6511a-4	ncRNA
Hypermethylation	chr2	131326422	131328621	chr2:131326422-131328621	-881	NR_033930	646743	NR_033930	PRSS40B	serine protease 40B	pseudo
Hypermethylation	chr22	21901736	21903935	chr22:21901736-21903935	-901	NM_001256355	7332	NM_003347	UBE2L3	ubiquitin conjugating enzyme E2 L3	protein-coding
Hypermethylation	chrX	49313927	49316126	chrX:49313927-49316126	-832	NM_001098405	100008586	NM_001098405	GAGE12F	G antigen 12F	protein-coding
Hypermethylation	chr11	48508345	48510544	chr11:48508345-48510544	-901	NM_001005512	403253	NM_001005512	OR4A47	olfactory receptor family 4 subfamily A member 47	protein-coding
Hypermethylation	chr15	84902525	84904724	chr15:84902525-84904724	-901	NM_001267536	643707	NM_001267536	GOLGA6L4	golgin A6 family-like 4	protein-coding
Hypermethylation	chr5	39219481	39221680	chr5:39219481-39221680	-872	NM_199335	2533	NM_001465	FYB1	FYN binding protein 1	protein-coding
Hypermethylation	chr14	52116576	52118775	chr14:52116576-52118775	787	NR_037676	145438	NR_037676	FRMD6-AS1	FRMD6 antisense RNA 1	ncRNA
Hypermethylation	chr4	9253104	9255303	chr4:9253104-9255303	-901	NM_001256860	100287404	NM_001256860	USP17L19	ubiquitin specific peptidase 17-like family member 19	protein-coding
Hypermethylation	chrX	49361616	49363815	chrX:49361616-49363815	-901	NM_001040663	2543	NM_001468	GAGE1	G antigen 1	protein-coding
Hypermethylation	chr7	143266894	143269093	chr7:143266894-143269093	-901	NM_001008747	441294	NM_001008747	CTAGE15	CTAGE family member 15	protein-coding
Hypermethylation	chrX	49233708	49235907	chrX:49233708-49235907	-901	NM_001098411	645037	NM_001098411	GAGE2B	G antigen 2B	protein-coding
Hypermethylation	chr4	9267345	9269544	chr4:9267345-9269544	-901	NM_001256861	100287441	NM_001256861	USP17L20	ubiquitin specific peptidase 17-like family member 20	protein-coding
Hypermethylation	chr16	14803546	14805745	chr16:14803546-14805745	-901	NM_001277323	642778	NM_001277323	NPIPA3	nuclear pore complex interacting protein family member A3	protein-coding
Hypermethylation	chrX	72062876	72065075	chrX:72062876-72065075	-901	NM_033053	63947	NM_033053	DMRTC1	DMRT like family C1	protein-coding
Hypermethylation	chrX	49323507	49325706	chrX:49323507-49325706	-805	NM_001098405	100008586	NM_001098405	GAGE12F	G antigen 12F	protein-coding
Hypermethylation	chr8	86815591	86817790	chr8:86815591-86817790	-900	NR_003594	100288527	NR_003594	REXO1L2P	REXO1 like 2, pseudogene	pseudo
Hypermethylation	chr5	89852617	89854816	chr5:89852617-89854816	-901	NR_003149	84059	NM_032119	ADGRV1	adhesion G protein-coupled receptor V1	protein-coding
Hypermethylation	chr17	20407612	20409811	chr17:20407612-20409811	-900	NR_029393	644945	NR_029393	KRT16P3	keratin 16 pseudogene 3	pseudo
Hypermethylation	chr14	19409912	19412111	chr14:19409912-19412111	-900	NR_046104	642426	NR_046104	LINC02297	long intergenic non-protein coding RNA 2297	ncRNA
Hypermethylation	chrX	49313892	49316091	chrX:49313892-49316091	-867	NM_001098405	100008586	NM_001098405	GAGE12F	G antigen 12F	protein-coding
Hypermethylation	chr11	59633842	59636041	chr11:59633842-59636041	-900	NM_001062	6947	NM_001062	TCN1	transcobalamin 1	protein-coding
Hypermethylation	chr17	16735948	16738147	chr17:16735948-16738147	-900	NR_029392	400578	NR_029392	KRT16P2	keratin 16 pseudogene 2	pseudo
Hypermethylation	chr3	108247970	108250169	chr3:108247970-108250169	-900	NM_014981	22989	NM_014981	MYH15	myosin heavy chain 15	protein-coding
Hypermethylation	chrX	148676771	148678970	chrX:148676771-148678970	-896	NM_016153	100506164	NM_016153	HSFX1	heat shock transcription factor family, X-linked 1	protein-coding
Hypermethylation	chr2	88045610	88047809	chr2:88045610-88047809	-897	NM_002665	5342	NM_002665	PLGLB2	plasminogen-like B2	protein-coding
Hypermethylation	chrX	154688077	154690276	chrX:154688077-154690276	420	NM_080720	83740	NM_080720	H2AFB3	H2A histone family member B3	protein-coding
Hypermethylation	chr16	32262645	32264844	chr16:32262645-32264844	-901	NR_110898	729264	NM_001243722	TP53TG3D	TP53 target 3D	protein-coding
Hypermethylation	chr1	144340574	144342773	chr1:144340574-144342773	83	NR_024584	728855	NR_024510	LINC00623	long intergenic non-protein coding RNA 623	ncRNA
Hypermethylation	chr7	72632674	72634873	chr7:72632674-72634873	-901	NR_003186	654816	NR_003186	NCF1B	neutrophil cytosolic factor 1B pseudogene	pseudo
Hypermethylation	chr22	24198040	24200239	chr22:24198040-24200239	-48	NM_001282864	66035	NM_030807	SLC2A11	solute carrier family 2 member 11	protein-coding
Hypermethylation	chrX	49205135	49207334	chrX:49205135-49207334	-882	NM_001098407	729408	NM_001098407	GAGE2D	G antigen 2D	protein-coding
Hypermethylation	chr19	70767	72966	chr19:70767-72966	-107	NR_036051	100302278	NR_036051	MIR1302-2	microRNA 1302-2	ncRNA
Hypermethylation	chr1	109849464	109851663	chr1:109849464-109851663	-900	NM_001265613	343263	NM_001010985	MYBPHL	myosin binding protein H like	protein-coding
Hypermethylation	chr15	84869242	84871441	chr15:84869242-84871441	-900	NR_049748	642423	NR_049748	LOC642423	golgin A2 pseudogene	pseudo
Hypermethylation	chr15	32727051	32729250	chr15:32727051-32729250	-900	NR_027470	100288380	NR_027470	ULK4P2	ULK4 pseudogene 2	pseudo
Hypermethylation	chr15	34681802	34684001	chr15:34681802-34684001	-900	NM_181077	23015	NM_181077	GOLGA8A	golgin A8 family member A	protein-coding
Hypermethylation	chr16	29463822	29466021	chr16:29463822-29466021	605	NR_135304	552900	NM_001031827	BOLA2	bolA family member 2	protein-coding
Hypermethylation	chr4	9219878	9222077	chr4:9219878-9222077	-901	NM_001256853	100287205	NM_001256853	USP17L12	ubiquitin specific peptidase 17-like family member 12	protein-coding
Hypermethylation	chrX	49324600	49326799	chrX:49324600-49326799	192	NM_001477	26748	NM_001477	GAGE12I	G antigen 12I	protein-coding
Hypermethylation	chr1	104238712	104240911	chr1:104238712-104240911	-735	NM_001346780	278	NM_001008219	AMY1C	amylase, alpha 1C (salivary)	protein-coding
Hypermethylation	chr10	44099855	44102054	chr10:44099855-44102054	-901	NM_001318142	220992	NM_145312	ZNF485	zinc finger protein 485	protein-coding
Hypermethylation	chr8	12292522	12294721	chr8:12292522-12294721	186	NR_148878	653333	NM_001137610	FAM86B2	family with sequence similarity 86 member B2	protein-coding
Hypermethylation	chrX	49294780	49296979	chrX:49294780-49296979	-867	NM_001098405	100008586	NM_001098405	GAGE12F	G antigen 12F	protein-coding
Hypermethylation	chr15	23388722	23390921	chr15:23388722-23390921	-901	NR_036470	100132101	NR_036470	HERC2P7	hect domain and RLD 2 pseudogene 7	pseudo
Hypermethylation	chr16	1381606	1383805	chr16:1381606-1383805	-901	NM_001286464	8938	NM_003933	BAIAP3	BAI1 associated protein 3	protein-coding
Hypermethylation	chr2	45168818	45171017	chr2:45168818-45171017	880	NM_005413	6496	NM_005413	SIX3	SIX homeobox 3	protein-coding
Hypermethylation	chr1	143912961	143915160	chr1:143912961-143915160	324	NM_001345942	728833	NM_207418	FAM72D	family with sequence similarity 72 member D	protein-coding
Hypermethylation	chr7	143994614	143996813	chr7:143994614-143996813	-753	NR_002158	401428	NR_002158	OR2A20P	olfactory receptor family 2 subfamily A member 20 pseudogene	pseudo
Hypermethylation	chr17	15666017	15668216	chr17:15666017-15668216	-901	NR_033865	644694	NR_033865	CDRT15P2	CMT1A duplicated region transcript 15 pseudogene 2	pseudo
Hypermethylation	chrX	51451925	51454124	chrX:51451925-51454124	-584	NM_001355278	441495	NM_001355278	CENPVL2	centromere protein V like 2	protein-coding
Hypermethylation	chr8	145486494	145488693	chr8:145486494-145488693	-900	NR_107057	102465906	NR_107057	MIR7112	microRNA 7112	ncRNA
Hypermethylation	chr10	46640804	46643003	chr10:46640804-46643003	-858	NM_001352548	26095	NM_015605	PTPN20	protein tyrosine phosphatase, non-receptor type 20	protein-coding
Hypermethylation	chr1	104238713	104240912	chr1:104238713-104240912	-736	NM_001346780	278	NM_001008219	AMY1C	amylase, alpha 1C (salivary)	protein-coding
Hypermethylation	chr7	72500110	72502309	chr7:72500110-72502309	-900	NR_003664	728524	NM_001023562	SPDYE8P	speedy/RINGO cell cycle regulator family member E8, pseudogene	pseudo
Hypermethylation	chr9	70854839	70857038	chr9:70854839-70857038	-867	NM_001286836	220869	NM_001024916	CBWD5	COBW domain containing 5	protein-coding
Hypermethylation	chrX	49195596	49197795	chrX:49195596-49197795	-868	NM_001098407	729408	NM_001098407	GAGE2D	G antigen 2D	protein-coding
Hypermethylation	chr17	36281960	36284159	chr17:36281960-36284159	-918	NM_001001418	414060	NM_001001418	TBC1D3C	TBC1 domain family member 3C	protein-coding
Hypermethylation	chr22	36647117	36649316	chr22:36647117-36649316	-901	NM_145343	8542	NM_003661	APOL1	apolipoprotein L1	protein-coding
Hypermethylation	chr22	21519192	21521391	chr22:21519192-21521391	-901	NR_108107	642633	NM_201565	FAM230B	family with sequence similarity 230 member B (non-protein coding)	ncRNA
Hypermethylation	chr9	42002536	42004735	chr9:42002536-42004735	-15236	NR_126048	102724238	NR_126048	LOC102724238	uncharacterized LOC102724238	ncRNA
Hypermethylation	chr19	77491	79690	chr19:77491-79690	-900	NR_026820	641702	NR_026820	FAM138F	family with sequence similarity 138 member F	ncRNA
Hypermethylation	chr12	7058434	7060633	chr12:7058434-7060633	-901	NM_002831	5777	NM_002831	PTPN6	protein tyrosine phosphatase, non-receptor type 6	protein-coding
Hypermethylation	chr15	22734246	22736445	chr15:22734246-22736445	-901	NM_001001413	283767	NM_001001413	GOLGA6L1	golgin A6 family-like 1	protein-coding
Hypermethylation	chr5	10562435	10564634	chr5:10562435-10564634	-901	NM_001164440	651746	NM_001164440	ANKRD33B	ankyrin repeat domain 33B	protein-coding
Hypermethylation	chr21	42686661	42688860	chr21:42686661-42688860	-901	NM_206964	54097	NM_058186	FAM3B	family with sequence similarity 3 member B	protein-coding
Hypermethylation	chr10	47173944	47176143	chr10:47173944-47176143	-900	NM_001271702	653145	NM_001040084	ANXA8	annexin A8	protein-coding
Hypermethylation	chrX	49224138	49226337	chrX:49224138-49226337	-901	NM_001098407	729408	NM_001098407	GAGE2D	G antigen 2D	protein-coding
Hypermethylation	chr10	49891518	49893717	chr10:49891518-49893717	-901	NM_020945	57705	NM_020945	WDFY4	WDFY family member 4	protein-coding
Hypermethylation	chr6	32004093	32006292	chr6:32004093-32006292	-901	NM_001128590	1589	NM_000500	CYP21A2	cytochrome P450 family 21 subfamily A member 2	protein-coding
Hypermethylation	chr1	104290463	104292662	chr1:104290463-104292662	-714	NM_001346780	278	NM_001008219	AMY1C	amylase, alpha 1C (salivary)	protein-coding
Hypermethylation	chr22	16160066	16162265	chr22:16160066-16162265	-901	NR_073460	101101776	NR_073460	BMS1P17	BMS1, ribosome biogenesis factor pseudogene 17	pseudo
Hypermethylation	chr11	61006629	61008828	chr11:61006629-61008828	-920	NM_014224	5222	NM_014224	PGA5	pepsinogen 5, group I (pepsinogen A)	protein-coding
Hypermethylation	chrX	146363349	146365548	chrX:146363349-146365548	-900	NR_030239	574517	NR_030239	MIR514A2	microRNA 514a-2	ncRNA
Hypermethylation	chr5	175544552	175546751	chr5:175544552-175546751	-901	NR_038402	100507387	NR_038402	LOC100507387	uncharacterized LOC100507387	ncRNA
Hypermethylation	chr15	25325914	25328113	chr15:25325914-25328113	580	NR_003330	100033427	NR_003330	SNORD116-15	small nucleolar RNA, C/D box 116-15	snoRNA
Hypermethylation	chr17	44438935	44441134	chr17:44438935-44441134	-871	NM_001113738	51326	NM_016632	ARL17A	ADP ribosylation factor like GTPase 17A	protein-coding
Hypermethylation	chr16	15003081	15005280	chr16:15003081-15005280	-897	NR_036144	100422836	NR_036144	MIR3180-3	microRNA 3180-3	ncRNA
Hypermethylation	chr11	89655232	89657431	chr11:89655232-89657431	-901	NM_001105522	729384	NM_001105522	TRIM49D2	tripartite motif containing 49D2	protein-coding
Hypermethylation	chrX	154111244	154113443	chrX:154111244-154113443	-901	NM_001017991	474381	NM_001017991	H2AFB2	H2A histone family member B2	protein-coding
Hypermethylation	chr16	21445577	21447776	chr16:21445577-21447776	-900	NR_024456	100190986	NR_024456	LOC100190986	uncharacterized LOC100190986	ncRNA
Hypermethylation	chr15	32747636	32749835	chr15:32747636-32749835	-900	NM_001277308	728047	NM_001277308	GOLGA8O	golgin A8 family member O	protein-coding
Hypermethylation	chr1	13357833	13360032	chr1:13357833-13360032	-887	NM_001013407	343068	NM_001013407	PRAMEF5	PRAME family member 5	protein-coding
Hypermethylation	chr9	84541343	84543542	chr9:84541343-84543542	-901	NM_001145197	389761	NM_207415	SPATA31D4	SPATA31 subfamily D member 4	protein-coding
Hypermethylation	chr1	104196325	104198524	chr1:104196325-104198524	-714	NM_001346780	278	NM_001008219	AMY1C	amylase, alpha 1C (salivary)	protein-coding
Hypermethylation	chrX	49771572	49773771	chrX:49771572-49773771	-368	NR_030224	574502	NR_030224	MIR500A	microRNA 500a	ncRNA
Hypermethylation	chr3	45982973	45985172	chr3:45982973-45985172	-901	NM_006564	10663	NM_006564	CXCR6	C-X-C motif chemokine receptor 6	protein-coding
Hypermethylation	chrX	153811418	153813617	chrX:153811418-153813617	-901	NM_139250	246100	NM_139250	CTAG1A	cancer/testis antigen 1A	protein-coding
Hypermethylation	chrX	151083397	151085596	chrX:151083397-151085596	-213	NM_002362	4103	NM_002362	MAGEA4	MAGE family member A4	protein-coding
Hypermethylation	chr9	46827290	46829489	chr9:46827290-46829489	-15280	NR_126050	103908605	NR_126050	LOC103908605	uncharacterized LOC103908605	ncRNA
Hypermethylation	chr7	96653944	96656143	chr7:96653944-96656143	-900	NM_005221	1749	NM_005221	DLX5	distal-less homeobox 5	protein-coding
Hypermethylation	chr11	89657930	89660129	chr11:89657930-89660129	-901	NM_001206627	399939	NM_001206627	TRIM49D1	tripartite motif containing 49D1	protein-coding
Hypermethylation	chrX	154603624	154605823	chrX:154603624-154605823	-900	NR_109985	101927830	NR_109985	LOC101927830	uncharacterized LOC101927830	ncRNA
Hypermethylation	chr19	48408935	48411134	chr19:48408935-48411134	-901	NR_004437	100126800	NR_004437	SNAR-A12	small ILF3/NF90-associated RNA A12	snRNA
Hypermethylation	chr16	69982608	69984807	chr16:69982608-69984807	-901	NM_001136214	348174	NM_182619	CLEC18A	C-type lectin domain family 18 member A	protein-coding
Hypermethylation	chrX	52778281	52780480	chrX:52778281-52780480	-900	NM_003147	6757	NM_003147	SSX2	SSX family member 2	protein-coding
Hypermethylation	chr8	42358779	42360978	chr8:42358779-42360978	-900	NM_001257180	6575	NM_006749	SLC20A2	solute carrier family 20 member 2	protein-coding
Hypermethylation	chrX	52532951	52535150	chrX:52532951-52535150	-747	NM_001097594	653220	NM_001097591	XAGE1A	X antigen family member 1A	protein-coding
Hypermethylation	chr4	110832040	110834239	chr4:110832040-110834239	-901	NM_001178131	1950	NM_001963	EGF	epidermal growth factor	protein-coding
Hypermethylation	chr11	89573165	89575364	chr11:89573165-89575364	-901	NR_028346	642569	NM_001145126	TRIM53AP	tripartite motif containing 53A, pseudogene	pseudo
Hypermethylation	chr2	98094625	98096824	chr2:98094625-98096824	-900	NR_103732	100506076	NR_103732	LOC100506076	uncharacterized LOC100506076	ncRNA
Hypermethylation	chr2	96810980	96813179	chr2:96810980-96813179	-900	NM_004418	1844	NM_004418	DUSP2	dual specificity phosphatase 2	protein-coding
Hypermethylation	chr1	108990904	108993103	chr1:108990904-108993103	-901	NM_001143987	653149	NM_001143987	NBPF6	NBPF member 6	protein-coding
Hypermethylation	chr1	104196141	104198340	chr1:104196141-104198340	-898	NM_001346780	278	NM_001008219	AMY1C	amylase, alpha 1C (salivary)	protein-coding
Hypermethylation	chr15	82986228	82988427	chr15:82986228-82988427	-15577	NR_120378	102724034	NR_120378	LOC102724034	uncharacterized LOC102724034	ncRNA
Hypermethylation	chr4	9362855	9365054	chr4:9362855-9365054	-901	NM_001242328	728379	NM_001242328	USP17L26	ubiquitin specific peptidase 17-like family member 26	protein-coding
Hypermethylation	chrX	51812169	51814368	chrX:51812169-51814368	-900	NM_001272061	728239	NM_001098800	MAGED4	MAGE family member D4	protein-coding
Hypermethylation	chr10	135478558	135480757	chr10:135478558-135480757	-39358	NM_001080998	441581	NM_001080998	FRG2B	FSHD region gene 2 family member B	protein-coding
Hypermethylation	chr8	86746527	86748726	chr8:86746527-86748726	-901	NR_003594	100288527	NR_003594	REXO1L2P	REXO1 like 2, pseudogene	pseudo
Hypermethylation	chr8	70745426	70747625	chr8:70745426-70747625	774	NM_030958	81796	NM_030958	SLCO5A1	solute carrier organic anion transporter family member 5A1	protein-coding
Hypermethylation	chr1	161519619	161521818	chr1:161519619-161521818	-191	NM_001329120	2214	NM_000569	FCGR3A	Fc fragment of IgG receptor IIIa	protein-coding
Hypermethylation	chr15	43882252	43884451	chr15:43882252-43884451	-900	NM_001354398	9677	NM_014659	PPIP5K1	diphosphoinositol pentakisphosphate kinase 1	protein-coding
Hypermethylation	chr7	143966193	143968392	chr7:143966193-143968392	-415	NM_001278507	100142659	NM_001278507	CTAGE8	CTAGE family member 8	protein-coding
Hypermethylation	chr15	22082942	22085141	chr15:22082942-22085141	-900	NR_110752	102724631	NM_207355	POTEB3	POTE ankyrin domain family member B3	protein-coding
Hypermethylation	chr19	7028594	7030793	chr19:7028594-7030793	-901	NM_001136507	284428	NM_001136507	MBD3L5	methyl-CpG binding domain protein 3 like 5	protein-coding
Hypermethylation	chr9	42715234	42717433	chr9:42715234-42717433	-1733	NM_199244	349334	NM_199244	FOXD4L4	forkhead box D4 like 4	protein-coding
Hypermethylation	chr2	231090245	231092444	chr2:231090245-231092444	899	NM_001005176	11262	NM_007237	SP140	SP140 nuclear body protein	protein-coding
Hypermethylation	chr3	186646315	186648514	chr3:186646315-186648514	-901	NM_173217	6480	NM_003032	ST6GAL1	ST6 beta-galactoside alpha-2,6-sialyltransferase 1	protein-coding
Hypermethylation	chr2	87142738	87144937	chr2:87142738-87144937	-901	NM_001024457	400966	NM_001024457	RGPD1	RANBP2-like and GRIP domain containing 1	protein-coding
Hypermethylation	chr9	43133311	43135510	chr9:43133311-43135510	-866	NM_001012421	441430	NM_001012421	ANKRD20A2	ankyrin repeat domain 20 family member A2	protein-coding
Hypermethylation	chr8	7703402	7705601	chr8:7703402-7705601	-901	NM_058203	10407	NM_016512	SPAG11B	sperm associated antigen 11B	protein-coding
Hypermethylation	chr9	65509411	65511610	chr9:65509411-65511610	-900	NM_001113541	727905	NM_001113541	SPATA31A5	SPATA31 subfamily A member 5	protein-coding
Hypermethylation	chr9	42856152	42858351	chr9:42856152-42858351	-49	NR_136299	101929583	NR_136299	LOC101929583	methylenetetrahydrofolate dehydrogenase (NADP+ dependent) 1 like pseudogene	pseudo
Hypermethylation	chr7	74653260	74655459	chr7:74653260-74655459	-900	NR_003580	100093631	NR_003580	GTF2IP4	general transcription factor IIi pseudogene 4	pseudo
Hypermethylation	chr4	9257850	9260049	chr4:9257850-9260049	-901	NM_001256854	100287178	NM_001256854	USP17L11	ubiquitin specific peptidase 17-like family member 11	protein-coding
Hypermethylation	chr19	29457375	29459574	chr19:29457375-29459574	-901	NR_110760	102724958	NR_110760	LOC102724958	uncharacterized LOC102724958	ncRNA
Hypermethylation	chrX	49214657	49216856	chrX:49214657-49216856	-878	NM_001127212	729447	NM_001127212	GAGE2A	G antigen 2A	protein-coding
Hypermethylation	chr8	12051425	12053624	chr8:12051425-12053624	-882	NR_148876	653333	NM_001137610	FAM86B2	family with sequence similarity 86 member B2	protein-coding
Hypermethylation	chr10	48245662	48247861	chr10:48245662-48247861	-901	NM_001137548	644054	NM_001137548	FAM25C	family with sequence similarity 25 member C	protein-coding
Hypermethylation	chrX	51925919	51928118	chrX:51925919-51928118	-901	NM_177537	81557	NM_030801	MAGED4B	MAGE family member D4B	protein-coding
Hypermethylation	chr7	143994466	143996665	chr7:143994466-143996665	-901	NR_002158	401428	NR_002158	OR2A20P	olfactory receptor family 2 subfamily A member 20 pseudogene	pseudo
Hypermethylation	chr7	76666797	76668996	chr7:76666797-76668996	-901	NR_028058	100132832	NM_001129851	PMS2P9	PMS1 homolog 2, mismatch repair system component pseudogene 9	pseudo
Hypermethylation	chr17	16690057	16692256	chr17:16690057-16692256	-901	NM_001348162	100129396	NM_001348162	FAM106CP	family with sequence similarity 106 member C, pseudogene	protein-coding
Hypermethylation	chr1	75592119	75594318	chr1:75592119-75594318	-901	NM_001001933	431707	NM_001001933	LHX8	LIM homeobox 8	protein-coding
Hypermethylation	chr16	18434590	18436789	chr16:18434590-18436789	-901	NR_103772	100288162	NR_103772	LOC100288162	uncharacterized LOC100288162	ncRNA
Hypermethylation	chr16	16409466	16411665	chr16:16409466-16411665	486	NR_146336	110006323	NR_146336	PKD1P4-NPIPA8	PKD1P4-NPIPA8 readthrough	pseudo
Hypermethylation	chr6	150261136	150263335	chr6:150261136-150263335	-839	NM_025217	80328	NM_025217	ULBP2	UL16 binding protein 2	protein-coding
Hypermethylation	chr9	42466589	42468788	chr9:42466589-42468788	-901	NR_136310	105379252	NR_136310	LOC105379252	family with sequence similarity 95 member B1-like	ncRNA
Hypermethylation	chr15	85748319	85750518	chr15:85748319-85750518	-900	NR_049748	642423	NR_049748	LOC642423	golgin A2 pseudogene	pseudo
Hypermethylation	chr7	101996690	101998889	chr7:101996690-101998889	-900	NM_001146210	729597	NM_001146210	SPDYE6	speedy/RINGO cell cycle regulator family member E6	protein-coding
Hypermethylation	chrX	49342541	49344740	chrX:49342541-49344740	-901	NM_001127199	100132399	NM_001127199	GAGE12D	G antigen 12D	protein-coding
Hypermethylation	chr2	110742557	110744756	chr2:110742557-110744756	-901	NR_046110	440894	NR_046110	LINC01123	long intergenic non-protein coding RNA 1123	ncRNA
Hypermethylation	chrX	49294815	49297014	chrX:49294815-49297014	-832	NM_001098405	100008586	NM_001098405	GAGE12F	G antigen 12F	protein-coding
Hypermethylation	chrX	140675859	140678058	chrX:140675859-140678058	-877	NM_145662	728712	NM_145662	SPANXA2	SPANX family member A2	protein-coding
Hypermethylation	chr4	191010063	191012262	chr4:191010063-191012262	25505	NR_121644	100419743	NR_121644	DBET	D4Z4 binding element transcript (non-protein coding)	ncRNA
Hypermethylation	chr9	46685557	46687756	chr9:46685557-46687756	-901	NR_047527	387628	NM_174950	FGF7P6	fibroblast growth factor 7 pseudogene 6	pseudo
Hypermethylation	chr4	9358108	9360307	chr4:9358108-9360307	-901	NR_046416	391627	NM_001105662	USP17L9P	ubiquitin specific peptidase 17-like family member 9, pseudogene	pseudo
Hypermethylation	chr2	97942454	97944653	chr2:97942454-97944653	-901	NR_103732	100506076	NR_103732	LOC100506076	uncharacterized LOC100506076	ncRNA
Hypermethylation	chr2	130737846	130740045	chr2:130737846-130740045	-900	NR_036537	100131320	NR_036537	RAB6C-AS1	RAB6C antisense RNA 1	ncRNA
Hypermethylation	chr19	48425036	48427235	chr19:48425036-48427235	-901	NR_024228	100169958	NR_024228	SNAR-A8	small ILF3/NF90-associated RNA A8	snRNA
Hypermethylation	chrX	151082709	151084908	chrX:151082709-151084908	-901	NM_002362	4103	NM_002362	MAGEA4	MAGE family member A4	protein-coding
Hypermethylation	chr17	47921272	47923471	chr17:47921272-47923471	-901	NM_001242791	729220	NM_001242791	FLJ45513	uncharacterized LOC729220	protein-coding
Hypermethylation	chr8	6847044	6849243	chr8:6847044-6849243	-900	NR_036687	100287083	NR_036687	DEFT1P2	defensin, theta 1 pseudogene 2	pseudo
Hypermethylation	chr1	16997498	16999697	chr1:16997498-16999697	-901	NM_001354554	102723383	NM_001354554	LOC102723383	FAM231A/C-like protein LOC102723383	protein-coding
Hypermethylation	chr16	16392016	16394215	chr16:16392016-16394215	-901	NR_036140	100422960	NR_036140	MIR3179-1	microRNA 3179-1	ncRNA
Hypermethylation	chr5	111753280	111755479	chr5:111753280-111755479	634	NM_022140	64097	NM_022140	EPB41L4A	erythrocyte membrane protein band 4.1 like 4A	protein-coding
Hypermethylation	chr1	621835	624034	chr1:621835-624034	-900	NM_001005277	81399	NM_001005277	OR4F16	olfactory receptor family 4 subfamily F member 16	protein-coding
Hypermethylation	chr2	131356949	131359148	chr2:131356949-131359148	-797	NM_001079530	653275	NM_001079530	CFC1B	cripto, FRL-1, cryptic family 1B	protein-coding
Hypermethylation	chr14	20020073	20022272	chr14:20020073-20022272	-900	NM_001145442	641455	NM_001145442	POTEM	POTE ankyrin domain family member M	protein-coding
Hypermethylation	chr1	104290279	104292478	chr1:104290279-104292478	-898	NM_001346780	278	NM_001008219	AMY1C	amylase, alpha 1C (salivary)	protein-coding
Hypermethylation	chr22	24320314	24322513	chr22:24320314-24322513	606	NM_001355	1652	NM_001355	DDT	D-dopachrome tautomerase	protein-coding
Hypermethylation	chrX	70981140	70983339	chrX:70981140-70983339	-901	NM_001145140	100130361	NM_001145140	CXorf49	chromosome X open reading frame 49	protein-coding
Hypermethylation	chrX	49313881	49316080	chrX:49313881-49316080	-878	NM_001098405	100008586	NM_001098405	GAGE12F	G antigen 12F	protein-coding
Hypermethylation	chrX	49205160	49207359	chrX:49205160-49207359	-857	NM_001098407	729408	NM_001098407	GAGE2D	G antigen 2D	protein-coding
Hypermethylation	chr11	35682353	35684552	chr11:35682353-35684552	-848	NM_017583	54765	NM_017583	TRIM44	tripartite motif containing 44	protein-coding
Hypermethylation	chr8	53477822	53480021	chr8:53477822-53480021	-900	NM_207413	389658	NM_207413	ALKAL1	ALK and LTK ligand 1	protein-coding
Hypermethylation	chr2	133014454	133016653	chr2:133014454-133016653	-11	NR_152415	554226	NM_001358416	ANKRD30BL	ankyrin repeat domain 30B like	protein-coding
Hypermethylation	chr8	22014145	22016344	chr8:22014145-22016344	-900	NM_139278	203190	NM_139278	LGI3	leucine rich repeat LGI family member 3	protein-coding
Hypermethylation	chrX	119211508	119213707	chrX:119211508-119213707	-900	NM_032498	84528	NM_032498	RHOXF2	Rhox homeobox family member 2	protein-coding
Hypermethylation	chr7	139526952	139529151	chr7:139526952-139529151	-901	NM_001166253	6916	NM_001061	TBXAS1	thromboxane A synthase 1	protein-coding
Hypermethylation	chr7	65110777	65112976	chr7:65110777-65112976	-891	NR_027392	644619	NR_027392	INTS4P2	integrator complex subunit 4 pseudogene 2	pseudo
Hypermethylation	chr14	95622025	95624224	chr14:95622025-95624224	635	NM_177438	23405	NM_030621	DICER1	dicer 1, ribonuclease III	protein-coding
Hypermethylation	chr1	248614099	248616298	chr1:248614099-248616298	-901	NM_001004136	401992	NM_001004136	OR2T2	olfactory receptor family 2 subfamily T member 2	protein-coding
Hypermethylation	chr9	45725029	45727228	chr9:45725029-45727228	284243	NR_148348	107984035	NR_148348	LOC107984035	uncharacterized LOC107984035	ncRNA
Hypermethylation	chr16	18495929	18498128	chr16:18495929-18498128	-900	NR_036141	100422870	NR_036141	MIR3180-1	microRNA 3180-1	ncRNA
Hypermethylation	chr16	30203164	30205363	chr16:30203164-30205363	605	NR_135304	552900	NM_001031827	BOLA2	bolA family member 2	protein-coding
Hypermethylation	chr4	71198671	71200870	chr4:71198671-71200870	-901	NM_033122	85438	NM_033122	CABS1	calcium binding protein, spermatid associated 1	protein-coding
Hypermethylation	chr15	22145603	22147802	chr15:22145603-22147802	-900	NR_028506	440225	NR_028506	NF1P2	neurofibromin 1 pseudogene 2	pseudo
Hypermethylation	chr1	148804015	148806214	chr1:148804015-148806214	-901	NM_001164261	645142	NM_001164261	PPIAL4D	peptidylprolyl isomerase A like 4D	protein-coding
Hypermethylation	chrX	49323480	49325679	chrX:49323480-49325679	-832	NM_001098405	100008586	NM_001098405	GAGE12F	G antigen 12F	protein-coding
Hypermethylation	chr17	30478391	30480590	chr17:30478391-30480590	-900	NR_002222	503640	NR_002222	ARGFXP2	arginine-fifty homeobox pseudogene 2	pseudo
Hypermethylation	chr2	111141903	111144102	chr2:111141903-111144102	-889	NR_027244	151009	NR_027244	LINC01106	long intergenic non-protein coding RNA 1106	ncRNA
Hypermethylation	chr2	2321004	2323203	chr2:2321004-2323203	-901	NR_024468	730811	NR_024468	MYT1L-AS1	MYT1L antisense RNA 1	ncRNA
Hypermethylation	chr16	32687249	32689448	chr16:32687249-32689448	-898	NR_110911	729355	NM_001099687	TP53TG3B	TP53 target 3B	protein-coding
Hypermethylation	chr17	61523346	61525545	chr17:61523346-61525545	-723	NM_001915	1534	NM_001915	CYB561	cytochrome b561	protein-coding
Hypermethylation	chr1	206136440	206138639	chr1:206136440-206138639	274	NM_001317901	729533	NM_001123168	FAM72A	family with sequence similarity 72 member A	protein-coding
Hypermethylation	chr22	21871581	21873780	chr22:21871581-21873780	-900	NR_003700	375133	NR_003700	PI4KAP2	phosphatidylinositol 4-kinase alpha pseudogene 2	pseudo
Hypermethylation	chr9	42858886	42861085	chr9:42858886-42861085	-900	NR_046175	286297	NR_046175	LOC286297	methylenetetrahydrofolate dehydrogenase (NADP+ dependent) 1 like pseudogene	pseudo
Hypermethylation	chr1	221910603	221912802	chr1:221910603-221912802	-1460	NR_111939	11221	NM_007207	DUSP10	dual specificity phosphatase 10	protein-coding
Hypermethylation	chrX	51425248	51427447	chrX:51425248-51427447	-583	NM_001355278	441495	NM_001355278	CENPVL2	centromere protein V like 2	protein-coding
Hypermethylation	chrX	583079	585278	chrX:583079-585278	-901	NM_006883	6473	NM_000451	SHOX	short stature homeobox	protein-coding
Hypermethylation	chr7	74306532	74308731	chr7:74306532-74308731	744	NR_027776	5383	NM_174930	PMS2P5	PMS1 homolog 2, mismatch repair system component pseudogene 5	pseudo
Hypermethylation	chr1	13639973	13642172	chr1:13639973-13642172	-901	NM_001098376	653619	NM_001098376	PRAMEF15	PRAME family member 15	protein-coding
Hypermethylation	chr10	135383263	135385462	chr10:135383263-135385462	-900	NR_033789	399833	NM_001001678	SPRNP1	shadow of prion protein pseudogene 1	pseudo
Hypermethylation	chr8	86725073	86727272	chr8:86725073-86727272	-901	NR_003594	100288527	NR_003594	REXO1L2P	REXO1 like 2, pseudogene	pseudo
Hypermethylation	chrX	146366047	146368246	chrX:146366047-146368246	-900	NR_030239	574517	NR_030239	MIR514A2	microRNA 514a-2	ncRNA
Hypermethylation	chr4	190993583	190995782	chr4:190993583-190995782	9025	NR_121644	100419743	NR_121644	DBET	D4Z4 binding element transcript (non-protein coding)	ncRNA
Hypermethylation	chr13	57732766	57734965	chr13:57732766-57734965	-901	NM_001130405	729240	NM_001130405	PRR20C	proline rich 20C	protein-coding
Hypermethylation	chrX	49186094	49188293	chrX:49186094-49188293	-888	NM_001098412	645051	NM_001098412	GAGE13	G antigen 13	protein-coding
Hypermethylation	chrX	49214634	49216833	chrX:49214634-49216833	-901	NM_001127212	729447	NM_001127212	GAGE2A	G antigen 2A	protein-coding
Hypermethylation	chr1	104290440	104292639	chr1:104290440-104292639	-737	NM_001346780	278	NM_001008219	AMY1C	amylase, alpha 1C (salivary)	protein-coding
Hypermethylation	chr8	85095100	85097299	chr8:85095100-85097299	-702	NM_001354323	138046	NM_173848	RALYL	RALY RNA binding protein like	protein-coding
Hypermethylation	chr20	23469738	23471937	chr20:23469738-23471937	-901	NM_001281730	10047	NM_005492	CST8	cystatin 8	protein-coding
Hypermethylation	chr15	75548899	75551098	chr15:75548899-75551098	-901	NM_001164404	653641	NM_001164404	GOLGA6C	golgin A6 family member C	protein-coding
Hypermethylation	chr1	147931781	147933980	chr1:147931781-147933980	1944	NR_148945	100996740	NR_148945	LOC100996740	uncharacterized LOC100996740	ncRNA
Hypermethylation	chr15	30862758	30864957	chr15:30862758-30864957	67	NR_145478	101927579	NR_145478	DNM1P50	dynamin 1 pseudogene 50	pseudo
Hypermethylation	chr9	69262431	69264630	chr9:69262431-69264630	-900	NM_001286836	220869	NM_001024916	CBWD5	COBW domain containing 5	protein-coding
Hypermethylation	chr2	111336110	111338309	chr2:111336110-111338309	-900	NM_001037866	729540	NM_001037866	RGPD6	RANBP2-like and GRIP domain containing 6	protein-coding
Hypermethylation	chr9	46387174	46389373	chr9:46387174-46389373	-900	NR_103714	100289124	NM_001024608	FAM27E2	family with sequence similarity 27 member E2	ncRNA
Hypermethylation	chr16	14918360	14920559	chr16:14918360-14920559	-900	NR_023387	730013	NR_023387	ABCC6P2	ATP binding cassette subfamily C member 6 pseudogene 2	pseudo
Hypermethylation	chr9	65494041	65496240	chr9:65494041-65496240	-754	NR_026802	401508	NM_207507	FAM74A4	family with sequence similarity 74 member A4	ncRNA
Hypermethylation	chr22	16449605	16451804	chr22:16449605-16451804	-900	NM_001005239	81061	NM_001005239	OR11H1	olfactory receptor family 11 subfamily H member 1	protein-coding
Hypermethylation	chr1	206555367	206557566	chr1:206555367-206557566	-901	NR_120535	100996712	NM_001271887	SRGAP2D	SLIT-ROBO Rho GTPase activating protein 2D (pseudogene)	pseudo
Hypermethylation	chrX	72221352	72223551	chrX:72221352-72223551	244	NR_110398	101928345	NR_110398	PABPC1L2B-AS1	PABPC1L2B antisense RNA 1 (head to head)	ncRNA
Hypermethylation	chr1	13452457	13454656	chr1:13452457-13454656	-900	NM_001291380	400736	NM_001291380	PRAMEF13	PRAME family member 13	protein-coding
Hypermethylation	chr22	20323590	20325789	chr22:20323590-20325789	-3831	NR_136572	101927859	NR_136572	LOC101927859	uncharacterized LOC101927859	ncRNA
Hypermethylation	chrX	49334158	49336357	chrX:49334158-49336357	192	NM_001477	26748	NM_001477	GAGE12I	G antigen 12I	protein-coding
Hypermethylation	chr10	135382677	135384876	chr10:135382677-135384876	-314	NR_033789	399833	NM_001001678	SPRNP1	shadow of prion protein pseudogene 1	pseudo
Hypermethylation	chr7	143906767	143908966	chr7:143906767-143908966	-15075	NM_001003702	445328	NM_001003702	ARHGEF35	Rho guanine nucleotide exchange factor 35	protein-coding
Hypermethylation	chr8	7120815	7123014	chr8:7120815-7123014	-900	NR_027000	349196	NM_001025473	LINC00965	long intergenic non-protein coding RNA 965	ncRNA
Hypermethylation	chr15	83128033	83130232	chr15:83128033-83130232	30422	NM_198181	440295	NM_198181	GOLGA6L9	golgin A6 family-like 9	protein-coding
Hypermethylation	chr15	20961281	20963480	chr15:20961281-20963480	-900	NR_027992	606	NR_027992	NBEAP1	neurobeachin pseudogene 1	pseudo
Hypermethylation	chrX	52533104	52535303	chrX:52533104-52535303	-900	NM_001097594	653220	NM_001097591	XAGE1A	X antigen family member 1A	protein-coding
Hypermethylation	chr20	26189670	26191869	chr20:26189670-26191869	-900	NR_040095	284801	NR_040095	MIR663AHG	MIR663A host gene	ncRNA
Hypermethylation	chr14	20182292	20184491	chr14:20182292-20184491	-900	NM_001197287	79334	NM_001197287	OR11H2	olfactory receptor family 11 subfamily H member 2	protein-coding
Hypermethylation	chr15	23378060	23380259	chr15:23378060-23380259	-900	NR_002824	400322	NR_002824	HERC2P2	hect domain and RLD 2 pseudogene 2	pseudo
Hypermethylation	chr2	110548335	110550534	chr2:110548335-110550534	-901	NM_032260	84220	NM_005054	RGPD5	RANBP2-like and GRIP domain containing 5	protein-coding
Hypermethylation	chr9	89561905	89564104	chr9:89561905-89564104	-609	NR_049794	100506834	NR_049794	GAS1RR	GAS1 adjacent regulatory RNA	ncRNA
Hypermethylation	chr10	71810357	71812556	chr10:71810357-71812556	-901	NM_018649	55506	NM_018649	H2AFY2	H2A histone family member Y2	protein-coding
Hypermethylation	chrX	154608428	154610627	chrX:154608428-154610627	-828	NM_001017991	474381	NM_001017991	H2AFB2	H2A histone family member B2	protein-coding
Hypermethylation	chr3	75719432	75721631	chr3:75719432-75721631	-901	NR_040005	401074	NR_040004	LINC00960	long intergenic non-protein coding RNA 960	ncRNA
Hypermethylation	chr4	190996876	190999075	chr4:190996876-190999075	12318	NR_121644	100419743	NR_121644	DBET	D4Z4 binding element transcript (non-protein coding)	ncRNA
Hypermethylation	chr9	70429532	70431731	chr9:70429532-70431731	-1732	NM_199244	349334	NM_199244	FOXD4L4	forkhead box D4 like 4	protein-coding
Hypermethylation	chr19	50636922	50639121	chr19:50636922-50639121	-900	NR_024230	100170217	NR_024230	SNAR-B2	small ILF3/NF90-associated RNA B2	snRNA
Hypermethylation	chr17	19138690	19140889	chr17:19138690-19140889	-901	NM_001102664	22905	NM_014964	EPN2	epsin 2	protein-coding
Hypermethylation	chr6	31138271	31140470	chr6:31138271-31140470	-900	NM_002701	5460	NM_002701	POU5F1	POU class 5 homeobox 1	protein-coding
Hypermethylation	chr7	146641908	146644107	chr7:146641908-146644107	151694	NR_110829	101928700	NR_110829	LOC101928700	uncharacterized LOC101928700	ncRNA
Hypermethylation	chr15	28621784	28623983	chr15:28621784-28623983	-901	NR_033353	283768	NM_001012420	GOLGA8G	golgin A8 family member G	protein-coding
Hypermethylation	chr16	33260118	33262317	chr16:33260118-33262317	-901	NM_016212	24150	NM_015369	TP53TG3	TP53 target 3	protein-coding
Hypermethylation	chr17	44656889	44659088	chr17:44656889-44659088	-900	NM_001288813	51326	NM_016632	ARL17A	ADP ribosylation factor like GTPase 17A	protein-coding
Hypermethylation	chr19	43851208	43853407	chr19:43851208-43853407	-901	NR_026881	23574	NR_026881	PRG1	p53-responsive gene 1	ncRNA
Hypermethylation	chr16	65155720	65157919	chr16:65155720-65157919	-779	NM_001308392	1009	NM_001797	CDH11	cadherin 11	protein-coding
Hypermethylation	chr8	145317441	145319640	chr8:145317441-145319640	-900	NR_107057	102465906	NR_107057	MIR7112	microRNA 7112	ncRNA
Hypermethylation	chr10	135485177	135487376	chr10:135485177-135487376	-45977	NM_001080998	441581	NM_001080998	FRG2B	FSHD region gene 2 family member B	protein-coding
Hypermethylation	chr19	48440798	48442997	chr19:48440798-48442997	-901	NR_024218	100170219	NR_024218	SNAR-C4	small ILF3/NF90-associated RNA C4	snRNA
Hypermethylation	chr4	9367600	9369799	chr4:9367600-9369799	-901	NR_027279	391622	NR_027279	USP17L6P	ubiquitin specific peptidase 17-like family member 6, pseudogene	pseudo
Hypermethylation	chr7	29722770	29724969	chr7:29722770-29724969	885	NR_024278	646762	NR_024278	LOC646762	uncharacterized LOC646762	ncRNA
Hypermethylation	chr1	12891065	12893264	chr1:12891065-12893264	-900	NM_001146344	440560	NM_001146344	PRAMEF11	PRAME family member 11	protein-coding
Hypermethylation	chr17	36281967	36284166	chr17:36281967-36284166	-911	NM_001001418	414060	NM_001001418	TBC1D3C	TBC1 domain family member 3C	protein-coding
Hypermethylation	chrX	72002285	72004484	chrX:72002285-72004484	-900	NM_001348072	100132304	NM_001348072	FAM236B	family with sequence similarity 236 member B	protein-coding
Hypermethylation	chr2	111141914	111144113	chr2:111141914-111144113	-900	NR_027244	151009	NR_027244	LINC01106	long intergenic non-protein coding RNA 1106	ncRNA
Hypermethylation	chr6	41121888	41124087	chr6:41121888-41124087	-900	NM_001271807	340205	NM_178174	TREML1	triggering receptor expressed on myeloid cells like 1	protein-coding
Hypermethylation	chr16	33203585	33205784	chr16:33203585-33205784	-899	NR_110910	24150	NM_015369	TP53TG3	TP53 target 3	protein-coding
Hypermethylation	chrX	152238819	152241018	chrX:152238819-152241018	-879	NM_032882	84968	NM_032882	PNMA6A	PNMA family member 6A	protein-coding
Hypermethylation	chr2	110654009	110656208	chr2:110654009-110656208	-901	NM_033514	96626	NM_033514	LIMS3	LIM zinc finger domain containing 3	protein-coding
Hypermethylation	chrX	52545845	52548044	chrX:52545845-52548044	-747	NM_001097594	653220	NM_001097591	XAGE1A	X antigen family member 1A	protein-coding
Hypermethylation	chr2	219923273	219925472	chr2:219923273-219925472	866	NM_002181	3549	NM_002181	IHH	indian hedgehog	protein-coding
Hypermethylation	chr4	9234111	9236310	chr4:9234111-9236310	-901	NM_001256894	100288520	NM_001256894	USP17L15	ubiquitin specific peptidase 17-like family member 15	protein-coding
Hypermethylation	chr17	16688206	16690405	chr17:16688206-16690405	-901	NR_003190	162632	NR_003190	USP32P1	ubiquitin specific peptidase 32 pseudogene 1	pseudo
Hypermethylation	chr7	143966678	143968877	chr7:143966678-143968877	-900	NM_001278507	100142659	NM_001278507	CTAGE8	CTAGE family member 8	protein-coding
Hypermethylation	chr16	18426320	18428519	chr16:18426320-18428519	-900	NM_001282507	101059938	NM_001282507	NPIPA7	nuclear pore complex interacting protein family member A7	protein-coding
Hypermethylation	chrX	49224171	49226370	chrX:49224171-49226370	-868	NM_001098407	729408	NM_001098407	GAGE2D	G antigen 2D	protein-coding
Hypermethylation	chr1	142713406	142715605	chr1:142713406-142715605	-900	NR_046228	100874392	NR_046228	ANKRD20A12P	ankyrin repeat domain 20 family member A12, pseudogene	pseudo
Hypermethylation	chr17	44370497	44372696	chr17:44370497-44372696	-901	NM_014834	9884	NM_014834	LRRC37A	leucine rich repeat containing 37A	protein-coding
Hypermethylation	chr17	39186178	39188377	chr17:39186178-39188377	-900	NM_001257305	728255	NM_001257305	KRTAP1-4	keratin associated protein 1-4	protein-coding
Hypermethylation	chr19	3176736	3178935	chr19:3176736-3178935	-901	NM_003775	8698	NM_003775	S1PR4	sphingosine-1-phosphate receptor 4	protein-coding
Hypermethylation	chr2	133015343	133017542	chr2:133015343-133017542	-900	NR_152415	554226	NM_001358416	ANKRD30BL	ankyrin repeat domain 30B like	protein-coding
Hypermethylation	chr10	89115477	89117676	chr10:89115477-89117676	-901	NM_001009610	728130	NM_001009610	NUTM2D	NUT family member 2D	protein-coding
Hypermethylation	chr10	48153943	48156142	chr10:48153943-48156142	-901	NR_033407	1517	NR_033407	CTSLP2	cathepsin L pseudogene 2	pseudo
Hypermethylation	chr8	7351368	7353567	chr8:7351368-7353567	-901	NM_001040705	503614	NM_001040705	DEFB107B	defensin beta 107B	protein-coding
Hypermethylation	chr16	18495925	18498124	chr16:18495925-18498124	-896	NR_036141	100422870	NR_036141	MIR3180-1	microRNA 3180-1	ncRNA
Hypermethylation	chr16	14842670	14844869	chr16:14842670-14844869	-901	NM_001277323	642778	NM_001277323	NPIPA3	nuclear pore complex interacting protein family member A3	protein-coding
Hypermethylation	chr8	7625106	7627305	chr8:7625106-7627305	-901	NR_046351	441328	NM_001164447	FAM90A10P	putative protein FAM90A10	pseudo
Hypermethylation	chr8	7431721	7433920	chr8:7431721-7433920	-900	NR_046343	441317	NM_001136572	FAM90A7P	putative protein FAM90A7	pseudo
Hypermethylation	chr4	9324891	9327090	chr4:9324891-9327090	-901	NM_001242327	728369	NM_001242327	USP17L24	ubiquitin specific peptidase 17-like family member 24	protein-coding
Hypermethylation	chrX	49333065	49335264	chrX:49333065-49335264	-805	NM_001098405	100008586	NM_001098405	GAGE12F	G antigen 12F	protein-coding
Hypermethylation	chrX	154609764	154611963	chrX:154609764-154611963	435	NM_080720	83740	NM_080720	H2AFB3	H2A histone family member B3	protein-coding
Hypermethylation	chr5	59995794	59997993	chr5:59995794-59997993	-900	NM_018369	55789	NM_018369	DEPDC1B	DEP domain containing 1B	protein-coding
Hypermethylation	chr17	36282003	36284202	chr17:36282003-36284202	-875	NM_001001418	414060	NM_001001418	TBC1D3C	TBC1 domain family member 3C	protein-coding
Hypermethylation	chrY	1682026	1684225	chrY:1682026-1684225	-816	NM_001171038	438	NM_004043	ASMT	acetylserotonin O-methyltransferase	protein-coding
Hypermethylation	chr7	91875215	91877414	chr7:91875215-91877414	766	NM_019004	54467	NM_019004	ANKIB1	ankyrin repeat and IBR domain containing 1	protein-coding
Hypermethylation	chrX	101726533	101728732	chrX:101726533-101728732	-900	NM_001277423	100996648	NM_001277423	TCP11X2	t-complex 11 family, X-linked 2	protein-coding
Hypermethylation	chr5	68928829	68931028	chr5:68928829-68931028	73856	NM_001098728	728340	NM_001098728	GTF2H2C	GTF2H2 family member C	protein-coding
Hypermethylation	chrX	49323434	49325633	chrX:49323434-49325633	-878	NM_001098405	100008586	NM_001098405	GAGE12F	G antigen 12F	protein-coding
Hypermethylation	chr16	28373982	28376181	chr16:28373982-28376181	-900	NM_001282524	728741	NM_001282524	NPIPB6	nuclear pore complex interacting protein family member B6	protein-coding
Hypermethylation	chr12	49365442	49367641	chr12:49365442-49367641	-900	NM_003394	7480	NM_003394	WNT10B	Wnt family member 10B	protein-coding
Hypermethylation	chrX	52509914	52512113	chrX:52509914-52512113	-748	NM_001097604	653067	NM_020411	XAGE1B	X antigen family member 1B	protein-coding
Hypermethylation	chr15	74374692	74376891	chr15:74374692-74376891	-900	NM_001038640	342096	NM_001038640	GOLGA6A	golgin A6 family member A	protein-coding
Hypermethylation	chr8	6837415	6839614	chr8:6837415-6839614	-900	NM_001042500	728358	NM_001042500	DEFA1B	defensin alpha 1B	protein-coding
Hypermethylation	chr8	7395150	7397349	chr8:7395150-7397349	-900	NM_001282479	100131608	NM_001282479	PRR23D1	proline rich 23 domain containing 1	protein-coding
Hypermethylation	chr17	44588076	44590275	chr17:44588076-44590275	-901	NM_001006607	474170	NM_001006607	LRRC37A2	leucine rich repeat containing 37 member A2	protein-coding
Hypermethylation	chr14	20004913	20007112	chr14:20004913-20007112	-901	NR_110505	100508046	NR_110505	LOC100508046	uncharacterized LOC100508046	ncRNA
Hypermethylation	chrX	101500094	101502293	chrX:101500094-101502293	-901	NM_001099686	728343	NM_001099686	NXF2B	nuclear RNA export factor 2B	protein-coding
Hypermethylation	chr15	30393935	30396134	chr15:30393935-30396134	-901	NR_026859	89837	NR_026859	ULK4P3	ULK4 pseudogene 3	pseudo
Hypermethylation	chr8	7274155	7276354	chr8:7274155-7276354	-900	NM_001205266	100289462	NM_001205266	DEFB4B	defensin beta 4B	protein-coding
Hypermethylation	chr1	13734907	13737106	chr1:13734907-13737106	-901	NM_001099852	645425	NM_001099852	PRAMEF20	PRAME family member 20	protein-coding
Hypermethylation	chr20	22559081	22561280	chr20:22559081-22561280	-900	NR_001558	140828	NR_001558	LINC00261	long intergenic non-protein coding RNA 261	ncRNA
Hypermethylation	chr7	74934533	74936732	chr7:74934533-74936732	-901	NR_003664	728524	NM_001023562	SPDYE8P	speedy/RINGO cell cycle regulator family member E8, pseudogene	pseudo
Hypermethylation	chr17	34807904	34810103	chr17:34807904-34810103	-911	NM_001001417	414059	NM_001001417	TBC1D3B	TBC1 domain family member 3B	protein-coding
Hypermethylation	chr8	145050714	145052913	chr8:145050714-145052913	-900	NM_000445	5339	NM_000445	PLEC	plectin	protein-coding
Hypermethylation	chrX	49214677	49216876	chrX:49214677-49216876	-858	NM_001127212	729447	NM_001127212	GAGE2A	G antigen 2A	protein-coding
Hypermethylation	chr1	13112481	13114680	chr1:13112481-13114680	-878	NM_001310134	441873	NM_001310134	PRAMEF25	PRAME family member 25	protein-coding
Hypermethylation	chr17	18323495	18325694	chr17:18323495-18325694	-901	NR_001443	339240	NR_001443	KRT17P5	keratin 17 pseudogene 5	pseudo
Hypermethylation	chrX	154608355	154610554	chrX:154608355-154610554	-901	NM_001017991	474381	NM_001017991	H2AFB2	H2A histone family member B2	protein-coding
Hypermethylation	chr1	152645791	152647990	chr1:152645791-152647990	-901	NM_178429	353140	NM_178429	LCE2C	late cornified envelope 2C	protein-coding
Hypermethylation	chr2	110549966	110552165	chr2:110549966-110552165	730	NM_001037866	729540	NM_001037866	RGPD6	RANBP2-like and GRIP domain containing 6	protein-coding
Hypermethylation	chr10	47738304	47740503	chr10:47738304-47740503	-901	NR_104039	100132929	NM_001137556	FAM25BP	protein FAM25	pseudo
Hypermethylation	chr1	161520214	161522413	chr1:161520214-161522413	-786	NM_001329120	2214	NM_000569	FCGR3A	Fc fragment of IgG receptor IIIa	protein-coding
Hypermethylation	chr15	30486239	30488438	chr15:30486239-30488438	-901	NR_026771	26082	NR_026771	LINC02249	long intergenic non-protein coding RNA 2249	ncRNA
Hypermethylation	chr9	84556415	84558614	chr9:84556415-84558614	-901	NM_207416	389762	NM_207416	SPATA31D3	SPATA31 subfamily D member 3	protein-coding
Hypermethylation	chrY	1662348	1664547	chrY:1662348-1664547	-901	NM_004043	438	NM_004043	ASMT	acetylserotonin O-methyltransferase	protein-coding
Hypermethylation	chrX	134864214	134866413	chrX:134864214-134866413	-901	NM_001321271	102723680	NM_001291540	CT45A9	cancer/testis antigen family 45 member A9	protein-coding
Hypermethylation	chr16	57671207	57673406	chr16:57671207-57673406	-901	NM_001290144	9289	NM_005682	ADGRG1	adhesion G protein-coupled receptor G1	protein-coding
Hypermethylation	chr17	34503789	34505988	chr17:34503789-34505988	19259	NM_001001437	414062	NM_001001437	CCL3L3	C-C motif chemokine ligand 3 like 3	protein-coding
Hypermethylation	chr15	20711234	20713433	chr15:20711234-20713433	-900	NR_036432	283755	NM_001024682	HERC2P3	hect domain and RLD 2 pseudogene 3	pseudo
Hypermethylation	chr7	72160874	72163073	chr7:72160874-72163073	-901	NR_039793	100616310	NR_039793	MIR4650-1	microRNA 4650-1	ncRNA
Hypermethylation	chrY	59360655	59362854	chrY:59360655-59362854	-900	NR_110561	727856	NR_110561	DDX11L16	DEAD/H-box helicase 11 like 16	pseudo
Hypermethylation	chrX	153797479	153799678	chrX:153797479-153799678	-901	NR_027401	100132967	NR_027401	FAM223A	family with sequence similarity 223 member A (non-protein coding)	ncRNA
Hypermethylation	chr20	26033250	26035449	chr20:26033250-26035449	-901	NR_026713	284800	NM_182583	FAM182A	family with sequence similarity 182 member A	ncRNA
Hypermethylation	chr9	39898346	39900545	chr9:39898346-39900545	-901	NR_026803	401507	NM_001012278	FAM74A1	family with sequence similarity 74 member A1	ncRNA
Hypermethylation	chr6	125472879	125475078	chr6:125472879-125475078	-897	NM_003287	7164	NM_003287	TPD52L1	tumor protein D52 like 1	protein-coding
Hypermethylation	chr19	48419686	48421885	chr19:48419686-48421885	-901	NR_004435	100126798	NR_004435	SNAR-A1	small ILF3/NF90-associated RNA A1	snRNA
Hypermethylation	chr8	86775929	86778128	chr8:86775929-86778128	-900	NR_003594	100288527	NR_003594	REXO1L2P	REXO1 like 2, pseudogene	pseudo
Hypermethylation	chr8	7343710	7345909	chr8:7343710-7345909	-382	NM_001040703	504180	NM_001040703	DEFB105B	defensin beta 105B	protein-coding
Hypermethylation	chr7	6010115	6012314	chr7:6010115-6012314	-900	NM_173565	222967	NM_173565	RSPH10B	radial spoke head 10 homolog B	protein-coding
Hypermethylation	chr5	71956297	71958496	chr5:71956297-71958496	-900	NR_105007	102477328	NR_105007	LINC02056	long intergenic non-protein coding RNA 2056	ncRNA
Hypermethylation	chr17	81172666	81174865	chr17:81172666-81174865	-901	NR_029406	388574	NR_029406	RPL23AP87	ribosomal protein L23a pseudogene 87	pseudo
Hypermethylation	chr2	111230453	111232652	chr2:111230453-111232652	-900	NM_001205288	100288695	NM_001205288	LIMS4	LIM zinc finger domain containing 4	protein-coding
Hypermethylation	chr19	50607133	50609332	chr19:50607133-50609332	-900	NR_024215	100169956	NR_024215	SNAR-A4	small ILF3/NF90-associated RNA A4	snRNA
Hypermethylation	chr1	143912944	143915143	chr1:143912944-143915143	341	NM_001345942	728833	NM_207418	FAM72D	family with sequence similarity 72 member D	protein-coding
Hypermethylation	chr2	112078469	112080668	chr2:112078469-112080668	-900	NR_039634	100616499	NR_039634	MIR4435-1	microRNA 4435-1	ncRNA
Hypermethylation	chrX	70948763	70950962	chrX:70948763-70950962	-900	NR_001568	618	NR_001568	BCYRN1	brain cytoplasmic RNA 1	ncRNA
Hypermethylation	chr8	7395149	7397348	chr8:7395149-7397348	-901	NM_001282479	100131608	NM_001282479	PRR23D1	proline rich 23 domain containing 1	protein-coding
Hypermethylation	chr7	76256421	76258620	chr7:76256421-76258620	-900	NM_152992	22932	NM_012230	POMZP3	POM121 and ZP3 fusion	protein-coding
Hypermethylation	chrX	47865170	47867369	chrX:47865170-47867369	-870	NM_001079900	729201	NM_001079900	SPACA5B	sperm acrosome associated 5B	protein-coding
Hypermethylation	chr10	49207626	49209825	chr10:49207626-49209825	-900	NM_001137548	644054	NM_001137548	FAM25C	family with sequence similarity 25 member C	protein-coding
Hypermethylation	chrY	140991	143190	chrY:140991-143190	-901	NR_028057	55344	NM_018390	PLCXD1	phosphatidylinositol specific phospholipase C X domain containing 1	protein-coding
Hypermethylation	chr6	31979518	31981717	chr6:31979518-31981717	183	NR_001284	7146	NM_007116	TNXA	tenascin XA (pseudogene)	pseudo
Hypermethylation	chr19	50595667	50597866	chr19:50595667-50597866	-900	NR_024214	100169951	NR_024214	SNAR-A3	small ILF3/NF90-associated RNA A3	snRNA
Hypermethylation	chr9	43133345	43135544	chr9:43133345-43135544	-900	NM_001012421	441430	NM_001012421	ANKRD20A2	ankyrin repeat domain 20 family member A2	protein-coding
Hypermethylation	chr3	197354553	197356752	chr3:197354553-197356752	-900	NR_003266	220729	NR_003266	LOC220729	succinate dehydrogenase complex flavoprotein subunit A pseudogene	pseudo
Hypermethylation	chr11	112131384	112133583	chr11:112131384-112133583	-900	NM_001145024	349633	NM_001145024	PLET1	placenta expressed transcript 1	protein-coding
Hypermethylation	chr2	110703267	110705466	chr2:110703267-110705466	-901	NR_027142	440895	NR_027142	LOC440895	two pore channel 3 pseudogene	pseudo
Hypermethylation	chr10	135491786	135493985	chr10:135491786-135493985	-52586	NM_001080998	441581	NM_001080998	FRG2B	FSHD region gene 2 family member B	protein-coding
Hypermethylation	chr8	7638737	7640936	chr8:7638737-7640936	-900	NM_001282479	100131608	NM_001282479	PRR23D1	proline rich 23 domain containing 1	protein-coding
Hypermethylation	chr3	108539631	108541830	chr3:108539631-108541830	-815	NM_001317747	50852	NM_016388	TRAT1	T cell receptor associated transmembrane adaptor 1	protein-coding
Hypermethylation	chrX	52545789	52547988	chrX:52545789-52547988	-691	NM_001097594	653220	NM_001097591	XAGE1A	X antigen family member 1A	protein-coding
Hypermethylation	chr6	66009311	66011510	chr6:66009311-66011510	-901	NM_001271675	441155	NM_001271675	LOC441155	zinc finger CCCH-type domain-containing-like	protein-coding
Hypermethylation	chr2	131326419	131328618	chr2:131326419-131328618	-884	NR_033930	646743	NR_033930	PRSS40B	serine protease 40B	pseudo
Hypermethylation	chr5	118688468	118690667	chr5:118688468-118690667	-901	NM_001286813	25816	NM_014350	TNFAIP8	TNF alpha induced protein 8	protein-coding
Hypermethylation	chr9	41514054	41516253	chr9:41514054-41516253	-901	NR_026803	401507	NM_001012278	FAM74A1	family with sequence similarity 74 member A1	ncRNA
Hypermethylation	chrX	154688062	154690261	chrX:154688062-154690261	435	NM_080720	83740	NM_080720	H2AFB3	H2A histone family member B3	protein-coding
Hypermethylation	chr8	7343243	7345442	chr8:7343243-7345442	-433	NM_001040704	503841	NM_001040704	DEFB106B	defensin beta 106B	protein-coding
Hypermethylation	chrX	49323445	49325644	chrX:49323445-49325644	-867	NM_001098405	100008586	NM_001098405	GAGE12F	G antigen 12F	protein-coding
Hypermethylation	chrX	49294769	49296968	chrX:49294769-49296968	-878	NM_001098405	100008586	NM_001098405	GAGE12F	G antigen 12F	protein-coding
Hypermethylation	chr6	31689312	31691511	chr6:31689312-31691511	-710	NM_138275	80739	NM_025260	MPIG6B	megakaryocyte and platelet inhibitory receptor G6b	protein-coding
Hypermethylation	chr16	32199235	32201434	chr16:32199235-32201434	-900	NR_109773	100289574	NR_109773	HERC2P4	hect domain and RLD 2 pseudogene 4	pseudo
Hypermethylation	chrX	49205116	49207315	chrX:49205116-49207315	-901	NM_001098407	729408	NM_001098407	GAGE2D	G antigen 2D	protein-coding
Hypermethylation	chr19	48446179	48448378	chr19:48446179-48448378	-901	NR_004437	100126800	NR_004437	SNAR-A12	small ILF3/NF90-associated RNA A12	snRNA
Hypermethylation	chrX	154112635	154114834	chrX:154112635-154114834	417	NM_001017990	474382	NM_001017990	H2AFB1	H2A histone family member B1	protein-coding
Hypermethylation	chr15	34820373	34822572	chr15:34820373-34822572	-900	NR_036261	100422845	NR_036261	MIR1233-2	microRNA 1233-2	ncRNA
Hypermethylation	chr1	140367	142566	chr1:140367-142566	-900	NR_039983	729737	NR_039983	LOC729737	uncharacterized LOC729737	ncRNA
Hypermethylation	chr2	131326402	131328601	chr2:131326402-131328601	-901	NR_033930	646743	NR_033930	PRSS40B	serine protease 40B	pseudo
Hypermethylation	chr2	111001215	111003414	chr2:111001215-111003414	683	NM_001355251	205251	NM_001355251	SMIM37	small integral membrane protein 37	protein-coding
Hypermethylation	chr15	72945038	72947237	chr15:72945038-72947237	-901	NM_018652	55889	NM_018652	GOLGA6B	golgin A6 family member B	protein-coding
Hypermethylation	chr16	33298503	33300702	chr16:33298503-33300702	-900	NR_033866	390705	NR_033866	LOC390705	protein phosphatase 2 regulatory subunit B'', beta pseudogene	pseudo
Hypermethylation	chr11	114430418	114432617	chr11:114430418-114432617	-900	NM_152315	120400	NM_152315	NXPE1	neurexophilin and PC-esterase domain family member 1	protein-coding
Hypermethylation	chrX	125241745	125243944	chrX:125241745-125243944	-901	NR_110409	101928495	NR_110409	LOC101928495	uncharacterized LOC101928495	ncRNA
Hypermethylation	chrX	52236810	52239009	chrX:52236810-52239009	-901	NM_001097594	653220	NM_001097591	XAGE1A	X antigen family member 1A	protein-coding
Hypermethylation	chr8	86803398	86805597	chr8:86803398-86805597	-900	NR_003594	100288527	NR_003594	REXO1L2P	REXO1 like 2, pseudogene	pseudo
Hypermethylation	chr1	104238874	104241073	chr1:104238874-104241073	-897	NM_001346780	278	NM_001008219	AMY1C	amylase, alpha 1C (salivary)	protein-coding
Hypermethylation	chr1	104290441	104292640	chr1:104290441-104292640	-736	NM_001346780	278	NM_001008219	AMY1C	amylase, alpha 1C (salivary)	protein-coding
Hypermethylation	chr7	143956522	143958721	chr7:143956522-143958721	-900	NM_001005328	401427	NM_001005328	OR2A7	olfactory receptor family 2 subfamily A member 7	protein-coding
Hypermethylation	chr16	15022677	15024876	chr16:15022677-15024876	-901	NR_107061	102466259	NR_107061	MIR6770-3	microRNA 6770-3	ncRNA
Hypermethylation	chr16	30256733	30258932	chr16:30256733-30258932	-656	NM_001355401	440353	NM_001355401	NPIPB12	nuclear pore complex interacting protein family, member B12	protein-coding
Hypermethylation	chr20	26188715	26190914	chr20:26188715-26190914	55	NR_040095	284801	NR_040095	MIR663AHG	MIR663A host gene	ncRNA
Hypermethylation	chrX	151883384	151885583	chrX:151883384-151885583	1408	NM_153488	266740	NM_153488	MAGEA2B	MAGE family member A2B	protein-coding
Hypermethylation	chr22	24303194	24305393	chr22:24303194-24305393	-805	NR_126445	2953	NM_000854	GSTT2	glutathione S-transferase theta 2 (gene/pseudogene)	protein-coding
Hypermethylation	chr6	132031958	132034157	chr6:132031958-132034157	-900	NM_001145659	643854	NM_001145659	CTAGE9	CTAGE family member 9	protein-coding
Hypermethylation	chr17	44438964	44441163	chr17:44438964-44441163	-900	NM_001113738	51326	NM_016632	ARL17A	ADP ribosylation factor like GTPase 17A	protein-coding
Hypermethylation	chr15	75573182	75575381	chr15:75573182-75575381	-901	NM_001145224	653643	NM_001145224	GOLGA6D	golgin A6 family member D	protein-coding
Hypermethylation	chr13	57726195	57728394	chr13:57726195-57728394	-901	NM_001130404	729233	NM_001130404	PRR20B	proline rich 20B	protein-coding
Hypermethylation	chr8	12257675	12259874	chr8:12257675-12259874	-900	NR_024044	245912	NR_024044	DEFB109A	defensin beta 109A (pseudogene)	pseudo
Hypermethylation	chr19	54214601	54216800	chr19:54214601-54216800	178	NR_030201	574479	NR_030201	MIR517A	microRNA 517a	ncRNA
Hypermethylation	chr14	52535747	52537946	chr14:52535747-52537946	-900	NM_007361	22795	NM_007361	NID2	nidogen 2	protein-coding
Hypermethylation	chrY	1349571	1351770	chrY:1349571-1351770	-901	NM_001161530	1438	NM_006140	CSF2RA	colony stimulating factor 2 receptor alpha subunit	protein-coding
Hypermethylation	chr17	18950137	18952336	chr17:18950137-18952336	-871	NM_001330148	10750	NM_006613	GRAP	GRB2 related adaptor protein	protein-coding
Hypermethylation	chr17	34591797	34593996	chr17:34591797-34593996	-900	NM_032258	84218	NM_032258	TBC1D3F	TBC1 domain family member 3F	protein-coding
Hypermethylation	chr19	50626252	50628451	chr19:50626252-50628451	-900	NR_024227	100169957	NR_024227	SNAR-A6	small ILF3/NF90-associated RNA A6	snRNA
Hypermethylation	chr15	28567099	28569298	chr15:28567099-28569298	-900	NM_004667	8924	NM_004667	HERC2	HECT and RLD domain containing E3 ubiquitin protein ligase 2	protein-coding
Hypermethylation	chrX	1399571	1401770	chrX:1399571-1401770	-901	NM_001161530	1438	NM_006140	CSF2RA	colony stimulating factor 2 receptor alpha subunit	protein-coding
Hypermethylation	chr10	51246210	51248409	chr10:51246210-51248409	-30903	NM_001351234	643479	NM_001351234	FAM25E	family with sequence similarity 25 member E	protein-coding
Hypermethylation	chrX	49332992	49335191	chrX:49332992-49335191	-878	NM_001098405	100008586	NM_001098405	GAGE12F	G antigen 12F	protein-coding
Hypermethylation	chr8	7143681	7145880	chr8:7143681-7145880	-900	NR_027000	349196	NM_001025473	LINC00965	long intergenic non-protein coding RNA 965	ncRNA
Hypermethylation	chr16	16471102	16473301	chr16:16471102-16473301	-901	NM_001282507	101059938	NM_001282507	NPIPA7	nuclear pore complex interacting protein family member A7	protein-coding
Hypermethylation	chr19	50601004	50603203	chr19:50601004-50603203	-900	NR_024214	100169951	NR_024214	SNAR-A3	small ILF3/NF90-associated RNA A3	snRNA
Hypermethylation	chr14	19892369	19894568	chr14:19892369-19894568	-901	NR_073459	414763	NR_073459	BMS1P18	BMS1, ribosome biogenesis factor pseudogene 18	pseudo
Hypermethylation	chr11	104971959	104974158	chr11:104971959-104974158	-900	NM_001007232	440068	NM_001007232	CARD17	caspase recruitment domain family member 17	protein-coding
Hypermethylation	chrX	52236963	52239162	chrX:52236963-52239162	-748	NM_001097594	653220	NM_001097591	XAGE1A	X antigen family member 1A	protein-coding
Hypermethylation	chr1	121139566	121141765	chr1:121139566-121141765	-900	NR_104189	100873165	NR_104189	SRGAP2-AS1	SRGAP2 antisense RNA 1	ncRNA
Hypermethylation	chr4	9334384	9336583	chr4:9334384-9336583	-901	NM_001242330	728393	NM_001242330	USP17L27	ubiquitin specific peptidase 17-like family member 27	protein-coding
Hypermethylation	chr13	57719622	57721821	chr13:57719622-57721821	-901	NM_001130405	729240	NM_001130405	PRR20C	proline rich 20C	protein-coding
Hypermethylation	chr7	72567012	72569211	chr7:72567012-72569211	-901	NR_003580	100093631	NR_003580	GTF2IP4	general transcription factor IIi pseudogene 4	pseudo
Hypermethylation	chrX	49195607	49197806	chrX:49195607-49197806	-857	NM_001098407	729408	NM_001098407	GAGE2D	G antigen 2D	protein-coding
Hypermethylation	chr7	134210344	134212543	chr7:134210344-134212543	-901	NM_020299	57016	NM_020299	AKR1B10	aldo-keto reductase family 1 member B10	protein-coding
Hypermethylation	chr8	7128437	7130636	chr8:7128437-7130636	-900	NR_027000	349196	NM_001025473	LINC00965	long intergenic non-protein coding RNA 965	ncRNA
Hypermethylation	chr8	86788123	86790322	chr8:86788123-86790322	-900	NR_003594	100288527	NR_003594	REXO1L2P	REXO1 like 2, pseudogene	pseudo
Hypermethylation	chr22	24320339	24322538	chr22:24320339-24322538	581	NM_001355	1652	NM_001355	DDT	D-dopachrome tautomerase	protein-coding
Hypermethylation	chr16	33962304	33964503	chr16:33962304-33964503	391559	NR_130772	104644205	NR_130771	ENPP7P13	ectonucleotide pyrophosphatase/phosphodiesterase 7 pseudogene 13	pseudo
Hypermethylation	chr2	144994707	144996906	chr2:144994707-144996906	-900	NM_024659	79712	NM_024659	GTDC1	glycosyltransferase like domain containing 1	protein-coding
Hypermethylation	chr19	48430075	48432274	chr19:48430075-48432274	-901	NR_024217	100170218	NR_024217	SNAR-C2	small ILF3/NF90-associated RNA C2	snRNA
Hypermethylation	chr1	65611850	65614049	chr1:65611850-65614049	-283	NM_203464	205	NM_013410	AK4	adenylate kinase 4	protein-coding
Hypermethylation	chr1	156786441	156788640	chr1:156786441-156788640	-900	NM_001161444	9047	NM_003975	SH2D2A	SH2 domain containing 2A	protein-coding
Hypermethylation	chr15	21134426	21136625	chr15:21134426-21136625	-900	NR_028506	440225	NR_028506	NF1P2	neurofibromin 1 pseudogene 2	pseudo
Hypermethylation	chr19	50610192	50612391	chr19:50610192-50612391	-900	NR_024214	100169951	NR_024214	SNAR-A3	small ILF3/NF90-associated RNA A3	snRNA
Hypermethylation	chr15	30373158	30375357	chr15:30373158-30375357	-901	NM_001282472	653073	NM_001282472	GOLGA8J	golgin A8 family member J	protein-coding
Hypermethylation	chr7	143892592	143894791	chr7:143892592-143894791	-900	NM_001003702	445328	NM_001003702	ARHGEF35	Rho guanine nucleotide exchange factor 35	protein-coding
Hypermethylation	chrX	151938041	151940240	chrX:151938041-151940240	-900	NM_005362	4102	NM_005362	MAGEA3	MAGE family member A3	protein-coding
Hypermethylation	chrX	154694201	154696400	chrX:154694201-154696400	-901	NR_109985	101927830	NR_109985	LOC101927830	uncharacterized LOC101927830	ncRNA
Hypermethylation	chr9	42019385	42021584	chr9:42019385-42021584	-900	NR_003670	654466	NM_001039113	FGF7P3	fibroblast growth factor 7 pseudogene 3	pseudo
Hypermethylation	chr1	154375669	154377868	chr1:154375669-154377868	-901	NM_001206866	3570	NM_000565	IL6R	interleukin 6 receptor	protein-coding
Hypermethylation	chr15	82942746	82944945	chr15:82942746-82944945	-901	NR_026811	80154	NM_025084	GOLGA2P10	golgin A2 pseudogene 10	pseudo
Hypermethylation	chr9	67289293	67291492	chr9:67289293-67291492	-59	NR_136300	102724580	NR_136300	LOC102724580	methylenetetrahydrofolate dehydrogenase (NADP+ dependent) 1 like pseudogene	pseudo
Hypermethylation	chr2	129620174	129622373	chr2:129620174-129622373	-901	NR_110278	101927881	NR_110278	LOC101927881	uncharacterized LOC101927881	ncRNA
Hypermethylation	chr16	30208549	30210748	chr16:30208549-30210748	-901	NM_001017390	445329	NM_001017389	SULT1A4	sulfotransferase family 1A member 4	protein-coding
Hypermethylation	chr15	100346933	100349132	chr15:100346933-100349132	804	NR_135737	400464	NM_001013670	LOC400464	ubiquitin conjugating enzyme E2 Q2 pseudogene	pseudo
Hypermethylation	chr10	48253204	48255403	chr10:48253204-48255403	-901	NM_001040084	653145	NM_001040084	ANXA8	annexin A8	protein-coding
Hypermethylation	chrX	153861249	153863448	chrX:153861249-153863448	-900	NR_027401	100132967	NR_027401	FAM223A	family with sequence similarity 223 member A (non-protein coding)	ncRNA
Hypermethylation	chrX	151877471	151879670	chrX:151877471-151879670	-823	NM_001129826	389903	NM_203311	CSAG3	CSAG family member 3	protein-coding
Hypermethylation	chrX	151881075	151883274	chrX:151881075-151883274	864	NR_130638	389903	NM_203311	CSAG3	CSAG family member 3	protein-coding
Hypermethylation	chr15	22082604	22084803	chr15:22082604-22084803	-562	NR_110752	102724631	NM_207355	POTEB3	POTE ankyrin domain family member B3	protein-coding
Hypermethylation	chr8	6866147	6868346	chr8:6866147-6868346	-900	NR_036687	100287083	NR_036687	DEFT1P2	defensin, theta 1 pseudogene 2	pseudo
Hypermethylation	chr14	19925135	19927334	chr14:19925135-19927334	-900	NR_110526	503639	NM_001013701	DUXAP10	double homeobox A pseudogene 10	pseudo
Hypermethylation	chr7	143929737	143931936	chr7:143929737-143931936	-900	NM_001001802	402317	NM_001001802	OR2A42	olfactory receptor family 2 subfamily A member 42	protein-coding
Hypermethylation	chr7	143982897	143985096	chr7:143982897-143985096	-900	NR_033942	728377	NR_033942	ARHGEF34P	Rho guanine nucleotide exchange factor 34, pseudogene	pseudo
Hypermethylation	chr17	21902062	21904261	chr17:21902062-21904261	-901	NR_027084	284124	NR_027084	FLJ36000	uncharacterized FLJ36000	ncRNA
Hypermethylation	chr2	88045606	88047805	chr2:88045606-88047805	-901	NM_002665	5342	NM_002665	PLGLB2	plasminogen-like B2	protein-coding
Hypermethylation	chrX	52259955	52262154	chrX:52259955-52262154	-691	NM_001097594	653220	NM_001097591	XAGE1A	X antigen family member 1A	protein-coding
Hypermethylation	chr12	120554444	120556643	chr12:120554444-120556643	-900	NM_006861	11021	NM_006861	RAB35	RAB35, member RAS oncogene family	protein-coding
Hypermethylation	chr15	20765674	20767873	chr15:20765674-20767873	-901	NR_027411	729786	NR_027411	GOLGA8CP	golgin A8 family member C, pseudogene	pseudo
Hypermethylation	chr7	143948497	143950696	chr7:143948497-143950696	-900	NR_002158	401428	NR_002158	OR2A20P	olfactory receptor family 2 subfamily A member 20 pseudogene	pseudo
Hypermethylation	chrX	148676775	148678974	chrX:148676775-148678974	-900	NM_016153	100506164	NM_016153	HSFX1	heat shock transcription factor family, X-linked 1	protein-coding
Hypermethylation	chr8	12217528	12219727	chr8:12217528-12219727	-901	NR_026789	100133172	NR_026789	FAM66A	family with sequence similarity 66 member A	ncRNA
Hypermethylation	chr4	9339129	9341328	chr4:9339129-9341328	-901	NM_001256867	728419	NM_001256867	USP17L30	ubiquitin specific peptidase 17-like family member 30	protein-coding
Hypermethylation	chr19	13946904	13949103	chr19:13946904-13949103	-530	NR_029495	407010	NR_029495	MIR23A	microRNA 23a	ncRNA
Hypermethylation	chr4	9262598	9264797	chr4:9262598-9264797	-901	NM_001256853	100287205	NM_001256853	USP17L12	ubiquitin specific peptidase 17-like family member 12	protein-coding
Hypermethylation	chr7	102288772	102290971	chr7:102288772-102290971	-901	NM_001031618	441273	NM_001031618	SPDYE2	speedy/RINGO cell cycle regulator family member E2	protein-coding
Hypermethylation	chr9	69379981	69382180	chr9:69379981-69382180	-732	NR_146419	110006327	NR_146419	ANKRD20A4-ANKRD20A20P	ANKRD20A4-ANKRD20A20P readthrough	ncRNA
Hypermethylation	chr4	15777931	15780130	chr4:15777931-15780130	-858	NM_001775	952	NM_001775	CD38	CD38 molecule	protein-coding
Hypermethylation	chr10	50323378	50325577	chr10:50323378-50325577	-900	NM_001031746	196740	NM_144984	VSTM4	V-set and transmembrane domain containing 4	protein-coding
Hypermethylation	chr17	39216145	39218344	chr17:39216145-39218344	-900	NM_001165252	730755	NM_001165252	KRTAP2-3	keratin associated protein 2-3	protein-coding
Hypermethylation	chrX	151877548	151879747	chrX:151877548-151879747	-900	NM_001129826	389903	NM_203311	CSAG3	CSAG family member 3	protein-coding
Hypermethylation	chr9	115873176	115875375	chr9:115873176-115875375	-318	NR_024376	100128385	NR_024376	FAM225B	family with sequence similarity 225 member B (non-protein coding)	ncRNA
Hypermethylation	chrX	51806370	51808569	chrX:51806370-51808569	-900	NR_003711	100124541	NR_003711	SNORA11D	small nucleolar RNA, H/ACA box 11D	snoRNA
Hypermethylation	chr19	48435438	48437637	chr19:48435438-48437637	-901	NR_004435	100126798	NR_004435	SNAR-A1	small ILF3/NF90-associated RNA A1	snRNA
Hypermethylation	chr15	23433070	23435269	chr15:23433070-23435269	-901	NR_033350	390535	NM_001012423	GOLGA8EP	golgin A8 family member E, pseudogene	pseudo
Hypermethylation	chr1	13698206	13700405	chr1:13698206-13700405	-900	NM_001099790	645414	NM_001099790	PRAMEF19	PRAME family member 19	protein-coding
Hypermethylation	chr1	13117552	13119751	chr1:13117552-13119751	-900	NM_001013407	343068	NM_001013407	PRAMEF5	PRAME family member 5	protein-coding
Hypermethylation	chr10	88983205	88985404	chr10:88983205-88985404	-901	NM_001099338	728118	NM_001099338	NUTM2A	NUT family member 2A	protein-coding
Hypermethylation	chr19	53071917	53074116	chr19:53071917-53074116	-510	NM_018260	55762	NM_018260	ZNF701	zinc finger protein 701	protein-coding
Hypermethylation	chr7	32338817	32341016	chr7:32338817-32341016	-900	NM_001191058	5137	NM_005020	PDE1C	phosphodiesterase 1C	protein-coding
Hypermethylation	chr1	114491767	114493966	chr1:114491767-114493966	-901	NM_198269	204851	NM_152696	HIPK1	homeodomain interacting protein kinase 1	protein-coding
Hypermethylation	chr1	17060757	17062956	chr1:17060757-17062956	-900	NM_001354554	102723383	NM_001354554	LOC102723383	FAM231A/C-like protein LOC102723383	protein-coding
Hypermethylation	chr15	82751447	82753646	chr15:82751447-82753646	29558	NM_001291420	440295	NM_198181	GOLGA6L9	golgin A6 family-like 9	protein-coding
Hypermethylation	chr11	131721	133920	chr11:131721-133920	-967	NR_028326	100133161	NR_028326	LINC01001	long intergenic non-protein coding RNA 1001	ncRNA
Hypermethylation	chrX	154111317	154113516	chrX:154111317-154113516	-828	NM_001017991	474381	NM_001017991	H2AFB2	H2A histone family member B2	protein-coding
Hypermethylation	chr4	190990290	190992489	chr4:190990290-190992489	5732	NR_121644	100419743	NR_121644	DBET	D4Z4 binding element transcript (non-protein coding)	ncRNA
Hypermethylation	chr7	75022903	75025102	chr7:75022903-75025102	-901	NM_198924	375593	NM_198924	TRIM73	tripartite motif containing 73	protein-coding
Hypermethylation	chr7	66579185	66581384	chr7:66579185-66581384	-900	NR_039793	100616310	NR_039793	MIR4650-1	microRNA 4650-1	ncRNA
Hypermethylation	chrX	49214648	49216847	chrX:49214648-49216847	-887	NM_001127212	729447	NM_001127212	GAGE2A	G antigen 2A	protein-coding
Hypermethylation	chr11	64056793	64058992	chr11:64056793-64058992	-882	NR_133660	50801	NM_016611	KCNK4	potassium two pore domain channel subfamily K member 4	protein-coding
Hypermethylation	chrX	52509970	52512169	chrX:52509970-52512169	-692	NM_001097604	653067	NM_020411	XAGE1B	X antigen family member 1B	protein-coding
Hypermethylation	chr8	86567706	86569905	chr8:86567706-86569905	-900	NR_003594	100288527	NR_003594	REXO1L2P	REXO1 like 2, pseudogene	pseudo
Hypermethylation	chrX	52260011	52262210	chrX:52260011-52262210	-747	NM_001097594	653220	NM_001097591	XAGE1A	X antigen family member 1A	protein-coding
Hypermethylation	chr6	11382382	11384581	chr6:11382382-11384581	-900	NR_073131	4739	NM_006403	NEDD9	neural precursor cell expressed, developmentally down-regulated 9	protein-coding
Hypermethylation	chr3	99542510	99544709	chr3:99542510-99544709	-900	NR_110821	101929357	NR_110821	HP09053	uncharacterized LOC101929357	ncRNA
Hypermethylation	chrX	154609749	154611948	chrX:154609749-154611948	420	NM_080720	83740	NM_080720	H2AFB3	H2A histone family member B3	protein-coding
Hypermethylation	chr19	54881961	54884160	chr19:54881961-54884160	-897	NM_001289027	3903	NM_002287	LAIR1	leukocyte associated immunoglobulin like receptor 1	protein-coding
Hypermethylation	chr15	83021773	83023972	chr15:83021773-83023972	-969	NR_004847	100134869	NR_004847	UBE2Q2P2	ubiquitin conjugating enzyme E2 Q2 pseudogene 2	pseudo
Hypermethylation	chr10	49607655	49609854	chr10:49607655-49609854	-901	NM_001278548	5599	NM_002750	MAPK8	mitogen-activated protein kinase 8	protein-coding
Hypermethylation	chr22	24197187	24199386	chr22:24197187-24199386	-604	NR_104247	66035	NM_030807	SLC2A11	solute carrier family 2 member 11	protein-coding
Hypermethylation	chrX	148853730	148855929	chrX:148853730-148855929	-897	NM_016153	100506164	NM_016153	HSFX1	heat shock transcription factor family, X-linked 1	protein-coding
Hypermethylation	chrX	103228502	103230701	chrX:103228502-103230701	-901	NR_003238	767811	NR_003238	H2BFXP	H2B histone family member X, pseudogene	pseudo
Hypermethylation	chr1	248649890	248652089	chr1:248649890-248652089	-901	NM_001004697	401993	NM_001004697	OR2T5	olfactory receptor family 2 subfamily T member 5	protein-coding
Hypermethylation	chrX	49176516	49178715	chrX:49176516-49178715	-894	NM_001098406	729396	NM_001098406	GAGE12J	G antigen 12J	protein-coding
Hypermethylation	chrX	52778280	52780479	chrX:52778280-52780479	-901	NM_003147	6757	NM_003147	SSX2	SSX family member 2	protein-coding
Hypermethylation	chrX	49352118	49354317	chrX:49352118-49354317	-901	NM_001127212	729447	NM_001127212	GAGE2A	G antigen 2A	protein-coding
Hypermethylation	chr5	88199723	88201922	chr5:88199723-88201922	-900	NM_001193347	4208	NM_002397	MEF2C	myocyte enhancer factor 2C	protein-coding
Hypermethylation	chr9	65494187	65496386	chr9:65494187-65496386	-900	NR_026802	401508	NM_207507	FAM74A4	family with sequence similarity 74 member A4	ncRNA
Hypermethylation	chr5	216356	218555	chr5:216356-218555	842	NM_145265	133957	NM_145265	CCDC127	coiled-coil domain containing 127	protein-coding
Hypermethylation	chr2	131307269	131309468	chr2:131307269-131309468	-880	NR_033930	646743	NR_033930	PRSS40B	serine protease 40B	pseudo
Hypermethylation	chr16	33260120	33262319	chr16:33260120-33262319	-899	NM_016212	24150	NM_015369	TP53TG3	TP53 target 3	protein-coding
Hypermethylation	chr16	32896264	32898463	chr16:32896264-32898463	-900	NR_003083	386757	NM_198857	SLC6A10P	solute carrier family 6 member 10, pseudogene	pseudo
Hypermethylation	chr15	89785194	89787393	chr15:89785194-89787393	-901	NM_018193	55215	NM_018193	FANCI	Fanconi anemia complementation group I	protein-coding
Hypermethylation	chr18	112140	114339	chr18:112140-114339	-900	NR_107045	102466878	NR_107045	MIR8078	microRNA 8078	ncRNA
Hypermethylation	chr22	24303169	24305368	chr22:24303169-24305368	-780	NR_126445	2953	NM_000854	GSTT2	glutathione S-transferase theta 2 (gene/pseudogene)	protein-coding
Hypermethylation	chr9	66492269	66494468	chr9:66492269-66494468	802	NR_135128	100132249	NR_135128	LOC100132249	uncharacterized LOC100132249	ncRNA
Hypermethylation	chr8	7320993	7323192	chr8:7320993-7323192	-900	NM_016512	10407	NM_016512	SPAG11B	sperm associated antigen 11B	protein-coding
Hypermethylation	chr16	33203583	33205782	chr16:33203583-33205782	-901	NR_110910	24150	NM_015369	TP53TG3	TP53 target 3	protein-coding
Hypermethylation	chr16	32301103	32303302	chr16:32301103-32303302	-900	NR_033866	390705	NR_033866	LOC390705	protein phosphatase 2 regulatory subunit B'', beta pseudogene	pseudo
Hypermethylation	chr8	11971291	11973490	chr8:11971291-11973490	-901	NR_027425	100132923	NR_027425	FAM66D	family with sequence similarity 66 member D	ncRNA
Hypermethylation	chrX	151919900	151922099	chrX:151919900-151922099	1409	NM_001282504	4101	NM_005361	MAGEA2	MAGE family member A2	protein-coding
Hypermethylation	chr4	9343874	9346073	chr4:9343874-9346073	-901	NM_001242332	728405	NM_001242332	USP17L29	ubiquitin specific peptidase 17-like family member 29	protein-coding
Hypermethylation	chrX	49304371	49306570	chrX:49304371-49306570	-832	NM_001098405	100008586	NM_001098405	GAGE12F	G antigen 12F	protein-coding
Hypermethylation	chr10	46342722	46344921	chr10:46342722-46344921	-900	NM_001276343	119016	NM_133446	AGAP4	ArfGAP with GTPase domain, ankyrin repeat and PH domain 4	protein-coding
Hypermethylation	chr9	69262394	69264593	chr9:69262394-69264593	-863	NM_001286836	220869	NM_001024916	CBWD5	COBW domain containing 5	protein-coding
Hypermethylation	chrX	51931718	51933917	chrX:51931718-51933917	-901	NR_102368	101340250	NR_102368	SNORA11E	small nucleolar RNA, H/ACA box 11E	snoRNA
Hypermethylation	chr22	44574770	44576969	chr22:44574770-44576969	-901	NM_022141	64098	NM_022141	PARVG	parvin gamma	protein-coding
Hypermethylation	chrX	134936536	134938735	chrX:134936536-134938735	16266	NM_001291527	102723631	NM_001291527	CT45A10	cancer/testis antigen family 45 member A10	protein-coding
Hypermethylation	chr4	191000176	191002375	chr4:191000176-191002375	15618	NR_121644	100419743	NR_121644	DBET	D4Z4 binding element transcript (non-protein coding)	ncRNA
Hypermethylation	chr1	35882	38081	chr1:35882-38081	-900	NR_026818	645520	NR_026818	FAM138A	family with sequence similarity 138 member A	ncRNA
Hypermethylation	chr1	665532	667731	chr1:665532-667731	-900	NR_028327	100133331	NR_028327	LOC100133331	uncharacterized LOC100133331	ncRNA
Hypermethylation	chr5	69343350	69345549	chr5:69343350-69345549	-901	NM_017411	6607	NM_017411	SMN2	survival of motor neuron 2, centromeric	protein-coding
Hypermethylation	chrX	148853726	148855925	chrX:148853726-148855925	-901	NM_016153	100506164	NM_016153	HSFX1	heat shock transcription factor family, X-linked 1	protein-coding
Hypermethylation	chr15	85043806	85046005	chr15:85043806-85046005	-901	NR_033787	440299	NR_033787	DNM1P41	dynamin 1 pseudogene 41	pseudo
Hypermethylation	chr7	74587603	74589802	chr7:74587603-74589802	-900	NR_003187	654817	NR_003187	NCF1C	neutrophil cytosolic factor 1C pseudogene	pseudo
Hypermethylation	chr22	37640140	37642339	chr22:37640140-37642339	-900	NM_002872	5880	NM_002872	RAC2	Rac family small GTPase 2	protein-coding
Hypermethylation	chr1	110752410	110754609	chr1:110752410-110754609	173	NM_001039574	3749	NM_004978	KCNC4	potassium voltage-gated channel subfamily C member 4	protein-coding
Hypermethylation	chr17	9862567	9864766	chr17:9862567-9864766	-900	NM_003644	8522	NM_003644	GAS7	growth arrest specific 7	protein-coding
Hypermethylation	chrY	1360811	1363010	chrY:1360811-1363010	-901	NR_037461	100500894	NR_037461	MIR3690	microRNA 3690	ncRNA
Hypermethylation	chrX	155108943	155111142	chrX:155108943-155111142	-901	NM_001145149	6845	NM_005638	VAMP7	vesicle associated membrane protein 7	protein-coding
Hypermethylation	chrX	151865245	151867444	chrX:151865245-151867444	-888	NM_005363	4105	NM_005363	MAGEA6	MAGE family member A6	protein-coding
Hypermethylation	chrY	2557228	2559427	chrY:2557228-2559427	-847	NM_001321367	4267	NM_002414	CD99	CD99 molecule (Xg blood group)	protein-coding
Hypermethylation	chr16	69982805	69985004	chr16:69982805-69985004	-704	NM_001136214	348174	NM_182619	CLEC18A	C-type lectin domain family 18 member A	protein-coding
Hypermethylation	chr7	8471585	8473784	chr7:8471585-8473784	-901	NM_152745	30010	NM_152745	NXPH1	neurexophilin 1	protein-coding
Hypermethylation	chr7	74962560	74964759	chr7:74962560-74964759	-901	NR_003664	728524	NM_001023562	SPDYE8P	speedy/RINGO cell cycle regulator family member E8, pseudogene	pseudo
Hypermethylation	chr15	32726866	32729065	chr15:32726866-32729065	-715	NR_027470	100288380	NR_027470	ULK4P2	ULK4 pseudogene 2	pseudo
Hypermethylation	chr10	46640461	46642660	chr10:46640461-46642660	-515	NM_001352548	26095	NM_015605	PTPN20	protein tyrosine phosphatase, non-receptor type 20	protein-coding
Hypermethylation	chr10	17849342	17851541	chr10:17849342-17851541	-901	NM_002438	4360	NM_002438	MRC1	mannose receptor C-type 1	protein-coding
Hypermethylation	chr2	87927279	87929478	chr2:87927279-87929478	-896	NR_039634	100616499	NR_039634	MIR4435-1	microRNA 4435-1	ncRNA
Hypermethylation	chrX	49186104	49188303	chrX:49186104-49188303	-878	NM_001098412	645051	NM_001098412	GAGE13	G antigen 13	protein-coding
Hypermethylation	chrX	47988039	47990238	chrX:47988039-47990238	-870	NM_001079900	729201	NM_001079900	SPACA5B	sperm acrosome associated 5B	protein-coding
Hypermethylation	chr7	63079468	63081667	chr7:63079468-63081667	-901	NR_036246	100422917	NR_036246	MIR4283-1	microRNA 4283-1	ncRNA
Hypermethylation	chr6	170599498	170601697	chr6:170599498-170601697	806	NM_001286379	84498	NM_032448	FAM120B	family with sequence similarity 120B	protein-coding
Hypermethylation	chr1	85462597	85464796	chr1:85462597-85464796	-891	NM_153259	255231	NM_153259	MCOLN2	mucolipin 2	protein-coding
Hypermethylation	chrX	152238839	152241038	chrX:152238839-152241038	-859	NM_032882	84968	NM_032882	PNMA6A	PNMA family member 6A	protein-coding
Hypermethylation	chrX	140675835	140678034	chrX:140675835-140678034	-901	NM_145662	728712	NM_145662	SPANXA2	SPANX family member A2	protein-coding
Hypermethylation	chrY	533079	535278	chrY:533079-535278	-901	NM_000451	6473	NM_000451	SHOX	short stature homeobox	protein-coding
Hypermethylation	chr2	205408516	205410715	chr2:205408516-205410715	-901	NM_205863	117583	NM_057177	PARD3B	par-3 family cell polarity regulator beta	protein-coding
Hypermethylation	chrX	72095423	72097622	chrX:72095423-72097622	-900	NM_001080851	728656	NM_001080851	DMRTC1B	DMRT like family C1B	protein-coding
Hypermethylation	chr1	20510578	20512777	chr1:20510578-20512777	-894	NM_152376	127733	NM_152376	UBXN10	UBX domain protein 10	protein-coding
Hypermethylation	chr6	90121796	90123995	chr6:90121796-90123995	-900	NM_021244	58528	NM_021244	RRAGD	Ras related GTP binding D	protein-coding
Hypermethylation	chr17	14139951	14142150	chr17:14139951-14142150	-871	NM_001007530	146822	NM_001007530	CDRT15	CMT1A duplicated region transcript 15	protein-coding
Hypermethylation	chr1	13419176	13421375	chr1:13419176-13421375	-901	NM_001098376	653619	NM_001098376	PRAMEF15	PRAME family member 15	protein-coding
Hypermethylation	chr9	44988236	44990435	chr9:44988236-44990435	-901	NR_027421	100132948	NM_001024942	FAM27C	family with sequence similarity 27 member C	ncRNA
Hypermethylation	chrX	49214649	49216848	chrX:49214649-49216848	-886	NM_001127212	729447	NM_001127212	GAGE2A	G antigen 2A	protein-coding
Hypermethylation	chr2	131307289	131309488	chr2:131307289-131309488	-900	NR_033930	646743	NR_033930	PRSS40B	serine protease 40B	pseudo
Hypermethylation	chr1	104238690	104240889	chr1:104238690-104240889	-713	NM_001346780	278	NM_001008219	AMY1C	amylase, alpha 1C (salivary)	protein-coding
Hypermethylation	chr15	28669637	28671836	chr15:28669637-28671836	-901	NR_039733	100616228	NR_039733	MIR4509-2	microRNA 4509-2	ncRNA
Hypermethylation	chr22	37255030	37257229	chr22:37255030-37257229	-901	NM_000631	4689	NM_000631	NCF4	neutrophil cytosolic factor 4	protein-coding
Hypermethylation	chr2	111040430	111042629	chr2:111040430-111042629	-901	NR_049830	100847033	NR_049830	MIR4436B2	microRNA 4436b-2	ncRNA
Hypermethylation	chr1	12957895	12960094	chr1:12957895-12960094	-12969	NM_001009611	400735	NM_001009611	PRAMEF4	PRAME family member 4	protein-coding
Hypermethylation	chr9	43033113	43035312	chr9:43033113-43035312	-900	NR_136310	105379252	NR_136310	LOC105379252	family with sequence similarity 95 member B1-like	ncRNA
Hypermethylation	chr10	51623187	51625386	chr10:51623187-51625386	-900	NM_006327	100287932	NM_006327	TIMM23	translocase of inner mitochondrial membrane 23	protein-coding
Hypermethylation	chr10	48827725	48829924	chr10:48827725-48829924	-858	NM_001352555	26095	NM_015605	PTPN20	protein tyrosine phosphatase, non-receptor type 20	protein-coding
Hypermethylation	chr16	69982889	69985088	chr16:69982889-69985088	-620	NM_001136214	348174	NM_182619	CLEC18A	C-type lectin domain family 18 member A	protein-coding
Hypermethylation	chr9	21278363	21280562	chr9:21278363-21280562	-900	NR_036676	3453	NR_036676	IFNA22P	interferon alpha 22, pseudogene	pseudo
Hypermethylation	chr16	16419592	16421791	chr16:16419592-16421791	-900	NR_103772	100288162	NR_103772	LOC100288162	uncharacterized LOC100288162	ncRNA
Hypermethylation	chr1	38259160	38261359	chr1:38259160-38261359	485	NM_001031740	149175	NM_152496	MANEAL	mannosidase endo-alpha like	protein-coding
Hypermethylation	chr14	19375594	19377793	chr14:19375594-19377793	-901	NM_001013354	440153	NM_001013354	OR11H12	olfactory receptor family 11 subfamily H member 12	protein-coding
Hypermethylation	chr16	18437737	18439936	chr16:18437737-18439936	-900	NR_106969	102466812	NR_106969	MIR6511A2	microRNA 6511a-2	ncRNA
Hypermethylation	chr19	50604069	50606268	chr19:50604069-50606268	-900	NR_024214	100169951	NR_024214	SNAR-A3	small ILF3/NF90-associated RNA A3	snRNA
Hypermethylation	chr18	107065	109264	chr18:107065-109264	-901	NR_033770	727758	NR_033770	ROCK1P1	Rho associated coiled-coil containing protein kinase 1 pseudogene 1	pseudo
Hypermethylation	chr19	50615546	50617745	chr19:50615546-50617745	-900	NR_024215	100169956	NR_024215	SNAR-A4	small ILF3/NF90-associated RNA A4	snRNA
Hypermethylation	chr2	110827420	110829619	chr2:110827420-110829619	-900	NR_036225	100422994	NR_036225	MIR4267	microRNA 4267	ncRNA
Hypermethylation	chr1	147423567	147425766	chr1:147423567-147425766	24179	NM_016334	51463	NM_016334	GPR89B	G protein-coupled receptor 89B	protein-coding
Hypermethylation	chr10	127583108	127585307	chr10:127583108-127585307	-897	NM_145235	92565	NM_145235	FANK1	fibronectin type III and ankyrin repeat domains 1	protein-coding
Hypermethylation	chrX	49342552	49344751	chrX:49342552-49344751	-890	NM_001127199	100132399	NM_001127199	GAGE12D	G antigen 12D	protein-coding
Hypermethylation	chr4	190986993	190989192	chr4:190986993-190989192	2435	NR_121644	100419743	NR_121644	DBET	D4Z4 binding element transcript (non-protein coding)	ncRNA
Hypermethylation	chr8	7416427	7418626	chr8:7416427-7418626	-900	NR_046343	441317	NM_001136572	FAM90A7P	putative protein FAM90A7	pseudo
Hypermethylation	chrX	49214659	49216858	chrX:49214659-49216858	-876	NM_001127212	729447	NM_001127212	GAGE2A	G antigen 2A	protein-coding
Hypermethylation	chr19	37567382	37569581	chr19:37567382-37569581	-643	NM_001329522	147923	NM_144689	ZNF420	zinc finger protein 420	protein-coding
Hypermethylation	chr1	104196303	104198502	chr1:104196303-104198502	-736	NM_001346780	278	NM_001008219	AMY1C	amylase, alpha 1C (salivary)	protein-coding
Hypermethylation	chrX	49214678	49216877	chrX:49214678-49216877	-857	NM_001127212	729447	NM_001127212	GAGE2A	G antigen 2A	protein-coding
Hypermethylation	chr11	89650679	89652878	chr11:89650679-89652878	-900	NM_001206627	399939	NM_001206627	TRIM49D1	tripartite motif containing 49D1	protein-coding
Hypermethylation	chr19	48456939	48459138	chr19:48456939-48459138	-901	NR_024220	100170225	NR_024220	SNAR-C1	small ILF3/NF90-associated RNA C1	snRNA
Hypermethylation	chrX	152245759	152247958	chrX:152245759-152247958	6061	NM_032882	84968	NM_032882	PNMA6A	PNMA family member 6A	protein-coding
Hypermethylation	chr1	240253185	240255384	chr1:240253185-240255384	-901	NM_020066	56776	NM_020066	FMN2	formin 2	protein-coding
Hypermethylation	chr4	41612789	41614988	chr4:41612789-41614988	-838	NM_001330982	22998	NM_014988	LIMCH1	LIM and calponin homology domains 1	protein-coding
Hypermethylation	chr16	14788327	14790526	chr16:14788327-14790526	-996	NM_003561	8399	NM_003561	PLA2G10	phospholipase A2 group X	protein-coding
Hypermethylation	chr2	159649829	159652028	chr2:159649829-159652028	-901	NM_001017920	92196	NM_001017920	DAPL1	death associated protein like 1	protein-coding
Hypermethylation	chr7	143948349	143950548	chr7:143948349-143950548	-752	NR_002158	401428	NR_002158	OR2A20P	olfactory receptor family 2 subfamily A member 20 pseudogene	pseudo
Hypermethylation	chr6	31689121	31691320	chr6:31689121-31691320	-709	NM_025261	80740	NM_025261	LY6G6C	lymphocyte antigen 6 family member G6C	protein-coding
Hypermethylation	chr15	43883252	43885451	chr15:43883252-43885451	-704	NR_135750	1159	NM_020990	CKMT1B	creatine kinase, mitochondrial 1B	protein-coding
Hypermethylation	chr17	43972680	43974879	chr17:43972680-43974879	630	NR_024560	100130148	NR_024560	MAPT-IT1	MAPT intronic transcript 1	ncRNA
Hypermethylation	chrX	1517424	1519623	chrX:1517424-1519623	-901	NR_026710	80161	NM_025091	ASMTL-AS1	ASMTL antisense RNA 1	ncRNA
Hypermethylation	chrX	52736078	52738277	chrX:52736078-52738277	-900	NM_003147	6757	NM_003147	SSX2	SSX family member 2	protein-coding
Hypermethylation	chr17	44666100	44668299	chr17:44666100-44668299	-836	NM_006178	4905	NM_006178	NSF	N-ethylmaleimide sensitive factor, vesicle fusing ATPase	protein-coding
Hypermethylation	chr10	51369379	51371578	chr10:51369379-51371578	866	NR_029388	728407	NR_029388	PARGP1	poly(ADP-ribose) glycohydrolase pseudogene 1	pseudo
Hypermethylation	chr9	67793990	67796189	chr9:67793990-67796189	-900	NR_027422	100133121	NR_027422	FAM27B	family with sequence similarity 27 member B	ncRNA
Hypermethylation	chrX	52260164	52262363	chrX:52260164-52262363	-900	NM_001097594	653220	NM_001097591	XAGE1A	X antigen family member 1A	protein-coding
Hypermethylation	chr1	13362891	13365090	chr1:13362891-13365090	-896	NM_001300891	101929983	NM_001300891	PRAMEF27	PRAME family member 27	protein-coding
Hypermethylation	chr16	15003077	15005276	chr16:15003077-15005276	-901	NR_036144	100422836	NR_036144	MIR3180-3	microRNA 3180-3	ncRNA
Hypermethylation	chr9	33522411	33524610	chr9:33522411-33524610	-901	NM_001353432	441459	NM_001013728	ANKRD18B	ankyrin repeat domain 18B	protein-coding
Hypermethylation	chrX	72156003	72158202	chrX:72156003-72158202	-901	NM_001348071	100129407	NM_001348070	FAM236A	family with sequence similarity 235 member A	protein-coding
Hypermethylation	chr13	57739331	57741530	chr13:57739331-57741530	-901	NM_001130407	729250	NM_001130407	PRR20E	proline rich 20E	protein-coding
Hypermethylation	chr4	174449609	174451808	chr4:174449609-174451808	670	NM_021973	9464	NM_021973	HAND2	heart and neural crest derivatives expressed 2	protein-coding
Hypermethylation	chr17	77512031	77514230	chr17:77512031-77514230	-900	NM_001082575	146713	NM_001025448	RBFOX3	RNA binding fox-1 homolog 3	protein-coding
Hypermethylation	chrX	49333038	49335237	chrX:49333038-49335237	-832	NM_001098405	100008586	NM_001098405	GAGE12F	G antigen 12F	protein-coding
Hypermethylation	chr1	19622031	19624230	chr1:19622031-19624230	-900	NR_037847	100506730	NR_037847	LOC100506730	uncharacterized LOC100506730	ncRNA
Hypermethylation	chr8	7673039	7675238	chr8:7673039-7675238	-900	NM_001037668	245910	NM_001037668	DEFB107A	defensin beta 107A	protein-coding
Hypermethylation	chrX	154689397	154691596	chrX:154689397-154691596	-827	NM_001017991	474381	NM_001017991	H2AFB2	H2A histone family member B2	protein-coding
Hypermethylation	chrX	154114378	154116577	chrX:154114378-154116577	256	NR_036260	100422977	NR_036260	MIR1184-3	microRNA 1184-3	ncRNA
Hypermethylation	chr15	82641507	82643706	chr15:82641507-82643706	-4748	NR_004847	100134869	NR_004847	UBE2Q2P2	ubiquitin conjugating enzyme E2 Q2 pseudogene 2	pseudo
Hypermethylation	chr1	321892	324091	chr1:321892-324091	-901	NR_028327	100133331	NR_028327	LOC100133331	uncharacterized LOC100133331	ncRNA
Hypermethylation	chr9	43145285	43147484	chr9:43145285-43147484	-900	NR_027472	642929	NR_027472	LOC642929	general transcription factor II, i pseudogene	pseudo
Hypermethylation	chr5	69521423	69523622	chr5:69521423-69523622	-900	NR_024054	11039	NM_006780	SMA4	glucuronidase beta pseudogene	pseudo
Hypermethylation	chr1	143202040	143204239	chr1:143202040-143204239	-900	NR_110761	102723769	NR_110761	LOC102723769	uncharacterized LOC102723769	ncRNA
Hypermethylation	chr18	5628791	5630990	chr18:5628791-5630990	-900	NM_001281535	23136	NM_012307	EPB41L3	erythrocyte membrane protein band 4.1 like 3	protein-coding
Hypermethylation	chr8	86574543	86576742	chr8:86574543-86576742	-900	NR_003594	100288527	NR_003594	REXO1L2P	REXO1 like 2, pseudogene	pseudo
Hypermethylation	chrX	154689470	154691669	chrX:154689470-154691669	-900	NM_001017991	474381	NM_001017991	H2AFB2	H2A histone family member B2	protein-coding
Hypermethylation	chr2	110843901	110846100	chr2:110843901-110846100	-900	NR_039941	100616123	NR_039941	MIR4436B1	microRNA 4436b-1	ncRNA
Hypermethylation	chrX	49205149	49207348	chrX:49205149-49207348	-868	NM_001098407	729408	NM_001098407	GAGE2D	G antigen 2D	protein-coding
Hypermethylation	chr10	48827382	48829581	chr10:48827382-48829581	-515	NM_001352555	26095	NM_015605	PTPN20	protein tyrosine phosphatase, non-receptor type 20	protein-coding
Hypermethylation	chrX	155257649	155259848	chrX:155257649-155259848	-900	NR_110561	727856	NR_110561	DDX11L16	DEAD/H-box helicase 11 like 16	pseudo
Hypermethylation	chr18	44556014	44558213	chr18:44556014-44558213	-664	NM_145653	162699	NM_145653	ELOA3	elongin A3	protein-coding
Hypermethylation	chrX	48240968	48243167	chrX:48240968-48243167	-890	NM_001034832	548313	NM_001034832	SSX4B	SSX family member 4B	protein-coding
Hypermethylation	chr15	43876891	43879090	chr15:43876891-43879090	-900	NM_014659	9677	NM_014659	PPIP5K1	diphosphoinositol pentakisphosphate kinase 1	protein-coding
Hypermethylation	chr9	70854805	70857004	chr9:70854805-70857004	-901	NM_001286836	220869	NM_001024916	CBWD5	COBW domain containing 5	protein-coding
Hypermethylation	chrX	52509761	52511960	chrX:52509761-52511960	-901	NM_001097604	653067	NM_020411	XAGE1B	X antigen family member 1B	protein-coding
Hypermethylation	chrX	1731941	1734140	chrX:1731941-1734140	-901	NM_001171038	438	NM_004043	ASMT	acetylserotonin O-methyltransferase	protein-coding
Hypermethylation	chr16	30205428	30207627	chr16:30205428-30207627	773	NR_037608	100526830	NR_037608	SLX1A-SULT1A3	SLX1A-SULT1A3 readthrough (NMD candidate)	ncRNA
Hypermethylation	chr4	191006763	191008962	chr4:191006763-191008962	22205	NR_121644	100419743	NR_121644	DBET	D4Z4 binding element transcript (non-protein coding)	ncRNA
Hypermethylation	chr7	6791740	6793939	chr7:6791740-6793939	-901	NM_001099697	728194	NM_001099697	RSPH10B2	radial spoke head 10 homolog B2	protein-coding
Hypermethylation	chr14	19648032	19650231	chr14:19648032-19650231	-901	NR_110526	503639	NM_001013701	DUXAP10	double homeobox A pseudogene 10	pseudo
Hypermethylation	chr15	20746915	20749114	chr15:20746915-20749114	-900	NM_001145004	727832	NM_001145004	GOLGA6L6	golgin A6 family-like 6	protein-coding
Hypermethylation	chr2	131435623	131437822	chr2:131435623-131437822	-901	NR_023391	100132708	NM_032248	CYP4F30P	cytochrome P450 family 4 subfamily F member 30, pseudogene	pseudo
Hypermethylation	chr16	28503970	28506169	chr16:28503970-28506169	-901	NM_018690	55911	NM_018690	APOBR	apolipoprotein B receptor	protein-coding
Hypermethylation	chr16	15017794	15019993	chr16:15017794-15019993	-901	NR_106971	102465684	NR_106971	MIR6511A4	microRNA 6511a-4	ncRNA
Hypermethylation	chr16	16401736	16403935	chr16:16401736-16403935	-897	NR_036141	100422870	NR_036141	MIR3180-1	microRNA 3180-1	ncRNA
Hypermethylation	chrX	154112650	154114849	chrX:154112650-154114849	432	NM_001017990	474382	NM_001017990	H2AFB1	H2A histone family member B1	protein-coding
Hypermethylation	chr1	247335119	247337318	chr1:247335119-247337318	-899	NM_001297567	7678	NM_003431	ZNF124	zinc finger protein 124	protein-coding
Hypermethylation	chrY	1681941	1684140	chrY:1681941-1684140	-901	NM_001171038	438	NM_004043	ASMT	acetylserotonin O-methyltransferase	protein-coding
Hypermethylation	chr9	99669357	99671556	chr9:99669357-99671556	-901	NR_028350	441454	NR_028350	LOC441454	prothymosin alpha pseudogene	pseudo
Hypermethylation	chr12	130645004	130647203	chr12:130645004-130647203	120	NR_033834	440119	NR_033834	FZD10-DT	FZD10 divergent transcript	ncRNA
Hypermethylation	chr4	9329637	9331836	chr4:9329637-9331836	-901	NM_001242330	728393	NM_001242330	USP17L27	ubiquitin specific peptidase 17-like family member 27	protein-coding
Hypermethylation	chr1	40236821	40239020	chr1:40236821-40239020	-900	NM_022120	64064	NM_022120	OXCT2	3-oxoacid CoA-transferase 2	protein-coding
Hypermethylation	chr9	99689286	99691485	chr9:99689286-99691485	-901	NM_001170741	441457	NM_001045477	NUTM2G	NUT family member 2G	protein-coding
Hypermethylation	chr15	22715529	22717728	chr15:22715529-22717728	-900	NR_027407	100132979	NR_027407	GOLGA8DP	golgin A8 family member D, pseudogene	pseudo
Hypermethylation	chr9	40713524	40715723	chr9:40713524-40715723	-901	NR_026801	728495	NM_001098718	FAM74A3	family with sequence similarity 74 member A3	ncRNA
Hypermethylation	chrX	70937936	70940135	chrX:70937936-70940135	-900	NM_001145139	100132994	NM_001145139	CXorf49B	chromosome X open reading frame 49B	protein-coding
Hypermethylation	chr2	87927274	87929473	chr2:87927274-87929473	-901	NR_039634	100616499	NR_039634	MIR4435-1	microRNA 4435-1	ncRNA
Hypermethylation	chr4	168155378	168157577	chr4:168155378-168157577	-736	NM_001204354	50859	NM_016950	SPOCK3	SPARC (osteonectin), cwcv and kazal like domains proteoglycan 3	protein-coding
Hypermethylation	chr15	23579180	23581379	chr15:23579180-23581379	-922	NM_001271664	440243	NM_001271664	GOLGA6L22	golgin A6 family-like 22	protein-coding
Hypermethylation	chr19	202010	204209	chr19:202010-204209	-900	NR_028324	399844	NM_001004321	LINC01002	long intergenic non-protein coding RNA 1002	ncRNA
Hypermethylation	chrX	49195582	49197781	chrX:49195582-49197781	-882	NM_001098407	729408	NM_001098407	GAGE2D	G antigen 2D	protein-coding
Hypermethylation	chr8	57472183	57474382	chr8:57472183-57474382	-900	NR_038236	100507632	NR_038236	LINC00968	long intergenic non-protein coding RNA 968	ncRNA
Hypermethylation	chr7	144036211	144038410	chr7:144036211-144038410	-15179	NM_005435	7984	NM_005435	ARHGEF5	Rho guanine nucleotide exchange factor 5	protein-coding
Hypermethylation	chr11	123898330	123900529	chr11:123898330-123900529	-901	NM_001004464	219869	NM_001004464	OR10G8	olfactory receptor family 10 subfamily G member 8	protein-coding
Hypermethylation	chr16	22522844	22525043	chr16:22522844-22525043	-901	NM_001135865	100132247	NM_001135865	NPIPB5	nuclear pore complex interacting protein family member B5	protein-coding
Hypermethylation	chr9	67786426	67788625	chr9:67786426-67788625	-900	NR_103833	100131997	NR_103833	FAM27E3	family with sequence similarity 27 member E3	ncRNA
Hypermethylation	chr16	2686983	2689182	chr16:2686983-2689182	-901	NR_024492	645644	NR_024492	FLJ42627	uncharacterized LOC645644	ncRNA
Hypermethylation	chrX	72163390	72165589	chrX:72163390-72165589	-900	NR_026595	203429	NM_152693	FAM226A	family with sequence similarity 226 member A (non-protein coding)	ncRNA
Hypermethylation	chr7	102189679	102191878	chr7:102189679-102191878	-901	NM_001166339	100310812	NM_001166339	SPDYE2B	speedy/RINGO cell cycle regulator family member E2B	protein-coding
Hypermethylation	chr8	86757562	86759761	chr8:86757562-86759761	-900	NR_003594	100288527	NR_003594	REXO1L2P	REXO1 like 2, pseudogene	pseudo
Hypermethylation	chr16	21436459	21438658	chr16:21436459-21438658	-859	NM_130464	23117	NM_130464	NPIPB3	nuclear pore complex interacting protein family member B3	protein-coding
Hypermethylation	chr9	44385387	44387586	chr9:44385387-44387586	1901	NR_121564	101927827	NR_121564	LOC101927827	uncharacterized LOC101927827	ncRNA
Hypermethylation	chr1	228778394	228780593	chr1:228778394-228780593	142	NR_106988	102465753	NC_000014.9	MIR7641-2	microRNA 7641-2	ncRNA
Hypermethylation	chr8	7691993	7694192	chr8:7691993-7694192	-901	NM_080389	140596	NM_080389	DEFB104A	defensin beta 104A	protein-coding
Hypermethylation	chr16	29466086	29468285	chr16:29466086-29468285	773	NR_037608	100526830	NR_037608	SLX1A-SULT1A3	SLX1A-SULT1A3 readthrough (NMD candidate)	ncRNA
Hypermethylation	chr16	18473068	18475267	chr16:18473068-18475267	-900	NR_106828	102465461	NR_106828	MIR6770-1	microRNA 6770-1	ncRNA
Hypermethylation	chr14	19551365	19553564	chr14:19551365-19553564	-901	NM_001005356	404785	NM_207513	POTEG	POTE ankyrin domain family member G	protein-coding
Hypermethylation	chr2	45167037	45169236	chr2:45167037-45169236	510	NR_103785	100506108	NR_103785	SIX3-AS1	SIX3 antisense RNA 1	ncRNA
Hypermethylation	chr4	9348619	9350818	chr4:9348619-9350818	-901	NM_001242328	728379	NM_001242328	USP17L26	ubiquitin specific peptidase 17-like family member 26	protein-coding
Hypermethylation	chr7	143454644	143456843	chr7:143454644-143456843	-900	NM_178561	340307	NM_178561	CTAGE6	CTAGE family member 6	protein-coding
Hypermethylation	chrX	1712348	1714547	chrX:1712348-1714547	-901	NM_004043	438	NM_004043	ASMT	acetylserotonin O-methyltransferase	protein-coding
Hypermethylation	chr4	168155542	168157741	chr4:168155542-168157741	-900	NM_001204354	50859	NM_016950	SPOCK3	SPARC (osteonectin), cwcv and kazal like domains proteoglycan 3	protein-coding
Hypermethylation	chr1	104196302	104198501	chr1:104196302-104198501	-737	NM_001346780	278	NM_001008219	AMY1C	amylase, alpha 1C (salivary)	protein-coding
Hypermethylation	chr7	102283039	102285238	chr7:102283039-102285238	-900	NM_001114403	100134938	NM_001114403	UPK3BL1	uroplakin 3B like 1	protein-coding
Hypermethylation	chr15	84898721	84900920	chr15:84898721-84900920	-900	NR_027001	388152	NM_203426	GOLGA2P7	golgin A2 pseudogene 7	pseudo
Hypermethylation	chr7	44080023	44082222	chr7:44080023-44082222	-900	NR_024116	401331	NR_024116	RASA4CP	RAS p21 protein activator 4C, pseudogene	pseudo
Hypermethylation	chr1	228778657	228780856	chr1:228778657-228780856	-121	NR_106988	102465753	NC_000014.9	MIR7641-2	microRNA 7641-2	ncRNA
Hypermethylation	chr3	112218209	112220408	chr3:112218209-112220408	-900	NM_001085357	151888	NM_181780	BTLA	B and T lymphocyte associated	protein-coding
Hypermethylation	chr7	143878548	143880747	chr7:143878548-143880747	-901	NM_198495	100128553	NM_198495	CTAGE4	CTAGE family member 4	protein-coding
Hypermethylation	chr14	24036846	24039045	chr14:24036846-24039045	-900	NM_003917	8906	NM_003917	AP1G2	adaptor related protein complex 1 subunit gamma 2	protein-coding
Hypermethylation	chr19	48414308	48416507	chr19:48414308-48416507	-901	NR_024220	100170225	NR_024220	SNAR-C1	small ILF3/NF90-associated RNA C1	snRNA
Hypermethylation	chr1	153113770	153115969	chr1:153113770-153115969	-900	NR_003062	6702	NR_003062	SPRR2C	small proline rich protein 2C (pseudogene)	pseudo
Hypermethylation	chr7	102212869	102215068	chr7:102212869-102215068	-900	NM_001097615	548644	NM_001015884	POLR2J3	RNA polymerase II subunit J3	protein-coding
Hypermethylation	chr2	111334479	111336678	chr2:111334479-111336678	731	NM_032260	84220	NM_005054	RGPD5	RANBP2-like and GRIP domain containing 5	protein-coding
Hypermethylation	chr1	108786504	108788703	chr1:108786504-108788703	-900	NM_001143989	148545	NM_152488	NBPF4	NBPF member 4	protein-coding
Hypermethylation	chr7	72567017	72569216	chr7:72567017-72569216	-896	NR_003580	100093631	NR_003580	GTF2IP4	general transcription factor IIi pseudogene 4	pseudo
Hypermethylation	chr16	29469207	29471406	chr16:29469207-29471406	-901	NM_177552	6818	NM_003166	SULT1A3	sulfotransferase family 1A member 3	protein-coding
Hypermethylation	chrX	49333003	49335202	chrX:49333003-49335202	-867	NM_001098405	100008586	NM_001098405	GAGE12F	G antigen 12F	protein-coding
Hypermethylation	chr19	50620898	50623097	chr19:50620898-50623097	-900	NR_024214	100169951	NR_024214	SNAR-A3	small ILF3/NF90-associated RNA A3	snRNA
Hypermethylation	chr15	30685665	30687864	chr15:30685665-30687864	39	NR_145478	101927579	NR_145478	DNM1P50	dynamin 1 pseudogene 50	pseudo
Hypermethylation	chr9	68724541	68726740	chr9:68724541-68726740	-826	NR_136306	102725126	NR_136306	LOC102725126	FSHD region gene 1 pseudogene	pseudo
Hypermethylation	chr3	75719542	75721741	chr3:75719542-75721741	-791	NR_040005	401074	NR_040004	LINC00960	long intergenic non-protein coding RNA 960	ncRNA
Hypermethylation	chrX	48240957	48243156	chrX:48240957-48243156	-901	NM_001034832	548313	NM_001034832	SSX4B	SSX family member 4B	protein-coding
Hypermethylation	chr1	86887769	86889968	chr1:86887769-86889968	-698	NM_006536	9635	NM_006536	CLCA2	chloride channel accessory 2	protein-coding
Hypermethylation	chr16	28761756	28763955	chr16:28761756-28763955	-901	NM_001287250	100507607	NM_001287250	NPIPB9	nuclear pore complex interacting protein family member B9	protein-coding
Hypermethylation	chr17	32906189	32908388	chr17:32906189-32908388	-480	NM_001304438	124842	NM_207313	TMEM132E	transmembrane protein 132E	protein-coding
Hypermethylation	chrX	153847323	153849522	chrX:153847323-153849522	-900	NM_001327	1485	NM_001327	CTAG1B	cancer/testis antigen 1B	protein-coding
Hypermethylation	chr15	82942750	82944949	chr15:82942750-82944949	-897	NR_026811	80154	NM_025084	GOLGA2P10	golgin A2 pseudogene 10	pseudo
Hypermethylation	chrX	52736077	52738276	chrX:52736077-52738276	-899	NM_003147	6757	NM_003147	SSX2	SSX family member 2	protein-coding
Hypermethylation	chrX	52532895	52535094	chrX:52532895-52535094	-691	NM_001097594	653220	NM_001097591	XAGE1A	X antigen family member 1A	protein-coding
Hypermethylation	chrX	49304336	49306535	chrX:49304336-49306535	-867	NM_001098405	100008586	NM_001098405	GAGE12F	G antigen 12F	protein-coding
Hypermethylation	chr2	96700528	96702727	chr2:96700528-96702727	95	NM_001321531	150763	NM_207328	GPAT2	glycerol-3-phosphate acyltransferase 2, mitochondrial	protein-coding
Hypermethylation	chr4	9353364	9355563	chr4:9353364-9355563	-901	NM_001242331	728400	NM_001242331	USP17L28	ubiquitin specific peptidase 17-like family member 28	protein-coding
Hypermethylation	chr9	69180842	69183041	chr9:69180842-69183041	218	NR_147037	440896	NR_015361	LOC440896	uncharacterized LOC440896	ncRNA
Hypermethylation	chr15	34674152	34676351	chr15:34674152-34676351	-900	NR_036050	100302160	NR_036050	MIR1233-1	microRNA 1233-1	ncRNA
Hypermethylation	chr2	131199055	131201254	chr2:131199055-131201254	-900	NR_103761	646802	NR_103761	CYP4F62P	cytochrome P450 family 4 subfamily F member 62, pseudogene	pseudo
Hypermethylation	chr9	39369062	39371261	chr9:39369062-39371261	-901	NR_026803	401507	NM_001012278	FAM74A1	family with sequence similarity 74 member A1	ncRNA
Hypermethylation	chr8	86839972	86842171	chr8:86839972-86842171	-900	NR_003594	100288527	NR_003594	REXO1L2P	REXO1 like 2, pseudogene	pseudo
Hypermethylation	chrY	1467424	1469623	chrY:1467424-1469623	-901	NR_026710	80161	NM_025091	ASMTL-AS1	ASMTL antisense RNA 1	ncRNA
Hypermethylation	chr9	41311786	41313985	chr9:41311786-41313985	-900	NR_026803	401507	NM_001012278	FAM74A1	family with sequence similarity 74 member A1	ncRNA
Hypermethylation	chr20	25776679	25778878	chr20:25776679-25778878	-1034	NR_027061	728882	NR_026714	FAM182B	family with sequence similarity 182 member B	ncRNA
Hypermethylation	chr16	18505635	18507834	chr16:18505635-18507834	-900	NR_036143	100422886	NR_036143	MIR3179-2	microRNA 3179-2	ncRNA
Hypermethylation	chrX	52545998	52548197	chrX:52545998-52548197	-900	NM_001097594	653220	NM_001097591	XAGE1A	X antigen family member 1A	protein-coding
Hypermethylation	chr10	129533538	129535737	chr10:129533538-129535737	-901	NM_207426	399823	NM_207426	FOXI2	forkhead box I2	protein-coding
Hypermethylation	chr2	131357052	131359251	chr2:131357052-131359251	-900	NM_001079530	653275	NM_001079530	CFC1B	cripto, FRL-1, cryptic family 1B	protein-coding
Hypermethylation	chr1	12974467	12976666	chr1:12974467-12976666	-901	NM_001012277	441871	NM_001012277	PRAMEF7	PRAME family member 7	protein-coding
Hypermethylation	chrX	49304325	49306524	chrX:49304325-49306524	-878	NM_001098405	100008586	NM_001098405	GAGE12F	G antigen 12F	protein-coding
Hypermethylation	chr7	102311977	102314176	chr7:102311977-102314176	-900	NM_032959	246721	NM_032958	POLR2J2	RNA polymerase II subunit J2	protein-coding
Hypermethylation	chr9	35665	37864	chr9:35665-37864	-900	NR_026822	654835	NR_026822	FAM138C	family with sequence similarity 138 member C	ncRNA
Hypermethylation	chr16	20460859	20463058	chr16:20460859-20463058	-825	NM_001308169	123876	NM_001010845	ACSM2A	acyl-CoA synthetase medium chain family member 2A	protein-coding
Hypermethylation	chr15	34828023	34830222	chr15:34828023-34830222	-900	NM_001023567	440270	NM_001023567	GOLGA8B	golgin A8 family member B	protein-coding
Hypermethylation	chr16	16460733	16462932	chr16:16460733-16462932	-901	NR_106970	102465683	NR_106970	MIR6511A3	microRNA 6511a-3	ncRNA
Hypermethylation	chr19	7047351	7049550	chr19:7047351-7049550	-901	NM_144614	125997	NM_144614	MBD3L2	methyl-CpG binding domain protein 3 like 2	protein-coding
Hypermethylation	chr19	50631580	50633779	chr19:50631580-50633779	-900	NR_024223	100169952	NR_024223	SNAR-A5	small ILF3/NF90-associated RNA A5	snRNA
Hypermethylation	chr4	191003470	191005669	chr4:191003470-191005669	18912	NR_121644	100419743	NR_121644	DBET	D4Z4 binding element transcript (non-protein coding)	ncRNA
Hypermethylation	chr1	13007207	13009406	chr1:13007207-13009406	-900	NM_001010889	440561	NM_001010889	PRAMEF6	PRAME family member 6	protein-coding
Hypermethylation	chr6	132022342	132024541	chr6:132022342-132024541	-900	NM_030908	79541	NM_030908	OR2A4	olfactory receptor family 2 subfamily A member 4	protein-coding
Hypermethylation	chr2	112078464	112080663	chr2:112078464-112080663	-895	NR_039634	100616499	NR_039634	MIR4435-1	microRNA 4435-1	ncRNA
Hypermethylation	chr5	693311	695510	chr5:693311-695510	-900	NM_007030	11076	NM_007030	TPPP	tubulin polymerization promoting protein	protein-coding
Hypermethylation	chr16	32687251	32689450	chr16:32687251-32689450	-900	NR_110911	729355	NM_001099687	TP53TG3B	TP53 target 3B	protein-coding
Hypermethylation	chr5	69780328	69782527	chr5:69780328-69782527	-901	NR_073404	441081	NR_073404	LOC441081	POM121 membrane glycoprotein (rat) pseudogene	pseudo
Hypermethylation	chr2	131307272	131309471	chr2:131307272-131309471	-883	NR_033930	646743	NR_033930	PRSS40B	serine protease 40B	pseudo
Hypermethylation	chr9	115873758	115875957	chr9:115873758-115875957	-319	NR_024366	286333	NR_024366	FAM225A	family with sequence similarity 225 member A (non-protein coding)	ncRNA
Hypermethylation	chr10	135237922	135240121	chr10:135237922-135240121	-900	NM_001012508	503542	NM_001012508	SPRN	shadow of prion protein	protein-coding
Hypermethylation	chrX	1410811	1413010	chrX:1410811-1413010	-901	NR_037461	100500894	NR_037461	MIR3690	microRNA 3690	ncRNA
Hypermethylation	chr17	34756808	34759007	chr17:34756808-34759007	-900	NM_001123392	729877	NM_001123392	TBC1D3H	TBC1 domain family member 3H	protein-coding
Hypermethylation	chr9	29540	31739	chr9:29540-31739	495	NR_036266	100422831	NR_036266	MIR1302-9	microRNA 1302-9	ncRNA
Hypermethylation	chr16	16401732	16403931	chr16:16401732-16403931	-901	NR_036141	100422870	NR_036141	MIR3180-1	microRNA 3180-1	ncRNA
Hypermethylation	chrX	49195563	49197762	chrX:49195563-49197762	-901	NM_001098407	729408	NM_001098407	GAGE2D	G antigen 2D	protein-coding
Hypermethylation	chr12	54364910	54367109	chr12:54364910-54367109	-901	NM_014212	3227	NM_014212	HOXC11	homeobox C11	protein-coding

## Sheet: hypo DMRs in promoter
State	Chr	Start	End	Strand	Distance to TSS	Nearest PromoterID	Entrez ID	Nearest Refseq	Gene Name	Gene Description	Gene Type
Hypomethylation	chr2	234294800	234296999	chr2:234294800-234296999	-901	NM_003648	8527	NM_003648	DGKD	diacylglycerol kinase delta	protein-coding
Hypomethylation	chr19	49126209	49128408	chr19:49126209-49128408	-901	NM_001204160	56848	NM_020126	SPHK2	sphingosine kinase 2	protein-coding
Hypomethylation	chr19	45279126	45281325	chr19:45279126-45281325	-901	NM_012116	23624	NM_012116	CBLC	Cbl proto-oncogene C	protein-coding
Hypomethylation	chr6	34722871	34725070	chr6:34722871-34725070	-901	NR_029472	6631	NM_003093	SNRPC	small nuclear ribonucleoprotein polypeptide C	protein-coding
Hypomethylation	chr2	120187446	120189645	chr2:120187446-120189645	-901	NM_183240	140738	NM_183240	TMEM37	transmembrane protein 37	protein-coding
Hypomethylation	chrX	102630109	102632308	chrX:102630109-102632308	-43	NM_206915	27018	NM_014380	BEX3	brain expressed X-linked 3	protein-coding
Hypomethylation	chr5	95185936	95188135	chr5:95185936-95188135	-901	NR_026936	202299	NM_175616	LINC01554	long intergenic non-protein coding RNA 1554	ncRNA
Hypomethylation	chr2	36825133	36827332	chr2:36825133-36827332	-900	NM_001042548	9637	NM_005102	FEZ2	fasciculation and elongation protein zeta 2	protein-coding
Hypomethylation	chr6	28862307	28864506	chr6:28862307-28864506	-901	NR_104117	414760	NR_104117	HCG14	HLA complex group 14 (non-protein coding)	ncRNA
Hypomethylation	chr16	1399900	1402099	chr16:1399900-1402099	874	NM_001001410	115939	NM_001001410	TSR3	TSR3, acp transferase ribosome maturation factor	protein-coding
Hypomethylation	chr17	46682135	46684334	chr17:46682135-46684334	-900	NM_018952	3216	NM_018952	HOXB6	homeobox B6	protein-coding
Hypomethylation	chr19	2898896	2901095	chr19:2898896-2901095	-901	NM_173480	126295	NM_173480	ZNF57	zinc finger protein 57	protein-coding
Hypomethylation	chr21	45681900	45684099	chr21:45681900-45684099	-900	NM_013369	29947	NM_013369	DNMT3L	DNA methyltransferase 3 like	protein-coding
Hypomethylation	chr10	135378939	135381138	chr10:135378939-135381138	-900	NM_001143763	93426	NM_130784	SYCE1	synaptonemal complex central element protein 1	protein-coding
