# Supplementary material for: Genome-Wide Analysis of Cell-Free DNA Methylation Profiling for the Early Diagnosis of Pancreatic Cancer
Source: Front Genet. 2020 Dec 2;11:596078. doi: 10.3389/fgene.2020.596078 (PMC7794002; doi:10.3389/fgene.2020.596078)
Supplement: Supplementary Table 4 — CGI DMRs identified in cfDNA of pancreatic cancer patient plasma. [file Table_4.XLSX]

## Sheet: genome DMR in CGI
Supplementary Table S4: CGI DMRs identified in cfDNA of pancreatic cancer patient plasma
State	Chr	Start	End	Coordinate	Annotation	Detailed Annotation	Distance to TSS	Nearest PromoterID	Entrez ID	Nearest Refseq	Gene Name	Gene Description	Gene Type
hypermethylation	chr18	76277579	76277827	chr18:76277579-76277827	Intergenic	CpG	-462572	NM_171999	27164	NM_171999	SALL3	spalt like transcription factor 3	protein-coding
hypomethylation	chr4	137277210	137277487	chr4:137277210-137277487	Intergenic	CpG	-442513	NR_103763	100507528	NR_103762	LINC00613	long intergenic non-protein coding RNA 613	ncRNA
hypermethylation	chr4	190228560	190230798	chr4:190228560-190230798	Intergenic	CpG	-351081	NR_121679	101928971	NR_121679	LINC01262	long intergenic non-protein coding RNA 1262	ncRNA
hypermethylation	chr4	190235572	190236030	chr4:190235572-190236030	Intergenic	CpG	-344959	NR_121679	101928971	NR_121679	LINC01262	long intergenic non-protein coding RNA 1262	ncRNA
hypermethylation	chr9	66168576	66169058	chr9:66168576-66169058	Intergenic	CpG	-288472	NR_121647	103352539	NR_121647	LINC01410	long intergenic non-protein coding RNA 1410	ncRNA
hypomethylation	chr4	187880885	187894299	chr4:187880885-187894299	Intergenic	CpG	-235548	NR_147159	105377600	NR_147159	LINC02374	long intergenic non-protein coding RNA 2374	ncRNA
hypermethylation	chr21	10163828	10164315	chr21:10163828-10164315	Intergenic	CpG	-195477	NR_038329	100132288	NM_174948	TEKT4P2	tektin 4 pseudogene 2	pseudo
hypermethylation	chr1	142890554	142891041	chr1:142890554-142891041	Intergenic	CpG	-177192	NR_046228	100874392	NR_046228	ANKRD20A12P	ankyrin repeat domain 20 family member A12, pseudogene	pseudo
hypermethylation	chr6	133985121	133985460	chr6:133985121-133985460	intron (NR_109982, intron 4 of 8)	CpG	-156995	NR_027030	154089	NR_027030	LINC01312	long intergenic non-protein coding RNA 1312	ncRNA
hypermethylation	chr2	236578080	236580153	chr2:236578080-236580153	intron (NM_001244888, intron 1 of 9)	CpG	-152551	NR_146582	27321	NR_146582	TNRC17	trinucleotide repeat containing 17	ncRNA
hypermethylation	chr9	38241241	38241580	chr9:38241241-38241580	Intergenic	CpG	-151251	NM_000692	219	NM_000692	ALDH1B1	aldehyde dehydrogenase 1 family member B1	protein-coding
hypermethylation	chr5	2564497	2564752	chr5:2564497-2564752	Intergenic	CpG	-148081	NR_145480	101234261	NR_145480	LSINCT5	long stress-induced non-coding transcript 5	ncRNA
hypermethylation	chr16	33038921	33040607	chr16:33038921-33040607	Intergenic	CpG	-143301	NR_003083	386757	NM_198857	SLC6A10P	solute carrier family 6 member 10, pseudogene	pseudo
hypermethylation	chr6	171033351	171033942	chr6:171033351-171033942	Intergenic	CpG	-139866	NM_144781	5134	NM_002598	PDCD2	programmed cell death 2	protein-coding
hypermethylation	chr9	41749098	41749321	chr9:41749098-41749321	Intergenic	CpG	-139665	NR_003528	401509	NM_001032297	ZNF658B	zinc finger protein 658B (pseudogene)	pseudo
hypermethylation	chrX	64181	64793	chrX:64181-64793	Intergenic	CpG	-128504	NR_028057	55344	NM_018390	PLCXD1	phosphatidylinositol specific phospholipase C X domain containing 1	protein-coding
hypermethylation	chrY	14181	14793	chrY:14181-14793	Intergenic	CpG	-128504	NR_028057	55344	NM_018390	PLCXD1	phosphatidylinositol specific phospholipase C X domain containing 1	protein-coding
hypermethylation	chr6	171021489	171022570	chr6:171021489-171022570	Intergenic	CpG	-128249	NM_144781	5134	NM_002598	PDCD2	programmed cell death 2	protein-coding
hypermethylation	chrY	19133	20029	chrY:19133-20029	Intergenic	CpG	-123410	NR_028057	55344	NM_018390	PLCXD1	phosphatidylinositol specific phospholipase C X domain containing 1	protein-coding
hypermethylation	chrX	69133	70029	chrX:69133-70029	Intergenic	CpG	-123410	NR_028057	55344	NM_018390	PLCXD1	phosphatidylinositol specific phospholipase C X domain containing 1	protein-coding
hypermethylation	chr9	45356017	45356994	chr9:45356017-45356994	Intergenic	CpG	-85380	NR_148348	107984035	NR_148348	LOC107984035	uncharacterized LOC107984035	ncRNA
hypermethylation	chr2	241293841	241294408	chr2:241293841-241294408	Intergenic	CpG	-80991	NM_002081	2817	NM_002081	GPC1	glypican 1	protein-coding
hypermethylation	chr8	1639891	1640612	chr8:1639891-1640612	intron (NM_001346810, intron 13 of 14)	CpG	-70421	NR_103863	100507435	NR_103863	DLGAP2-AS1	DLGAP2 antisense RNA 1	ncRNA
hypermethylation	chr9	39533650	39534132	chr9:39533650-39534132	Intergenic	CpG	-69365	NR_003528	401509	NM_001032297	ZNF658B	zinc finger protein 658B (pseudogene)	pseudo
hypermethylation	chr9	40861190	40861672	chr9:40861190-40861672	Intergenic	CpG	-69315	NM_033160	26149	NM_033160	ZNF658	zinc finger protein 658	protein-coding
hypermethylation	chr1	227682216	227682938	chr1:227682216-227682938	Intergenic	CpG	-68643	NR_102302	339500	NM_032755	ZNF678	zinc finger protein 678	protein-coding
hypermethylation	chr10	126916576	126917326	chr10:126916576-126917326	Intergenic	CpG	-67321	NM_001083914	1488	NM_001329	CTBP2	C-terminal binding protein 2	protein-coding
hypermethylation	chr16	33140199	33140659	chr16:33140199-33140659	Intergenic	CpG	-65154	NM_016212	24150	NM_015369	TP53TG3	TP53 target 3	protein-coding
hypermethylation	chr7	63016936	63017286	chr7:63016936-63017286	Intergenic	CpG	-64357	NR_036270	100422848	NR_036270	MIR4283-2	microRNA 4283-2	ncRNA
hypermethylation	chr7	57087667	57088017	chr7:57087667-57088017	Intergenic	CpG	-64271	NR_036270	100422848	NR_036270	MIR4283-2	microRNA 4283-2	ncRNA
hypermethylation	chr17	122796	123426	chr17:122796-123426	intron (NM_001190412, intron 5 of 8)	CpG	-57885	NM_001242780	100506388	NM_001242780	LOC100506388	uncharacterized LOC100506388	protein-coding
hypermethylation	chr1	227693787	227694509	chr1:227693787-227694509	Intergenic	CpG	-57072	NR_102302	339500	NM_032755	ZNF678	zinc finger protein 678	protein-coding
hypermethylation	chr18	77284291	77285544	chr18:77284291-77285544	intron (NM_172387, intron 9 of 9)	CpG	-54365	NR_148949	284240	NR_148949	LOC284240	uncharacterized LOC284240	ncRNA
hypomethylation	chr6	168135847	168136065	chr6:168135847-168136065	Intergenic	CpG	-51489	NR_117092	441178	NM_001025489	LINC02487	long intergenic non-protein coding RNA 2487	ncRNA
hypermethylation	chr16	32737864	32738531	chr16:32737864-32738531	Intergenic	CpG	-50747	NM_001099687	729355	NM_001099687	TP53TG3B	TP53 target 3B	protein-coding
hypermethylation	chr16	33154518	33155185	chr16:33154518-33155185	Intergenic	CpG	-50732	NM_016212	24150	NM_015369	TP53TG3	TP53 target 3	protein-coding
hypomethylation	chr1	161410142	161442503	chr1:161410142-161442503	Intergenic	CpG	-48883	NM_021642	2212	NM_021642	FCGR2A	Fc fragment of IgG receptor IIa	protein-coding
hypomethylation	chr10	135477932	135498572	chr10:135477932-135498572	Intergenic	CpG	-47953	NM_001080998	441581	NM_001080998	FRG2B	FSHD region gene 2 family member B	protein-coding
hypermethylation	chrY	344577	344910	chrY:344577-344910	Intergenic	CpG	-47053	NM_013239	28227	NM_013239	PPP2R3B	protein phosphatase 2 regulatory subunit B''beta	protein-coding
hypermethylation	chrX	394577	394910	chrX:394577-394910	Intergenic	CpG	-47053	NM_013239	28227	NM_013239	PPP2R3B	protein phosphatase 2 regulatory subunit B''beta	protein-coding
hypermethylation	chr14	106185741	106186041	chr14:106185741-106186041	Intergenic	CpG	-46747	NR_046211	2003	NR_046211	ELK2AP	ELK2A, member of ETS oncogene family, pseudogene	pseudo
hypermethylation	chr19	40382281	40382821	chr19:40382281-40382821	exon (NM_003890, exon 22 of 36)	exon (NM_003890, exon 22 of 36)	-45497	NM_001436	2091	NM_001436	FBL	fibrillarin	protein-coding
hypermethylation	chrX	152531453	152531739	chrX:152531453-152531739	Intergenic	CpG	-45480	NM_004988	4100	NM_004988	MAGEA1	MAGE family member A1	protein-coding
hypermethylation	chr1	148247245	148248092	chr1:148247245-148248092	intron (NM_001351372, intron 19 of 29)	CpG	-45132	NM_001144032	730262	NM_001144032	PPIAL4E	peptidylprolyl isomerase A like 4E	protein-coding
hypermethylation	chrX	148685	149461	chrX:148685-149461	Intergenic	CpG	-43918	NR_028057	55344	NM_018390	PLCXD1	phosphatidylinositol specific phospholipase C X domain containing 1	protein-coding
hypermethylation	chrY	98685	99461	chrY:98685-99461	Intergenic	CpG	-43918	NR_028057	55344	NM_018390	PLCXD1	phosphatidylinositol specific phospholipase C X domain containing 1	protein-coding
hypermethylation	chr13	114195709	114196719	chr13:114195709-114196719	intron (NM_001349745, intron 9 of 10)	CpG	-42789	NR_026580	7027	NM_007111	TFDP1	transcription factor Dp-1	protein-coding
hypermethylation	chr1	148763697	148763979	chr1:148763697-148763979	intron (NR_104217, intron 2 of 17).3	CpG	-42177	NM_001164262	728945	NM_001164262	PPIAL4F	peptidylprolyl isomerase A like 4F	protein-coding
hypermethylation	chr19	36760610	36761028	chr19:36760610-36761028	Intergenic	CpG	-41426	NR_029389	100134317	NR_029389	LOC100134317	uncharacterized LOC100134317	ncRNA
hypermethylation	chrY	338271	339097	chrY:338271-339097	Intergenic	CpG	-40994	NM_013239	28227	NM_013239	PPP2R3B	protein phosphatase 2 regulatory subunit B''beta	protein-coding
hypermethylation	chrX	388271	389097	chrX:388271-389097	Intergenic	CpG	-40994	NM_013239	28227	NM_013239	PPP2R3B	protein phosphatase 2 regulatory subunit B''beta	protein-coding
hypermethylation	chr14	106179817	106180018	chr14:106179817-106180018	Intergenic	CpG	-40773	NR_046211	2003	NR_046211	ELK2AP	ELK2A, member of ETS oncogene family, pseudogene	pseudo
hypermethylation	chr16	32936756	32937106	chr16:32936756-32937106	Intergenic	CpG	-40468	NR_003083	386757	NM_198857	SLC6A10P	solute carrier family 6 member 10, pseudogene	pseudo
hypermethylation	chr7	155366306	155366670	chr7:155366306-155366670	Intergenic	CpG	-39949	NM_001103176	285888	NM_001103176	CNPY1	canopy FGF signaling regulator 1	protein-coding
hypermethylation	chr20	50108795	50109456	chr20:50108795-50109456	intron (NM_001258296, intron 3 of 10)	CpG	-39611	NR_036162	100422889	NR_036162	MIR3194	microRNA 3194	ncRNA
hypermethylation	chr10	48901419	48901642	chr10:48901419-48901642	Intergenic	CpG	-38842	NR_033172	728798	NM_001042515	FRMPD2B	FERM and PDZ domain containing 2B, pseudogene	pseudo
hypermethylation	chr13	113721520	113722207	chr13:113721520-113722207	intron (NM_001320815, intron 8 of 30)	CpG	-38239	NR_051961	2155	NM_000131	F7	coagulation factor VII	protein-coding
hypermethylation	chr19	36765652	36766070	chr19:36765652-36766070	Intergenic	CpG	-36384	NR_029389	100134317	NR_029389	LOC100134317	uncharacterized LOC100134317	ncRNA
hypermethylation	chr8	7590533	7590968	chr8:7590533-7590968	Intergenic	CpG	-36356	NR_046351	441328	NM_001164447	FAM90A10P	putative protein FAM90A10	pseudo
hypermethylation	chr14	19720387	19720688	chr14:19720387-19720688	Intergenic	CpG	-34535	NR_133911	106480334	NR_133911	BMS1P22	BMS1, ribosome biogenesis factor pseudogene 22	pseudo
hypermethylation	chr14	19854718	19855019	chr14:19854718-19855019	Intergenic	CpG	-34518	NR_133911	106480334	NR_133911	BMS1P22	BMS1, ribosome biogenesis factor pseudogene 22	pseudo
hypermethylation	chr4	190768033	190768332	chr4:190768033-190768332	intron (NR_149039, intron 3 of 3)	CpG	-34488	NR_132380	105377617	NR_132380	LINC01596	long intergenic non-protein coding RNA 1596	ncRNA
hypermethylation	chr19	36768207	36768625	chr19:36768207-36768625	Intergenic	CpG	-33829	NR_029389	100134317	NR_029389	LOC100134317	uncharacterized LOC100134317	ncRNA
hypermethylation	chr9	14346265	14348149	chr9:14346265-14348149	intron (NM_001190738, intron 1 of 8)	CpG	-33162	NM_001190737	4781	NM_005596	NFIB	nuclear factor I B	protein-coding
hypermethylation	chr10	133142495	133142842	chr10:133142495-133142842	Intergenic	CpG	-32684	NM_174937	256536	NM_174937	TCERG1L	transcription elongation regulator 1 like	protein-coding
hypermethylation	chr18	77590828	77591698	chr18:77590828-77591698	Intergenic	CpG	-32405	NM_012283	26251	NM_012283	KCNG2	potassium voltage-gated channel modifier subfamily G member 2	protein-coding
hypermethylation	chrY	329703	330371	chrY:329703-330371	Intergenic	CpG	-32347	NM_013239	28227	NM_013239	PPP2R3B	protein phosphatase 2 regulatory subunit B''beta	protein-coding
hypermethylation	chrX	379703	380371	chrX:379703-380371	Intergenic	CpG	-32347	NM_013239	28227	NM_013239	PPP2R3B	protein phosphatase 2 regulatory subunit B''beta	protein-coding
hypermethylation	chr19	36770741	36771159	chr19:36770741-36771159	Intergenic	CpG	-31295	NR_029389	100134317	NR_029389	LOC100134317	uncharacterized LOC100134317	ncRNA
hypermethylation	chr8	7885460	7885933	chr8:7885460-7885933	Intergenic	CpG	-30653	NM_001037380	641517	NM_001037380	DEFB109B	defensin beta 109B	protein-coding
hypermethylation	chr4	132656863	132657186	chr4:132656863-132657186	Intergenic	CpG	-28969	NR_125883	101927305	NR_125883	SNHG27	small nucleolar RNA host gene 27	ncRNA
hypermethylation	chr1	108815330	108815872	chr1:108815330-108815872	Intergenic	CpG	-28898	NM_001143989	148545	NM_152488	NBPF4	NBPF member 4	protein-coding
hypermethylation	chr1	108963749	108964291	chr1:108963749-108964291	Intergenic	CpG	-28884	NM_001143988	653149	NM_001143987	NBPF6	NBPF member 6	protein-coding
hypermethylation	chr19	36773278	36773696	chr19:36773278-36773696	Intergenic	CpG	-28758	NR_029389	100134317	NR_029389	LOC100134317	uncharacterized LOC100134317	ncRNA
hypermethylation	chr15	20988422	20989666	chr15:20988422-20989666	Intergenic	CpG	-27564	NR_027992	606	NR_027992	NBEAP1	neurobeachin pseudogene 1	pseudo
hypermethylation	chr9	115846150	115846839	chr9:115846150-115846839	Intergenic	CpG	-27423	NM_001282518	7539	NM_003408	ZFP37	ZFP37 zinc finger protein	protein-coding
hypermethylation	chr4	132659282	132659678	chr4:132659282-132659678	Intergenic	CpG	-26513	NR_125883	101927305	NR_125883	SNHG27	small nucleolar RNA host gene 27	ncRNA
hypermethylation	chr19	36775811	36776229	chr19:36775811-36776229	Intergenic	CpG	-26225	NR_029389	100134317	NR_029389	LOC100134317	uncharacterized LOC100134317	ncRNA
hypermethylation	chrX	166504	167721	chrX:166504-167721	Intergenic	CpG	-25879	NR_028057	55344	NM_018390	PLCXD1	phosphatidylinositol specific phospholipase C X domain containing 1	protein-coding
hypermethylation	chr2	91873047	91874525	chr2:91873047-91874525	Intergenic	CpG	-25811	NR_027238	654342	NR_027238	LOC654342	lymphocyte-specific protein 1 pseudogene	pseudo
hypermethylation	chr12	31769297	31769500	chr12:31769297-31769500	Intergenic	CpG	-25446	NM_144973	160518	NM_144973	DENND5B	DENN domain containing 5B	protein-coding
hypermethylation	chr9	115843794	115845201	chr9:115843794-115845201	Intergenic	CpG	-25426	NM_001282518	7539	NM_003408	ZFP37	ZFP37 zinc finger protein	protein-coding
hypermethylation	chr17	75251958	75252180	chr17:75251958-75252180	Intergenic	CpG	-25423	NM_001113491	10801	NM_006640	SEPT9	septin 9	protein-coding
hypermethylation	chr4	132661844	132662167	chr4:132661844-132662167	Intergenic	CpG	-23988	NR_125883	101927305	NR_125883	SNHG27	small nucleolar RNA host gene 27	ncRNA
hypermethylation	chr17	29672335	29672612	chr17:29672335-29672612	intron (NM_001042492, intron 48 of 57)	CpG	-23706	NM_014210	2123	NM_014210	EVI2A	ecotropic viral integration site 2A	protein-coding
hypermethylation	chr19	36778347	36778765	chr19:36778347-36778765	Intergenic	CpG	-23689	NR_029389	100134317	NR_029389	LOC100134317	uncharacterized LOC100134317	ncRNA
hypermethylation	chr1	3499902	3500470	chr1:3499902-3500470	intron (NM_001409, intron 3 of 36)	CpG	-22832	NR_030277	693135	NR_030277	MIR551A	microRNA 551a	ncRNA
hypermethylation	chr19	3649053	3650030	chr19:3649053-3650030	intron (NM_001195733, intron 8 of 16)	CpG	-22728	NM_021231	58509	NM_021231	CACTIN	cactin, spliceosome C complex subunit	protein-coding
hypermethylation	chr9	45027272	45028298	chr9:45027272-45028298	Intergenic	CpG	-22495	NR_121606	102723709	NR_121606	LOC102723709	uncharacterized LOC102723709	ncRNA
hypermethylation	chr9	67756145	67757171	chr9:67756145-67757171	Intergenic	CpG	-22465	NR_121606	102723709	NR_121606	LOC102723709	uncharacterized LOC102723709	ncRNA
hypermethylation	chrY	120414	120686	chrY:120414-120686	Intergenic	CpG	-22441	NR_028057	55344	NM_018390	PLCXD1	phosphatidylinositol specific phospholipase C X domain containing 1	protein-coding
hypermethylation	chrX	170414	170686	chrX:170414-170686	Intergenic	CpG	-22441	NR_028057	55344	NM_018390	PLCXD1	phosphatidylinositol specific phospholipase C X domain containing 1	protein-coding
hypermethylation	chr9	115840708	115841374	chr9:115840708-115841374	Intergenic	CpG	-21970	NM_001282518	7539	NM_003408	ZFP37	ZFP37 zinc finger protein	protein-coding
hypermethylation	chr19	37781641	37782059	chr19:37781641-37782059	Intergenic	CpG	-21889	NR_138103	284459	NM_181786	HKR1	HKR1, GLI-Kruppel zinc finger family member	protein-coding
hypermethylation	chr19	30392613	30392952	chr19:30392613-30392952	Intergenic	CpG	-21769	NM_001252641	8725	NM_003796	URI1	URI1, prefoldin like chaperone	protein-coding
hypermethylation	chr22	22577657	22577912	chr22:22577657-22577912	Intergenic	CpG	-21408	NM_007128	7441	NM_007128	VPREB1	V-set pre-B cell surrogate light chain 1	protein-coding
hypermethylation	chr8	1590038	1592282	chr8:1590038-1592282	intron (NM_001346810, intron 8 of 14)	CpG	-21330	NR_103863	100507435	NR_103863	DLGAP2-AS1	DLGAP2 antisense RNA 1	ncRNA
hypermethylation	chr7	102234040	102234744	chr7:102234040-102234744	intron (NM_001079877, intron 13 of 19)	CpG-24757	-21324	NM_001097615	548644	NM_001015884	POLR2J3	RNA polymerase II subunit J3	protein-coding
hypermethylation	chr19	36780884	36781302	chr19:36780884-36781302	Intergenic	CpG	-21152	NR_029389	100134317	NR_029389	LOC100134317	uncharacterized LOC100134317	ncRNA
hypermethylation	chr8	7605828	7606263	chr8:7605828-7606263	Intergenic	CpG	-21061	NR_046351	441328	NM_001164447	FAM90A10P	putative protein FAM90A10	pseudo
hypermethylation	chr10	2563739	2565222	chr10:2563739-2565222	Intergenic	CpG	-20826	NR_136146	105376351	NR_136146	LOC105376351	uncharacterized LOC105376351	ncRNA
hypermethylation	chrX	367371	369648	chrX:367371-369648	Intergenic	CpG	-20819	NM_013239	28227	NM_013239	PPP2R3B	protein phosphatase 2 regulatory subunit B''beta	protein-coding
hypermethylation	chrY	317371	319648	chrY:317371-319648	Intergenic	CpG	-20819	NM_013239	28227	NM_013239	PPP2R3B	protein phosphatase 2 regulatory subunit B''beta	protein-coding
hypermethylation	chr16	3232835	3234048	chr16:3232835-3234048	Intergenic	CpG	-20806	NM_012360	4992	NM_012360	OR1F1	olfactory receptor family 1 subfamily F member 1	protein-coding
hypermethylation	chr11	89629858	89630102	chr11:89629858-89630102	Intergenic	CpG	-20795	NM_001164397	642446	NM_001164397	TRIM64B	tripartite motif containing 64B	protein-coding
hypomethylation	chr16	89919074	89919356	chr16:89919074-89919356	intron (NM_032451, intron 3 of 14)	CpG	-20779	NM_014972	22980	NM_014972	TCF25	transcription factor 25	protein-coding
hypermethylation	chr11	89680781	89681025	chr11:89680781-89681025	Intergenic	CpG	-20769	NM_001136486	120146	NM_001136486	TRIM64	tripartite motif containing 64	protein-coding
hypermethylation	chr7	102233327	102233574	chr7:102233327-102233574	exon (NM_006989, exon 15 of 21)	exon (NM_006989, exon 15 of 21)	-20382	NM_001097615	548644	NM_001015884	POLR2J3	RNA polymerase II subunit J3	protein-coding
hypermethylation	chr16	33318698	33319468	chr16:33318698-33319468	Intergenic	CpG	-20381	NR_033866	390705	NR_033866	LOC390705	protein phosphatase 2 regulatory subunit B'', beta pseudogene	pseudo
hypermethylation	chr9	115838352	115839759	chr9:115838352-115839759	Intergenic	CpG	-19984	NM_001282518	7539	NM_003408	ZFP37	ZFP37 zinc finger protein	protein-coding
hypermethylation	chr16	2633479	2633920	chr16:2633479-2633920	intron (NM_001261816, intron 10 of 11)	CpG	-19686	NR_015441	652276	NR_015441	LOC652276	potassium channel tetramerization domain containing 5 pseudogene	pseudo
hypermethylation	chr15	20980691	20981547	chr15:20980691-20981547	Intergenic	CpG	-19639	NR_027992	606	NR_027992	NBEAP1	neurobeachin pseudogene 1	pseudo
hypermethylation	chr16	88897585	88898070	chr16:88897585-88898070	intron (NM_000512, intron 9 of 13)	CpG	-19485	NM_000485	353	NM_000485	APRT	adenine phosphoribosyltransferase	protein-coding
hypermethylation	chr19	37779117	37779535	chr19:37779117-37779535	Intergenic	CpG	-19414	NR_029390	284412	NR_029390	LOC284412	uncharacterized LOC284412	ncRNA
hypermethylation	chr9	140712931	140714125	chr9:140712931-140714125	intron (NM_001354263, intron 25 of 26)	CpG	-19343	NR_030333	693187	NR_030333	MIR602	microRNA 602	ncRNA
hypermethylation	chr4	132666808	132667131	chr4:132666808-132667131	Intergenic	CpG	-19024	NR_125883	101927305	NR_125883	SNHG27	small nucleolar RNA host gene 27	ncRNA
hypermethylation	chr19	36783412	36783828	chr19:36783412-36783828	Intergenic	CpG	-18625	NR_029389	100134317	NR_029389	LOC100134317	uncharacterized LOC100134317	ncRNA
hypermethylation	chr10	23462224	23463889	chr10:23462224-23463889	Intergenic	CpG	-18404	NM_178161	256297	NM_178161	PTF1A	pancreas associated transcription factor 1a	protein-coding
hypermethylation	chr15	21019674	21020294	chr15:21019674-21020294	Intergenic	CpG	-18140	NR_036062	100422949	NR_036062	MIR3118-2	microRNA 3118-2	ncRNA
hypermethylation	chr9	66571100	66571869	chr9:66571100-66571869	Intergenic	CpG	-17573	NR_122076	403323	NM_203449	LOC403323	uncharacterized LOC403323	ncRNA
hypermethylation	chr2	3688204	3688539	chr2:3688204-3688539	intron (NM_199235, intron 6 of 7)	CpG	-17415	NM_018436	55821	NM_018436	ALLC	allantoicase	protein-coding
hypermethylation	chr17	58196874	58198497	chr17:58196874-58198497	Intergenic	CpG	-17405	NR_027408	653653	NR_027408	LOC653653	adaptor related protein complex 1 sigma 2 subunit pseudogene	pseudo
hypermethylation	chr20	61315175	61315497	chr20:61315175-61315497	Intergenic	CpG	-17363	NR_024470	100127888	NR_024470	SLCO4A1-AS1	SLCO4A1 antisense RNA 1	ncRNA
hypermethylation	chr14	19360223	19360905	chr14:19360223-19360905	Intergenic	CpG	-17030	NM_001013354	440153	NM_001013354	OR11H12	olfactory receptor family 11 subfamily H member 12	protein-coding
hypermethylation	chr22	16466477	16467159	chr22:16466477-16467159	Intergenic	CpG	-17014	NM_001005239	81061	NM_001005239	OR11H1	olfactory receptor family 11 subfamily H member 1	protein-coding
hypermethylation	chr19	37776589	37777007	chr19:37776589-37777007	Intergenic	CpG	-16886	NR_029390	284412	NR_029390	LOC284412	uncharacterized LOC284412	ncRNA
hypermethylation	chr19	37786692	37787110	chr19:37786692-37787110	Intergenic	CpG	-16838	NR_138103	284459	NM_181786	HKR1	HKR1, GLI-Kruppel zinc finger family member	protein-coding
hypermethylation	chr18	77138797	77139201	chr18:77138797-77139201	TTS (NR_148360)	TTS (NR_148360)	-16773	NM_001278670	4772	NM_006162	NFATC1	nuclear factor of activated T cells 1	protein-coding
hypermethylation	chr9	99983210	99984959	chr9:99983210-99984959	intron (NR_136286, intron 1 of 17)	CpG	-16624	NR_036528	57653	NR_036527	SUGT1P4-STRA6LP-CCDC180	SUGT1P4-STRA6LP-CCDC180 readthrough	ncRNA
hypermethylation	chr4	132669279	132669602	chr4:132669279-132669602	Intergenic	CpG	-16553	NR_125883	101927305	NR_125883	SNHG27	small nucleolar RNA host gene 27	ncRNA
hypermethylation	chr22	18820935	18821262	chr22:18820935-18821262	Intergenic	CpG	-16533	NR_135922	102725072	NR_135922	LOC102725072	Putative uncharacterized protein DKFZp434K191	pseudo
hypermethylation	chr16	29495053	29495298	chr16:29495053-29495298	exon (NM_001355401, exon 8 of 8)	exon (NM_001355401, exon 8 of 8)	-16276	NR_002557	613038	NR_002557	LOC613038	SAGA complex associated factor 29 pseudogene	pseudo
hypermethylation	chr19	36785933	36786351	chr19:36785933-36786351	Intergenic	CpG	-16103	NR_029389	100134317	NR_029389	LOC100134317	uncharacterized LOC100134317	ncRNA
hypermethylation	chr16	2672792	2673057	chr16:2672792-2673057	intron (NR_015441, intron 3 of 3)	CpG	-16059	NR_024492	645644	NR_024492	FLJ42627	uncharacterized LOC645644	ncRNA
hypermethylation	chr7	102134871	102135575	chr7:102134871-102135575	intron (NM_001277335, intron 13 of 19).2	CpG-24752	-15842	NM_006234	5439	NM_006234	POLR2J	RNA polymerase II subunit J	protein-coding
hypermethylation	chr7	157631319	157631615	chr7:157631319-157631615	intron (NM_130842, intron 11 of 21)	CpG	-15810	NR_038966	100506585	NR_038966	LOC100506585	uncharacterized LOC100506585	ncRNA
hypermethylation	chr16	21846082	21846327	chr16:21846082-21846327	exon (NM_001310148, exon 8 of 8)	exon (NM_001310148, exon 8 of 8)	-15709	NR_003370	730092	NR_003370	RRN3P1	RRN3 homolog, RNA polymerase I transcription factor pseudogene 1	pseudo
hypermethylation	chr13	33923930	33924781	chr13:33923930-33924781	intron (NM_001243476, intron 5 of 17)	CpG	-14952	NR_146541	105370154	NR_146541	LINC02344	long intergenic non-protein coding RNA 2344	ncRNA
hypermethylation	chr9	115832906	115834315	chr9:115832906-115834315	Intergenic	CpG	-14539	NM_001282518	7539	NM_003408	ZFP37	ZFP37 zinc finger protein	protein-coding
hypermethylation	chr22	21496606	21496933	chr22:21496606-21496933	Intergenic	CpG	-14460	NR_136575	102724728	NR_136575	LOC102724728	POM121 transmembrane nucleoporin pseudogene	pseudo
hypermethylation	chr19	37774055	37774488	chr19:37774055-37774488	Intergenic	CpG	-14359	NR_029390	284412	NR_029390	LOC284412	uncharacterized LOC284412	ncRNA
hypermethylation	chr19	37789217	37789635	chr19:37789217-37789635	Intergenic	CpG	-14313	NR_138103	284459	NM_181786	HKR1	HKR1, GLI-Kruppel zinc finger family member	protein-coding
hypermethylation	chr4	132671698	132672094	chr4:132671698-132672094	Intergenic	CpG	-14097	NR_125883	101927305	NR_125883	SNHG27	small nucleolar RNA host gene 27	ncRNA
hypermethylation	chr10	135453951	135454528	chr10:135453951-135454528	Intergenic	CpG	-13940	NM_001080998	441581	NM_001080998	FRG2B	FSHD region gene 2 family member B	protein-coding
hypermethylation	chr12	132145704	132146810	chr12:132145704-132146810	Intergenic	CpG	-13591	NR_146868	105370085	NR_146868	LINC02414	long intergenic non-protein coding RNA 2414	ncRNA
hypermethylation	chr19	36788468	36788886	chr19:36788468-36788886	Intergenic	CpG	-13568	NR_029389	100134317	NR_029389	LOC100134317	uncharacterized LOC100134317	ncRNA
hypermethylation	chr7	56893318	56893540	chr7:56893318-56893540	Intergenic	CpG	-13000	NR_130727	401357	NR_130727	LOC401357	uncharacterized LOC401357	ncRNA
hypermethylation	chr3	105072529	105072962	chr3:105072529-105072962	Intergenic	CpG	-12812	NM_001243280	214	NM_001627	ALCAM	activated leukocyte cell adhesion molecule	protein-coding
hypermethylation	chr14	19422726	19423055	chr14:19422726-19423055	Intergenic	CpG	-12779	NR_046104	642426	NR_046104	LINC02297	long intergenic non-protein coding RNA 2297	ncRNA
hypermethylation	chrY	1534434	1535573	chrY:1534434-1535573	exon (NM_178129, exon 2 of 2)	exon (NM_178129, exon 2 of 2)	-12348	NM_001173473	8623	NM_004192	ASMTL	acetylserotonin O-methyltransferase like	protein-coding
hypermethylation	chrX	1584434	1585573	chrX:1584434-1585573	exon (NM_178129, exon 2 of 2).2	exon (NM_178129, exon 2 of 2).2	-12348	NM_001173473	8623	NM_004192	ASMTL	acetylserotonin O-methyltransferase like	protein-coding
hypermethylation	chr6	41528266	41528900	chr6:41528266-41528900	intron (NM_001012426, intron 1 of 16)	CpG	-12224	NR_126415	101060264	NR_126415	FOXP4-AS1	FOXP4 antisense RNA 1	ncRNA
hypomethylation	chr1	156877769	156878649	chr1:156877769-156878649	intron (NM_001080471, intron 9 of 22)	CpG-1814	-12215	NM_144702	149499	NM_144702	LRRC71	leucine rich repeat containing 71	protein-coding
hypermethylation	chr9	136877009	136879747	chr9:136877009-136879747	Intergenic	CpG	-12137	NM_001355256	266655	NM_001355256	BRD3OS	BRD3 opposite strand	protein-coding
hypermethylation	chr10	47254936	47256041	chr10:47254936-47256041	Intergenic	CpG	-11977	NR_024495	642826	NR_024495	BMS1P2	BMS1, ribosome biogenesis factor pseudogene 2	pseudo
hypermethylation	chr10	48173311	48174416	chr10:48173311-48174416	Intergenic	CpG	-11976	NR_024495	642826	NR_024495	BMS1P2	BMS1, ribosome biogenesis factor pseudogene 2	pseudo
hypermethylation	chr10	46774348	46775241	chr10:46774348-46775241	Intergenic	CpG	-11902	NR_003611	399761	NM_001040053	BMS1P1	BMS1, ribosome biogenesis factor pseudogene 1	pseudo
hypermethylation	chr10	48964083	48964976	chr10:48964083-48964976	intron (NR_111968, intron 2 of 5)	CpG	-11900	NR_003611	399761	NM_001040053	BMS1P1	BMS1, ribosome biogenesis factor pseudogene 1	pseudo
hypomethylation	chr15	102292711	102305149	chr15:102292711-102305149	Intergenic	CpG	-11857	NM_001321551	100128108	NM_001321551	LOC100128108	putative ubiquitin-conjugating enzyme E2Q2-like protein	protein-coding
hypermethylation	chr19	37791745	37792163	chr19:37791745-37792163	Intergenic	CpG	-11785	NR_138103	284459	NM_181786	HKR1	HKR1, GLI-Kruppel zinc finger family member	protein-coding
hypermethylation	chr2	114311788	114312190	chr2:114311788-114312190	intron (NR_146439, intron 1 of 3)	CpG	-11722	NR_121187	103344932	NR_121185	PGM5P4-AS1	PGM5P4 antisense RNA 1	ncRNA
hypermethylation	chr15	21083013	21084348	chr15:21083013-21084348	Intergenic	CpG	-11699	NM_207355	102724631	NM_207355	POTEB3	POTE ankyrin domain family member B3	protein-coding
hypermethylation	chr8	86826663	86828260	chr8:86826663-86828260	Intergenic	CpG	-11671	NR_003594	100288527	NR_003594	REXO1L2P	REXO1 like 2, pseudogene	pseudo
hypermethylation	chr4	132674246	132674569	chr4:132674246-132674569	Intergenic	CpG	-11586	NR_125883	101927305	NR_125883	SNHG27	small nucleolar RNA host gene 27	ncRNA
hypermethylation	chr14	105658586	105659226	chr14:105658586-105659226	Intergenic	CpG	-11246	NM_177533	256281	NM_177533	NUDT14	nudix hydrolase 14	protein-coding
hypermethylation	chr1	148864531	148865184	chr1:148864531-148865184	intron (NR_104217, intron 2 of 17).3	CpG	-11183	NR_136328	101927429	NR_136328	LOC101927429	lysine methyltransferase 2C pseudogene	pseudo
hypermethylation	chr4	190959044	190960011	chr4:190959044-190960011	Intergenic	CpG	-11115	NM_001005217	448831	NM_001005217	FRG2	FSHD region gene 2	protein-coding
hypermethylation	chr9	115829814	115830503	chr9:115829814-115830503	Intergenic	CpG	-11087	NM_001282518	7539	NM_003408	ZFP37	ZFP37 zinc finger protein	protein-coding
hypermethylation	chr16	16451347	16451960	chr16:16451347-16451960	intron (NR_146336, intron 20 of 34)	CpG	-11080	NR_106970	102465683	NR_106970	MIR6511A3	microRNA 6511a-3	ncRNA
hypermethylation	chr10	135450883	135451867	chr10:135450883-135451867	Intergenic	CpG	-11076	NM_001080998	441581	NM_001080998	FRG2B	FSHD region gene 2 family member B	protein-coding
hypermethylation	chr2	91911039	91911371	chr2:91911039-91911371	Intergenic	CpG	-11069	NR_136329	101927050	NR_136329	LOC101927050	lysine methyltransferase 2C pseudogene	pseudo
hypermethylation	chr19	36791003	36791421	chr19:36791003-36791421	Intergenic	CpG	-11033	NR_029389	100134317	NR_029389	LOC100134317	uncharacterized LOC100134317	ncRNA
hypermethylation	chr8	7386191	7386445	chr8:7386191-7386445	Intergenic	CpG	-10831	NM_001282479	100131608	NM_001282479	PRR23D1	proline rich 23 domain containing 1	protein-coding
hypermethylation	chrX	153788534	153788802	chrX:153788534-153788802	exon (NM_001321397, exon 5 of 10)	exon (NM_001321397, exon 5 of 10)	-10811	NR_027402	286967	NM_173168	FAM223B	family with sequence similarity 223 member B (non-protein coding)	ncRNA
hypermethylation	chr8	7649611	7649865	chr8:7649611-7649865	Intergenic	CpG	-10802	NM_001282479	100131608	NM_001282479	PRR23D1	proline rich 23 domain containing 1	protein-coding
hypermethylation	chr13	112709884	112712665	chr13:112709884-112712665	intron (NR_120392, intron 1 of 3)	CpG	-10639	NM_005986	6656	NM_005986	SOX1	SRY-box 1	protein-coding
hypermethylation	chr10	88769434	88769657	chr10:88769434-88769657	exon (NM_133447, exon 12 of 12)	exon (NM_133447, exon 12 of 12)	-10501	NM_001146157	643161	NM_001146157	FAM25A	family with sequence similarity 25 member A	protein-coding
hypermethylation	chr17	81163132	81165249	chr17:81163132-81165249	Intergenic	CpG	-10476	NR_029406	388574	NR_029406	RPL23AP87	ribosomal protein L23a pseudogene 87	pseudo
hypermethylation	chr5	293625	294130	chr5:293625-294130	intron (NM_001267557, intron 2 of 3)	CpG	-10414	NM_001242412	57491	NM_020731	AHRR	aryl-hydrocarbon receptor repressor	protein-coding
hypermethylation	chr8	58120531	58120795	chr8:58120531-58120795	Intergenic	CpG	-10172	NR_038235	100507651	NR_038235	LINC01606	long intergenic non-protein coding RNA 1606	ncRNA
hypermethylation	chr15	22026348	22026968	chr15:22026348-22026968	Intergenic	CpG	-9780	NR_024387	646243	NR_024387	CXADRP2	CXADR pseudogene 2	pseudo
hypermethylation	chr16	22547417	22547662	chr16:22547417-22547662	exon (NM_001135865, exon 7 of 7)	exon (NM_001135865, exon 7 of 7)	-9480	NR_003676	653786	NR_003676	LOC653786	otoancorin pseudogene	pseudo
hypermethylation	chr16	89487760	89488158	chr16:89487760-89488158	intron (NM_013275, intron 1 of 12)	CpG	-9367	NR_110932	101927817	NR_110931	LOC101927817	uncharacterized LOC101927817	ncRNA
hypermethylation	chr2	306675	307167	chr2:306675-307167	Intergenic	CpG	-9363	NR_146953	105373350	NR_146953	LINC01865	long intergenic non-protein coding RNA 1865	ncRNA
hypermethylation	chr19	37794270	37794574	chr19:37794270-37794574	Intergenic	CpG	-9317	NR_138103	284459	NM_181786	HKR1	HKR1, GLI-Kruppel zinc finger family member	protein-coding
hypermethylation	chr7	56889542	56889951	chr7:56889542-56889951	Intergenic	CpG	-9317	NR_130727	401357	NR_130727	LOC401357	uncharacterized LOC401357	ncRNA
hypermethylation	chr19	37769016	37769434	chr19:37769016-37769434	Intergenic	CpG	-9313	NR_029390	284412	NR_029390	LOC284412	uncharacterized LOC284412	ncRNA
hypermethylation	chr4	132676726	132677049	chr4:132676726-132677049	Intergenic	CpG	-9106	NR_125883	101927305	NR_125883	SNHG27	small nucleolar RNA host gene 27	ncRNA
hypermethylation	chr9	115827458	115828865	chr9:115827458-115828865	Intergenic	CpG	-9090	NM_001282518	7539	NM_003408	ZFP37	ZFP37 zinc finger protein	protein-coding
hypermethylation	chr1	91190489	91192804	chr1:91190489-91192804	Intergenic	CpG	-8852	NM_020063	343472	NM_020063	BARHL2	BarH like homeobox 2	protein-coding
hypermethylation	chr16	16453767	16454064	chr16:16453767-16454064	intron (NR_146336, intron 20 of 34)	CpG	-8818	NR_106970	102465683	NR_106970	MIR6511A3	microRNA 6511a-3	ncRNA
hypermethylation	chr10	46321376	46321590	chr10:46321376-46321590	exon (NM_001291379, exon 10 of 10)	exon (NM_001291379, exon 10 of 10)	-8711	NM_001351234	643479	NM_001351234	FAM25E	family with sequence similarity 25 member E	protein-coding
hypomethylation	chr14	102422151	102422356	chr14:102422151-102422356	Intergenic	CpG	-8612	NM_001376	1778	NM_001376	DYNC1H1	dynein cytoplasmic 1 heavy chain 1	protein-coding
hypermethylation	chr10	135246474	135246901	chr10:135246474-135246901	Intergenic	CpG	-8566	NM_001012508	503542	NM_001012508	SPRN	shadow of prion protein	protein-coding
hypermethylation	chr19	36793535	36793953	chr19:36793535-36793953	Intergenic	CpG	-8501	NR_029389	100134317	NR_029389	LOC100134317	uncharacterized LOC100134317	ncRNA
hypermethylation	chrX	71900454	71900727	chrX:71900454-71900727	intron (NM_002637, intron 5 of 31)	CpG	-8209	NR_110391	101928259	NR_110391	PHKA1-AS1	PHKA1 antisense RNA 1	ncRNA
hypermethylation	chr14	19642317	19642875	chr14:19642317-19642875	Intergenic	CpG	-7436	NR_110526	503639	NM_001013701	DUXAP10	double homeobox A pseudogene 10	pseudo
hypermethylation	chr13	114849000	114852746	chr13:114849000-114852746	intron (NM_001320821, intron 1 of 25)	CpG	-7419	NM_001320822	22821	NM_007368	RASA3	RAS p21 protein activator 3	protein-coding
hypermethylation	chr10	135390624	135390978	chr10:135390624-135390978	Intergenic	CpG	-7339	NR_033789	399833	NM_001001678	SPRNP1	shadow of prion protein pseudogene 1	pseudo
hypermethylation	chr7	56887560	56887969	chr7:56887560-56887969	Intergenic	CpG	-7335	NR_130727	401357	NR_130727	LOC401357	uncharacterized LOC401357	ncRNA
hypermethylation	chr1	46705908	46706165	chr1:46705908-46706165	Intergenic	CpG	-7331	NM_001142548	8438	NM_003579	RAD54L	RAD54 like	protein-coding
hypermethylation	chr17	58102770	58104393	chr17:58102770-58104393	Intergenic	CpG	-7168	NR_002924	653645	NR_002924	TBC1D3P1-DHX40P1	TBC1D3P1-DHX40P1 readthrough, transcribed pseudogene	pseudo
hypermethylation	chr16	18478279	18482541	chr16:18478279-18482541	non-coding (NR_146331, exon 15 of 38)	non-coding (NR_146331, exon 15 of 38)	-7143	NR_107061	102466259	NR_107061	MIR6770-3	microRNA 6770-3	ncRNA
hypomethylation	chr21	45586586	45586823	chr21:45586586-45586823	Intergenic	CpG	-6959	NR_146631	105377138	NR_146631	LINC01678	long intergenic non-protein coding RNA 1678	ncRNA
hypermethylation	chr16	15012708	15013276	chr16:15012708-15013276	intron (NR_146231, intron 5 of 38)	CpG	-6802	NR_106970	102465683	NR_106970	MIR6511A3	microRNA 6511a-3	ncRNA
hypermethylation	chr19	37766478	37766896	chr19:37766478-37766896	Intergenic	CpG	-6775	NR_029390	284412	NR_029390	LOC284412	uncharacterized LOC284412	ncRNA
hypermethylation	chr4	132679201	132679524	chr4:132679201-132679524	Intergenic	CpG	-6631	NR_125883	101927305	NR_125883	SNHG27	small nucleolar RNA host gene 27	ncRNA
hypermethylation	chr17	252659	254355	chr17:252659-254355	TTS (NR_136407)	TTS (NR_136407)	-6611	NM_001013672	400566	NM_001013672	C17orf97	chromosome 17 open reading frame 97	protein-coding
hypermethylation	chr19	20585179	20585518	chr19:20585179-20585518	intron (NR_036455, intron 2 of 2)	CpG	-6026	NR_036053	100302179	NR_036053	MIR1270	microRNA 1270	ncRNA
hypermethylation	chr19	36796050	36796468	chr19:36796050-36796468	Intergenic	CpG	-5986	NR_029389	100134317	NR_029389	LOC100134317	uncharacterized LOC100134317	ncRNA
hypermethylation	chr8	58124910	58125174	chr8:58124910-58125174	Intergenic	CpG	-5793	NR_038235	100507651	NR_038235	LINC01606	long intergenic non-protein coding RNA 1606	ncRNA
hypermethylation	chr6	144605926	144608280	chr6:144605926-144608280	Intergenic	CpG	-5770	NM_007124	7402	NM_007124	UTRN	utrophin	protein-coding
hypermethylation	chr9	969529	973276	chr9:969529-973276	Intergenic	CpG	-5566	NM_021240	58524	NM_021240	DMRT3	doublesex and mab-3 related transcription factor 3	protein-coding
hypermethylation	chr7	129418286	129422509	chr7:129418286-129422509	Intergenic	CpG	-5543	NR_029615	406959	NR_029615	MIR183	microRNA 183	ncRNA
hypermethylation	chr7	56885722	56886131	chr7:56885722-56886131	Intergenic	CpG	-5497	NR_130727	401357	NR_130727	LOC401357	uncharacterized LOC401357	ncRNA
hypermethylation	chr3	75707623	75708198	chr3:75707623-75708198	Intergenic	CpG	-5432	NM_001124759	100288801	NM_001124759	FRG2C	FSHD region gene 2 family member C	protein-coding
hypermethylation	chr5	3590644	3592000	chr5:3590644-3592000	Intergenic	CpG	-4846	NM_024337	79192	NM_024337	IRX1	iroquois homeobox 1	protein-coding
hypermethylation	chr16	15015131	15015384	chr16:15015131-15015384	non-coding (NR_146231, exon 10 of 39)	non-coding (NR_146231, exon 10 of 39)	-4537	NR_106970	102465683	NR_106970	MIR6511A3	microRNA 6511a-3	ncRNA
hypermethylation	chr22	22311564	22311819	chr22:22311564-22311819	exon (NM_001349847, exon 19 of 19)	exon (NM_001349847, exon 19 of 19)	-4441	NM_014634	9647	NM_014634	PPM1F	protein phosphatase, Mg2+/Mn2+ dependent 1F	protein-coding
hypermethylation	chr4	132681681	132682004	chr4:132681681-132682004	Intergenic	CpG	-4151	NR_125883	101927305	NR_125883	SNHG27	small nucleolar RNA host gene 27	ncRNA
hypermethylation	chr5	74330736	74330954	chr5:74330736-74330954	Intergenic	CpG	-4121	NM_016591	51301	NM_016591	GCNT4	glucosaminyl (N-acetyl) transferase 4, core 2	protein-coding
hypermethylation	chr4	778661	780592	chr4:778661-780592	3' UTR (NM_006651, exon 4 of 4)	3' UTR (NM_006651, exon 4 of 4)	-3990	NR_036511	100129917	NR_036511	LOC100129917	uncharacterized LOC100129917	ncRNA
hypermethylation	chr16	2685020	2685273	chr16:2685020-2685273	Intergenic	CpG	-3837	NR_024492	645644	NR_024492	FLJ42627	uncharacterized LOC645644	ncRNA
hypermethylation	chr16	28624940	28625382	chr16:28624940-28625382	intron (NM_177536, intron 2 of 5)	CpG	-3796	NM_177529	6817	NM_001055	SULT1A1	sulfotransferase family 1A member 1	protein-coding
hypermethylation	chr16	28611946	28612388	chr16:28611946-28612388	Intergenic	CpG	-3776	NM_001054	6799	NM_001054	SULT1A2	sulfotransferase family 1A member 2	protein-coding
hypermethylation	chr22	18833786	18834072	chr22:18833786-18834072	Intergenic	CpG	-3702	NR_135922	102725072	NR_135922	LOC102725072	Putative uncharacterized protein DKFZp434K191	pseudo
hypermethylation	chr9	115822071	115823416	chr9:115822071-115823416	Intergenic	CpG	-3672	NM_001282518	7539	NM_003408	ZFP37	ZFP37 zinc finger protein	protein-coding
hypermethylation	chr11	554713	556560	chr11:554713-556560	TTS (NM_198075)	TTS (NM_198075)	-3626	NR_147607	692247	NR_147607	LOC692247	uncharacterized LOC692247	ncRNA
hypermethylation	chr19	36798578	36798996	chr19:36798578-36798996	Intergenic	CpG	-3458	NR_029389	100134317	NR_029389	LOC100134317	uncharacterized LOC100134317	ncRNA
hypermethylation	chr17	36280473	36280700	chr17:36280473-36280700	Intergenic	CpG	-3391	NM_001001418	414060	NM_001001418	TBC1D3C	TBC1 domain family member 3C	protein-coding
hypermethylation	chr17	34811358	34811585	chr17:34811358-34811585	Intergenic	CpG	-3379	NM_001001417	414059	NM_001001417	TBC1D3B	TBC1 domain family member 3B	protein-coding
hypermethylation	chr16	16457353	16461615	chr16:16457353-16461615	intron (NR_146336, intron 20 of 34)	CpG	-3249	NR_106970	102465683	NR_106970	MIR6511A3	microRNA 6511a-3	ncRNA
hypermethylation	chr3	75718116	75719159	chr3:75718116-75719159	Intergenic	CpG	-2795	NR_040005	401074	NR_040004	LINC00960	long intergenic non-protein coding RNA 960	ncRNA
hypermethylation	chr8	9762661	9764748	chr8:9762661-9764748	Intergenic	CpG	-2722	NR_029668	406907	NR_029668	MIR124-1	microRNA 124-1	ncRNA
hypermethylation	chr12	4378366	4382222	chr12:4378366-4382222	intron (NR_149145, intron 1 of 3)	CpG	-2608	NM_001759	894	NM_001759	CCND2	cyclin D2	protein-coding
hypomethylation	chr1	228744110	228784168	chr1:228744110-228784168	Intergenic	CpG-2319	-2404	NR_106988	58480	NM_021205	RHOU	ras homolog family member U	protein-coding
hypermethylation	chr10	81598551	81598871	chr10:81598551-81598871	Intergenic	CpG	-2403	NM_001355263	283008	NM_001355263	NUTM2E	NUT family member 2E	protein-coding
hypermethylation	chr19	37761410	37761828	chr19:37761410-37761828	Intergenic	CpG	-1707	NR_029390	284412	NR_029390	LOC284412	uncharacterized LOC284412	ncRNA
hypermethylation	chr16	16468251	16468455	chr16:16468251-16468455	non-coding (NR_146336, exon 25 of 35)	non-coding (NR_146336, exon 25 of 35)	-1551	NM_001349949	110006323	NR_146336	PKD1P4-NPIPA8	PKD1P4-NPIPA8 readthrough	pseudo
hypermethylation	chr16	18431165	18431369	chr16:18431165-18431369	non-coding (NR_146336, exon 25 of 35).2	non-coding (NR_146336, exon 25 of 35).2	-1550	NM_001349949	110006323	NR_146336	PKD1P4-NPIPA8	PKD1P4-NPIPA8 readthrough	pseudo
hypomethylation	chr9	133534534	133542394	chr9:133534534-133542394	Intergenic	CpG	-1517	NM_021619	59335	NM_021619	PRDM12	PR/SET domain 12	protein-coding
hypermethylation	chr11	10327013	10329831	chr11:10327013-10329831	3' UTR (NM_001124, exon 4 of 4)	3' UTR (NM_001124, exon 4 of 4)	-1438	NR_103765	100130460	NR_103765	CAND1.11	uncharacterized LOC100130460	ncRNA
hypermethylation	chr9	66455767	66456272	chr9:66455767-66456272	Intergenic	CpG	-1270	NR_121647	103352539	NR_121647	LINC01410	long intergenic non-protein coding RNA 1410	ncRNA
hypermethylation	chr1	47902793	47905518	chr1:47902793-47905518	exon (NM_004474, exon 1 of 1)	exon (NM_004474, exon 1 of 1)	-1166	NR_126355	102724077	NR_126355	LINC01389	long intergenic non-protein coding RNA 1389	ncRNA
hypermethylation	chr12	131783093	131784199	chr12:131783093-131784199	Intergenic	CpG	-1129	NR_135045	107161159	NR_135045	LINC02415	long intergenic non-protein coding RNA 2415	ncRNA
hypermethylation	chr7	127671158	127672853	chr7:127671158-127672853	intron (NM_014390, intron 16 of 23)	CpG	-1003	NM_022143	64101	NM_022143	LRRC4	leucine rich repeat containing 4	protein-coding
hypermethylation	chr17	6559363	6560803	chr17:6559363-6560803	promoter-TSS (NR_045985)	promoter-TSS (NR_045985)	-955	NR_045985	100652883	NR_045985	ALOX15P1	arachidonate 15-lipoxygenase pseudogene 1	pseudo
hypermethylation	chr16	16417456	16417710	chr16:16417456-16417710	promoter-TSS (NR_106766).2	promoter-TSS (NR_106766).2	-862	NR_106970	102465683	NR_106970	MIR6511A3	microRNA 6511a-3	ncRNA
hypermethylation	chr16	18438670	18438924	chr16:18438670-18438924	promoter-TSS (NR_106766).4	promoter-TSS (NR_106766).4	-861	NR_106766	102466268	NR_106766	MIR6511A1	microRNA 6511a-1	ncRNA
hypermethylation	chr17	62774366	62777797	chr17:62774366-62777797	promoter-TSS (NR_106728)	promoter-TSS (NR_106728)	-796	NR_106728	102464831	NR_106728	MIR6080	microRNA 6080	ncRNA
hypermethylation	chr2	54950394	54952488	chr2:54950394-54952488	promoter-TSS (NM_001039753)	promoter-TSS (NM_001039753)	-708	NM_001039753	400954	NM_001039753	EML6	echinoderm microtubule associated protein like 6	protein-coding
hypomethylation	chr7	5458503	5469256	chr7:5458503-5469256	promoter-TSS (NM_001080495)	promoter-TSS (NM_001080495)	-702	NM_001080495	84629	NM_001013722	TNRC18	trinucleotide repeat containing 18	protein-coding
hypermethylation	chr15	84976070	84977044	chr15:84976070-84977044	promoter-TSS (NR_120379)	promoter-TSS (NR_120379)	-660	NR_120379	103171574	NR_120379	LOC103171574	uncharacterized LOC103171574	ncRNA
hypermethylation	chr1	149821901	149825191	chr1:149821901-149825191	promoter-TSS (NM_021059).2	promoter-TSS (NM_021059).2	-635	NM_021059	126961	NM_021059	HIST2H3C	histone cluster 2 H3 family member c	protein-coding
hypermethylation	chr1	149811754	149815044	chr1:149811754-149815044	promoter-TSS (NM_021059)	promoter-TSS (NM_021059)	-634	NM_001005464	333932	NM_001005464	HIST2H3A	histone cluster 2 H3 family member a	protein-coding
hypermethylation	chr7	149744402	149746469	chr7:149744402-149746469	promoter-TSS (NM_001351027)	promoter-TSS (NM_001351027)	-631	NR_147021	653857	NM_001164458	ACTR3C	ARP3 actin related protein 3 homolog C	protein-coding
hypermethylation	chr12	49390617	49392441	chr12:49390617-49392441	promoter-TSS (NR_147178)	promoter-TSS (NR_147178)	-601	NR_147179	105369758	NR_147178	DDN-AS1	DDN and PRKAG1 antisense RNA 1	ncRNA
hypermethylation	chr2	95522598	95524188	chr2:95522598-95524188	promoter-TSS (NR_003366)	promoter-TSS (NR_003366)	-573	NR_003366	729171	NR_003366	ANKRD20A8P	ankyrin repeat domain 20 family member A8, pseudogene	pseudo
hypermethylation	chr7	140772358	140774560	chr7:140772358-140774560	promoter-TSS (NM_001195278)	promoter-TSS (NM_001195278)	-573	NM_001195278	100507421	NM_001195278	TMEM178B	transmembrane protein 178B	protein-coding
hypermethylation	chr18	5628324	5630785	chr18:5628324-5630785	promoter-TSS (NM_001281535)	promoter-TSS (NM_001281535)	-564	NM_001281535	23136	NM_012307	EPB41L3	erythrocyte membrane protein band 4.1 like 3	protein-coding
hypermethylation	chr7	49813008	49815752	chr7:49813008-49815752	promoter-TSS (NR_136188)	promoter-TSS (NR_136188)	-549	NR_136188	375567	NM_198570	VWC2	von Willebrand factor C domain containing 2	protein-coding
hypermethylation	chr16	32896188	32897822	chr16:32896188-32897822	promoter-TSS (NR_003083)	promoter-TSS (NR_003083)	-542	NR_003083	386757	NM_198857	SLC6A10P	solute carrier family 6 member 10, pseudogene	pseudo
hypermethylation	chr5	92906239	92908875	chr5:92906239-92908875	promoter-TSS (NR_109825)	promoter-TSS (NR_109825)	-508	NR_109825	441094	NR_015369	NR2F1-AS1	NR2F1 antisense RNA 1	ncRNA
hypermethylation	chr17	79478235	79482426	chr17:79478235-79482426	promoter-TSS (NR_037688)	promoter-TSS (NR_037688)	-505	NM_001199954	71	NM_001614	ACTG1	actin gamma 1	protein-coding
hypermethylation	chr9	67925459	67927188	chr9:67925459-67927188	promoter-TSS (NM_032250)	promoter-TSS (NM_032250)	-438	NM_032250	84210	NM_032250	ANKRD20A1	ankyrin repeat domain 20 family member A1	protein-coding
hypermethylation	chr9	43133116	43134845	chr9:43133116-43134845	promoter-TSS (NM_001012421).2	promoter-TSS (NM_001012421).2	-436	NM_001012421	441430	NM_001012421	ANKRD20A2	ankyrin repeat domain 20 family member A2	protein-coding
hypermethylation	chr9	42367086	42368730	chr9:42367086-42368730	promoter-TSS (NM_001012421)	promoter-TSS (NM_001012421)	-395	NM_001012421	441430	NM_001012421	ANKRD20A2	ankyrin repeat domain 20 family member A2	protein-coding
hypomethylation	chr10	8091374	8098329	chr10:8091374-8098329	promoter-TSS (NR_104329)	promoter-TSS (NR_104329)	-393	NR_104328	399717	NM_207423	GATA3-AS1	GATA3 antisense RNA 1	ncRNA
hypomethylation	chr1	1564421	1570006	chr1:1564421-1570006	promoter-TSS (NR_002946)	promoter-TSS (NR_002946)	-347	NM_006983	8510	NM_006983	MMP23B	matrix metallopeptidase 23B	protein-coding
hypermethylation	chr22	46371469	46375234	chr22:46371469-46375234	promoter-TSS (NM_058238)	promoter-TSS (NM_058238)	-343	NM_058238	7477	NM_058238	WNT7B	Wnt family member 7B	protein-coding
hypermethylation	chr2	99552185	99553831	chr2:99552185-99553831	promoter-TSS (NM_207362)	promoter-TSS (NM_207362)	-324	NM_207362	343990	NM_207362	KIAA1211L	KIAA1211 like	protein-coding
hypermethylation	chrX	70981816	70983829	chrX:70981816-70983829	promoter-TSS (NM_001145140).2	promoter-TSS (NM_001145140).2	-318	NM_001145140	100130361	NM_001145140	CXorf49	chromosome X open reading frame 49	protein-coding
hypermethylation	chrX	70937445	70939458	chrX:70937445-70939458	promoter-TSS (NM_001145140)	promoter-TSS (NM_001145140)	-316	NM_001145140	100130361	NM_001145140	CXorf49	chromosome X open reading frame 49	protein-coding
hypermethylation	chr10	83633820	83635729	chr10:83633820-83635729	promoter-TSS (NM_001165972)	promoter-TSS (NM_001165972)	-296	NM_001165972	10718	NM_001010848	NRG3	neuregulin 3	protein-coding
hypermethylation	chr19	46318490	46319266	chr19:46318490-46319266	promoter-TSS (NM_030785)	promoter-TSS (NM_030785)	-273	NM_030785	81492	NM_030785	RSPH6A	radial spoke head 6 homolog A	protein-coding
hypermethylation	chr6	17280739	17282334	chr6:17280739-17282334	promoter-TSS (NM_001143942)	promoter-TSS (NM_001143942)	-273	NM_001143942	221662	NM_153020	RBM24	RNA binding motif protein 24	protein-coding
hypermethylation	chr16	56669037	56669727	chr16:56669037-56669727	promoter-TSS (NR_036677)	promoter-TSS (NR_036677)	-269	NR_036677	4498	NR_036677	MT1JP	metallothionein 1J, pseudogene	pseudo
hypermethylation	chr9	33523494	33524796	chr9:33523494-33524796	promoter-TSS (NM_001353432)	promoter-TSS (NM_001353432)	-266	NM_001353432	441459	NM_001013728	ANKRD18B	ankyrin repeat domain 18B	protein-coding
hypermethylation	chr10	125851151	125853233	chr10:125851151-125853233	promoter-TSS (NM_014863)	promoter-TSS (NM_014863)	-252	NM_015892	51363	NM_014863	CHST15	carbohydrate sulfotransferase 15	protein-coding
hypermethylation	chr5	153857038	153859113	chr5:153857038-153859113	promoter-TSS (NM_004821)	promoter-TSS (NM_004821)	-251	NM_004821	9421	NM_004821	HAND1	heart and neural crest derivatives expressed 1	protein-coding
hypermethylation	chr10	127584249	127585538	chr10:127584249-127585538	promoter-TSS (NM_145235)	promoter-TSS (NM_145235)	-211	NM_145235	92565	NM_145235	FANK1	fibronectin type III and ankyrin repeat domains 1	protein-coding
hypermethylation	chr8	12051096	12052607	chr8:12051096-12052607	promoter-TSS (NM_001083537)	promoter-TSS (NM_001083537)	-209	NR_148877	653333	NM_001137610	FAM86B2	family with sequence similarity 86 member B2	protein-coding
hypermethylation	chr22	16155753	16158017	chr22:16155753-16158017	promoter-TSS (NR_133911).2	promoter-TSS (NR_133911).2	-194	NR_133911	106480334	NR_133911	BMS1P22	BMS1, ribosome biogenesis factor pseudogene 22	pseudo
hypermethylation	chr14	19685063	19687329	chr14:19685063-19687329	promoter-TSS (NR_133911).3	promoter-TSS (NR_133911).3	-194	NR_133911	106480334	NR_133911	BMS1P22	BMS1, ribosome biogenesis factor pseudogene 22	pseudo
hypermethylation	chr2	71693164	71694127	chr2:71693164-71694127	promoter-TSS (NM_001130985)	promoter-TSS (NM_001130985)	-187	NM_001130984	8291	NM_003494	DYSF	dysferlin	protein-coding
hypermethylation	chr5	10562816	10565680	chr5:10562816-10565680	promoter-TSS (NM_001164440)	promoter-TSS (NM_001164440)	-187	NM_001164440	651746	NM_001164440	ANKRD33B	ankyrin repeat domain 33B	protein-coding
hypermethylation	chr7	56880491	56880713	chr7:56880491-56880713	promoter-TSS (NR_130727)	promoter-TSS (NR_130727)	-173	NR_130727	401357	NR_130727	LOC401357	uncharacterized LOC401357	ncRNA
hypermethylation	chr7	75024250	75025212	chr7:75024250-75025212	promoter-TSS (NM_198924)	promoter-TSS (NM_198924)	-172	NM_198924	375593	NM_198924	TRIM73	tripartite motif containing 73	protein-coding
hypermethylation	chr6	56818873	56820308	chr6:56818873-56820308	promoter-TSS (NM_001318539)	promoter-TSS (NM_001318539)	-164	NM_001144769	667	NM_001723	DST	dystonin	protein-coding
hypermethylation	chr20	61992186	61993599	chr20:61992186-61993599	promoter-TSS (NR_046317)	promoter-TSS (NR_046317)	-144	NM_001256573	1137	NM_000744	CHRNA4	cholinergic receptor nicotinic alpha 4 subunit	protein-coding
hypermethylation	chr22	25055102	25055388	chr22:25055102-25055388	promoter-TSS (NR_024593)	promoter-TSS (NR_024593)	-131	NR_024593	646074	NM_001025230	POM121L10P	POM121 transmembrane nucleoporin like 10, pseudogene	pseudo
hypermethylation	chr22	21482297	21482583	chr22:21482297-21482583	promoter-TSS (NR_136575)	promoter-TSS (NR_136575)	-131	NR_136575	102724728	NR_136575	LOC102724728	POM121 transmembrane nucleoporin pseudogene	pseudo
hypermethylation	chr13	52908103	52908505	chr13:52908103-52908505	promoter-TSS (NR_120400)	promoter-TSS (NR_120400)	-126	NR_120400	103191607	NR_120400	LINC02333	long intergenic non-protein coding RNA 2333	ncRNA
hypermethylation	chr16	65154656	65157664	chr16:65154656-65157664	promoter-TSS (NM_001308392)	promoter-TSS (NM_001308392)	-120	NM_001797	1009	NM_001797	CDH11	cadherin 11	protein-coding
hypermethylation	chr1	206135444	206138863	chr1:206135444-206138863	promoter-TSS (NM_001317901)	promoter-TSS (NM_001317901)	-112	NM_001317901	729533	NM_001123168	FAM72A	family with sequence similarity 72 member A	protein-coding
hypermethylation	chr2	133013777	133015740	chr2:133013777-133015740	promoter-TSS (NR_031608)	promoter-TSS (NR_031608)	-105	NR_031608	100313824	NR_031608	MIR663B	microRNA 663b	ncRNA
hypermethylation	chr18	112309	112529	chr18:112309-112529	promoter-TSS (NR_107045)	promoter-TSS (NR_107045)	-80	NR_107045	102466878	NR_107045	MIR8078	microRNA 8078	ncRNA
hypermethylation	chr8	53477544	53478627	chr8:53477544-53478627	promoter-TSS (NM_207413)	promoter-TSS (NM_207413)	-64	NM_207413	389658	NM_207413	ALKAL1	ALK and LTK ligand 1	protein-coding
hypermethylation	chr1	143912736	143916156	chr1:143912736-143916156	promoter-TSS (NM_001345942)	promoter-TSS (NM_001345942)	-62	NM_001345942	728833	NM_207418	FAM72D	family with sequence similarity 72 member D	protein-coding
hypermethylation	chr22	21636511	21636797	chr22:21636511-21636797	promoter-TSS (NR_024583)	promoter-TSS (NR_024583)	-60	NR_024583	29797	NM_001029950	POM121L8P	POM121 transmembrane nucleoporin like 8, pseudogene	pseudo
hypermethylation	chrY	180761	181131	chrY:180761-181131	promoter-TSS (NM_012227).2	promoter-TSS (NM_012227).2	-59	NM_012227	8225	NM_012227	GTPBP6	GTP binding protein 6 (putative)	protein-coding
hypermethylation	chr16	6068914	6070401	chr16:6068914-6070401	promoter-TSS (NM_001308117)	promoter-TSS (NM_001308117)	-47	NM_001308117	54715	NM_018723	RBFOX1	RNA binding fox-1 homolog 1	protein-coding
hypermethylation	chr9	69065081	69065964	chr9:69065081-69065964	promoter-TSS (NR_034006).2	promoter-TSS (NR_034006).2	-44	NR_034006	100132352	NR_034006	FRG1HP	FSHD region gene 1 family member H, pseudogene	pseudo
hypermethylation	chr22	21043660	21043946	chr22:21043660-21043946	promoter-TSS (NR_024592)	promoter-TSS (NR_024592)	-40	NR_024592	266697	NR_024592	POM121L4P	POM121 transmembrane nucleoporin like 4, pseudogene	pseudo
hypermethylation	chr12	122230903	122232359	chr12:122230903-122232359	promoter-TSS (NM_019034)	promoter-TSS (NM_019034)	-37	NM_019034	54509	NM_019034	RHOF	ras homolog family member F, filopodia associated	protein-coding
hypermethylation	chr4	156588297	156589292	chr4:156588297-156589292	promoter-TSS (NM_001130684)	promoter-TSS (NM_001130684)	-21	NM_001130684	2982	NM_000856	GUCY1A1	guanylate cyclase 1 soluble subunit alpha 1	protein-coding
hypermethylation	chr6	170598214	170601222	chr6:170598214-170601222	promoter-TSS (NM_005618)	promoter-TSS (NM_005618)	-21	NM_005618	28514	NM_005618	DLL1	delta like canonical Notch ligand 1	protein-coding
hypermethylation	chr22	22986928	22987214	chr22:22986928-22987214	promoter-TSS (NM_001282879)	promoter-TSS (NM_001282879)	-20	NM_001282879	91227	NM_080839	GGTLC2	gamma-glutamyltransferase light chain 2	protein-coding
hypermethylation	chr16	32199219	32199676	chr16:32199219-32199676	promoter-TSS (NR_135178)	promoter-TSS (NR_135178)	-13	NR_109773	100289574	NR_109773	HERC2P4	hect domain and RLD 2 pseudogene 4	pseudo
hypomethylation	chr16	54962422	54967805	chr16:54962422-54967805	promoter-TSS (NM_005853)	promoter-TSS (NM_005853)	2	NM_001252197	10265	NM_005853	IRX5	iroquois homeobox 5	protein-coding
hypermethylation	chr15	78110841	78112853	chr15:78110841-78112853	promoter-TSS (NM_001301191)	promoter-TSS (NM_001301191)	19	NM_001301192	84894	NM_032808	LINGO1	leucine rich repeat and Ig domain containing 1	protein-coding
hypermethylation	chrX	154610235	154610677	chrX:154610235-154610677	promoter-TSS (NM_080720).2	promoter-TSS (NM_080720).2	28	NM_001017990	474382	NM_001017990	H2AFB1	H2A histone family member B1	protein-coding
hypermethylation	chrX	154113124	154113566	chrX:154113124-154113566	promoter-TSS (NM_080720)	promoter-TSS (NM_080720)	28	NM_001017990	474382	NM_001017990	H2AFB1	H2A histone family member B1	protein-coding
hypermethylation	chrX	154689346	154689788	chrX:154689346-154689788	promoter-TSS (NM_080720).3	promoter-TSS (NM_080720).3	29	NM_080720	83740	NM_080720	H2AFB3	H2A histone family member B3	protein-coding
hypermethylation	chr11	128562671	128565011	chr11:128562671-128565011	promoter-TSS (NM_001271010)	promoter-TSS (NM_001271010)	30	NM_002017	2313	NM_002017	FLI1	Fli-1 proto-oncogene, ETS transcription factor	protein-coding
hypermethylation	chr9	68726056	68726939	chr9:68726056-68726939	promoter-TSS (NR_136306)	promoter-TSS (NR_136306)	31	NR_136306	102725126	NR_136306	LOC102725126	FSHD region gene 1 pseudogene	pseudo
hypermethylation	chr16	30204695	30206485	chr16:30204695-30206485	promoter-TSS (NM_001320579).2	promoter-TSS (NM_001320579).2	37	NM_001039182	654483	NM_001039182	BOLA2B	bolA family member 2B	protein-coding
hypermethylation	chr16	29465353	29467143	chr16:29465353-29467143	promoter-TSS (NM_001320625)	promoter-TSS (NM_001320625)	37	NM_001320624	107282092	NM_001320622	BOLA2-SMG1P6	BOLA2-SMG1P6 readthrough	protein-coding
hypermethylation	chr15	100346724	100347454	chr15:100346724-100347454	promoter-TSS (NR_003260)	promoter-TSS (NR_003260)	43	NR_003260	196968	NM_194295	DNM1P46	dynamin 1 pseudogene 46	pseudo
hypermethylation	chr13	113917074	113917488	chr13:113917074-113917488	promoter-TSS (NR_107042)	promoter-TSS (NR_107042)	47	NR_107042	102465874	NR_107042	MIR8075	microRNA 8075	ncRNA
hypermethylation	chr10	116852261	116854094	chr10:116852261-116854094	promoter-TSS (NM_001276282)	promoter-TSS (NM_001276282)	53	NR_074088	26033	NM_207303	ATRNL1	attractin like 1	protein-coding
hypermethylation	chr6	66011253	66011481	chr6:66011253-66011481	promoter-TSS (NM_001271675)	promoter-TSS (NM_001271675)	56	NM_001271675	441155	NM_001271675	LOC441155	zinc finger CCCH-type domain-containing-like	protein-coding
hypermethylation	chr5	60626505	60629809	chr5:60626505-60629809	promoter-TSS (NM_020928)	promoter-TSS (NM_020928)	57	NM_020928	57688	NM_020928	ZSWIM6	zinc finger SWIM-type containing 6	protein-coding
hypermethylation	chr4	190861591	190862475	chr4:190861591-190862475	promoter-TSS (NM_004477)	promoter-TSS (NM_004477)	59	NM_004477	2483	NM_004477	FRG1	FSHD region gene 1	protein-coding
hypermethylation	chr3	75721294	75721909	chr3:75721294-75721909	promoter-TSS (NR_040004)	promoter-TSS (NR_040004)	59	NR_040004	401074	NR_040004	LINC00960	long intergenic non-protein coding RNA 960	ncRNA
hypermethylation	chr16	226173	227254	chr16:226173-227254	promoter-TSS (NM_000558)	promoter-TSS (NM_000558)	63	NM_000558	3039	NM_000558	HBA1	hemoglobin subunit alpha 1	protein-coding
hypermethylation	chr17	43971410	43975040	chr17:43971410-43975040	promoter-TSS (NR_024559)	promoter-TSS (NR_024559)	76	NR_024560	100130148	NR_024560	MAPT-IT1	MAPT intronic transcript 1	ncRNA
hypermethylation	chr7	44079717	44080568	chr7:44079717-44080568	promoter-TSS (NR_024116)	promoter-TSS (NR_024116)	80	NR_024116	401331	NR_024116	RASA4CP	RAS p21 protein activator 4C, pseudogene	pseudo
hypermethylation	chr13	57734685	57735018	chr13:57734685-57735018	promoter-TSS (NM_001130404).2	promoter-TSS (NM_001130404).2	85	NM_198441	122183	NM_198441	PRR20A	proline rich 20A	protein-coding
hypermethylation	chr13	57728114	57728447	chr13:57728114-57728447	promoter-TSS (NM_001130407)	promoter-TSS (NM_001130407)	85	NM_198441	122183	NM_198441	PRR20A	proline rich 20A	protein-coding
hypermethylation	chr13	57714971	57715304	chr13:57714971-57715304	promoter-TSS (NM_001130407).3	promoter-TSS (NM_001130407).3	85	NM_001130406	729246	NM_001130406	PRR20D	proline rich 20D	protein-coding
hypermethylation	chr13	57721541	57721874	chr13:57721541-57721874	promoter-TSS (NM_001130407).2	promoter-TSS (NM_001130407).2	85	NM_001130406	729246	NM_001130406	PRR20D	proline rich 20D	protein-coding
hypermethylation	chr13	57741250	57741583	chr13:57741250-57741583	promoter-TSS (NM_001130404).3	promoter-TSS (NM_001130404).3	85	NM_001130407	729250	NM_001130407	PRR20E	proline rich 20E	protein-coding
hypermethylation	chrX	151867177	151867469	chrX:151867177-151867469	promoter-TSS (NM_005363)	promoter-TSS (NM_005363)	91	NM_005363	4105	NM_005363	MAGEA6	MAGE family member A6	protein-coding
hypermethylation	chrX	151938000	151938292	chrX:151938000-151938292	promoter-TSS (NM_005362)	promoter-TSS (NM_005362)	94	NM_005362	4102	NM_005362	MAGEA3	MAGE family member A3	protein-coding
hypermethylation	chrX	49325359	49325844	chrX:49325359-49325844	promoter-TSS (NM_001477)	promoter-TSS (NM_001477)	94	NM_001477	26748	NM_001477	GAGE12I	G antigen 12I	protein-coding
hypermethylation	chrX	49334917	49335402	chrX:49334917-49335402	promoter-TSS (NM_001477).2	promoter-TSS (NM_001477).2	94	NM_001477	26748	NM_001477	GAGE12I	G antigen 12I	protein-coding
hypermethylation	chr10	46640671	46641230	chr10:46640671-46641230	promoter-TSS (NM_001352521)	promoter-TSS (NM_001352521)	95	NM_001352529	26095	NM_015605	PTPN20	protein tyrosine phosphatase, non-receptor type 20	protein-coding
hypermethylation	chr20	29611520	29612357	chr20:29611520-29612357	promoter-TSS (NR_003579)	promoter-TSS (NR_003579)	98	NR_145491	284802	NM_207350	FRG1BP	FSHD region gene 1 family member B, pseudogene	pseudo
hypermethylation	chr16	33298341	33298864	chr16:33298341-33298864	promoter-TSS (NR_033866).2	promoter-TSS (NR_033866).2	100	NR_033866	390705	NR_033866	LOC390705	protein phosphatase 2 regulatory subunit B'', beta pseudogene	pseudo
hypermethylation	chr16	32300941	32301464	chr16:32300941-32301464	promoter-TSS (NR_033866)	promoter-TSS (NR_033866)	100	NR_033866	390705	NR_033866	LOC390705	protein phosphatase 2 regulatory subunit B'', beta pseudogene	pseudo
hypermethylation	chr10	48827592	48828126	chr10:48827592-48828126	promoter-TSS (NM_001320686)	promoter-TSS (NM_001320686)	107	NM_001352555	26095	NM_015605	PTPN20	protein tyrosine phosphatase, non-receptor type 20	protein-coding
hypermethylation	chr13	53063034	53063436	chr13:53063034-53063436	non-coding (NR_002793, exon 1 of 24)	non-coding (NR_002793, exon 1 of 24)	107	NR_002793	220115	NR_002793	TPTE2P3	transmembrane phosphoinositide 3-phosphatase and tensin homolog 2 pseudogene 3	pseudo
hypermethylation	chr14	19649933	19650377	chr14:19649933-19650377	intron (NR_110526, intron 1 of 7)	CpG	118	NR_122112	503638	NR_122111	DUXAP9	double homeobox A pseudogene 9	pseudo
hypermethylation	chr1	65613041	65614898	chr1:65613041-65614898	promoter-TSS (NM_001330616)	promoter-TSS (NM_001330616)	119	NM_013410	205	NM_013410	AK4	adenylate kinase 4	protein-coding
hypermethylation	chr14	19924988	19925432	chr14:19924988-19925432	intron (NR_110526, intron 1 of 7).2	CpG	119	NR_122112	503638	NR_122111	DUXAP9	double homeobox A pseudogene 9	pseudo
hypermethylation	chr15	53080458	53083699	chr15:53080458-53083699	exon (NM_004498, exon 1 of 2)	exon (NM_004498, exon 1 of 2)	131	NM_004498	3175	NM_004498	ONECUT1	one cut homeobox 1	protein-coding
hypermethylation	chr22	16192654	16193098	chr22:16192654-16193098	intron (NR_122113, intron 1 of 7)	CpG	133	NR_122113	503637	NR_122113	DUXAP8	double homeobox A pseudogene 8	pseudo
hypermethylation	chr16	89006334	89008600	chr16:89006334-89008600	5' UTR (NM_175931, exon 1 of 11)	5' UTR (NM_175931, exon 1 of 11)	141	NM_175931	863	NM_005187	CBFA2T3	CBFA2/RUNX1 translocation partner 3	protein-coding
hypermethylation	chrX	49344466	49344951	chrX:49344466-49344951	intron (NM_001098410, intron 1 of 4).4	CpG	156	NM_001098408	729422	NM_001098408	GAGE12C	G antigen 12C	protein-coding
hypermethylation	chrX	49306250	49306735	chrX:49306250-49306735	intron (NM_001098409, intron 1 of 4).4	CpG	156	NM_001098408	729422	NM_001098408	GAGE12C	G antigen 12C	protein-coding
hypermethylation	chrX	49296694	49297179	chrX:49296694-49297179	intron (NM_001098409, intron 1 of 4).6	CpG	156	NM_001098418	729431	NM_001098418	GAGE12E	G antigen 12E	protein-coding
hypermethylation	chrX	49315806	49316291	chrX:49315806-49316291	intron (NM_001098409, intron 1 of 4).2	CpG	156	NM_001098410	729442	NM_001098410	GAGE12H	G antigen 12H	protein-coding
hypermethylation	chr9	80262446	80263701	chr9:80262446-80263701	5' UTR (NM_004297, exon 1 of 7)	5' UTR (NM_004297, exon 1 of 7)	159	NM_004297	9630	NM_004297	GNA14	G protein subunit alpha 14	protein-coding
hypermethylation	chrX	49363537	49364022	chrX:49363537-49364022	intron (NR_102272, intron 1 of 5)	CpG	163	NR_102272	2543	NM_001468	GAGE1	G antigen 1	protein-coding
hypermethylation	chr1	46269099	46269820	chr1:46269099-46269820	5' UTR (NM_001324320, exon 1 of 30)	5' UTR (NM_001324320, exon 1 of 30)	174	NM_015112	23139	NM_015112	MAST2	microtubule associated serine/threonine kinase 2	protein-coding
hypermethylation	chrX	49207030	49207644	chrX:49207030-49207644	intron (NM_012196, intron 1 of 4).3	CpG	177	NM_012196	100101629	NM_012196	GAGE8	G antigen 8	protein-coding
hypermethylation	chrX	49187974	49188588	chrX:49187974-49188588	intron (NM_012196, intron 1 of 4)	CpG	177	NM_012196	100101629	NM_012196	GAGE8	G antigen 8	protein-coding
hypermethylation	chrX	49197477	49198091	chrX:49197477-49198091	intron (NM_012196, intron 1 of 4).2	CpG	177	NM_012196	100101629	NM_012196	GAGE8	G antigen 8	protein-coding
hypermethylation	chr9	42493567	42493824	chr9:42493567-42493824	non-coding (NR_121572, exon 1 of 4)	non-coding (NR_121572, exon 1 of 4)	178	NR_121572	100132541	NR_121572	GXYLT1P3	glucoside xylosyltransferase 1 pseudogene 3	pseudo
hypermethylation	chr9	43008089	43008346	chr9:43008089-43008346	non-coding (NR_121572, exon 1 of 4).2	non-coding (NR_121572, exon 1 of 4).2	180	NR_121572	100132541	NR_121572	GXYLT1P3	glucoside xylosyltransferase 1 pseudogene 3	pseudo
hypermethylation	chr1	237205126	237206644	chr1:237205126-237206644	intron (NM_001035, intron 1 of 104)	CpG	183	NM_001035	6262	NM_001035	RYR2	ryanodine receptor 2	protein-coding
hypermethylation	chr9	38619908	38622631	chr9:38619908-38622631	promoter-TSS (NM_001331100)	promoter-TSS (NM_001331100)	184	NR_027294	158228	NR_027294	FAM201A	family with sequence similarity 201 member A	ncRNA
hypermethylation	chrX	49226052	49226666	chrX:49226052-49226666	intron (NM_001098407, intron 1 of 4).3	CpG	188	NM_001472	2574	NM_001472	GAGE2C	G antigen 2C	protein-coding
hypermethylation	chrX	49235589	49236203	chrX:49235589-49236203	intron (NM_001098411, intron 1 of 4)	CpG	188	NM_001098411	645037	NM_001098411	GAGE2B	G antigen 2B	protein-coding
hypermethylation	chr13	95363152	95366051	chr13:95363152-95366051	promoter-TSS (NR_046514)	promoter-TSS (NR_046514)	196	NM_007084	11166	NM_007084	SOX21	SRY-box 21	protein-coding
hypermethylation	chr12	52684945	52685222	chr12:52684945-52685222	exon (NM_002281, exon 1 of 9)	exon (NM_002281, exon 1 of 9)	216	NM_002281	3887	NM_002281	KRT81	keratin 81	protein-coding
hypermethylation	chr7	62810043	62810401	chr7:62810043-62810401	non-coding (NR_136256, exon 1 of 1)	non-coding (NR_136256, exon 1 of 1)	222	NR_136256	102724738	NR_136256	LOC102724738	solute carrier family 25 member 1 pseudogene	pseudo
hypermethylation	chr2	131328276	131329020	chr2:131328276-131329020	intron (NR_027314, intron 1 of 1)	CpG	226	NR_027314	150527	NR_027313	PRSS40A	serine protease 40A	pseudo
hypermethylation	chr2	131306869	131307613	chr2:131306869-131307613	intron (NR_033930, intron 1 of 2)	CpG	227	NR_027314	150527	NR_027313	PRSS40A	serine protease 40A	pseudo
hypermethylation	chr3	75834254	75834761	chr3:75834254-75834761	promoter-TSS (NM_001324027)	promoter-TSS (NM_001324027)	227	NM_001290210	100131827	NM_001128223	ZNF717	zinc finger protein 717	protein-coding
hypermethylation	chr5	178322713	178323538	chr5:178322713-178323538	intron (NM_030613, intron 1 of 4)	CpG	230	NM_030613	80108	NM_030613	ZFP2	ZFP2 zinc finger protein	protein-coding
hypermethylation	chr2	111180699	111181607	chr2:111180699-111181607	intron (NR_027145, intron 15 of 17).2	CpG	240	NR_027143	440895	NR_027142	LOC440895	two pore channel 3 pseudogene	pseudo
hypermethylation	chr17	43044369	43046424	chr17:43044369-43046424	exon (NM_006688, exon 1 of 2)	exon (NM_006688, exon 1 of 2)	248	NM_006688	10882	NM_006688	C1QL1	complement C1q like 1	protein-coding
hypermethylation	chr2	111003040	111003908	chr2:111003040-111003908	promoter-TSS (NM_001355251)	promoter-TSS (NM_001355251)	259	NR_037626	100507334	NR_037626	LOC100507334	two pore channel 3 pseudogene	pseudo
hypermethylation	chr15	20960779	20961647	chr15:20960779-20961647	intron (NR_027992, intron 1 of 2)	CpG	267	NR_027992	606	NR_027992	NBEAP1	neurobeachin pseudogene 1	pseudo
hypermethylation	chrX	154114391	154115523	chrX:154114391-154115523	promoter-TSS (NM_019863)	promoter-TSS (NM_019863)	307	NM_001007524	474384	NM_001007524	F8A3	coagulation factor VIII associated 3	protein-coding
hypermethylation	chr10	128076155	128077482	chr10:128076155-128077482	5' UTR (NM_001288975, exon 1 of 19)	5' UTR (NM_001288975, exon 1 of 19)	309	NM_021641	8038	NM_003474	ADAM12	ADAM metallopeptidase domain 12	protein-coding
hypermethylation	chr16	33262006	33262919	chr16:33262006-33262919	exon (NM_001205259, exon 1 of 2).3	exon (NM_001205259, exon 1 of 2).3	324	NM_001330066	102724127	NM_001330066	TP53TG3F	TP53 target 3 family member F	protein-coding
hypermethylation	chr16	33205471	33206384	chr16:33205471-33206384	exon (NM_001205259, exon 1 of 2).2	exon (NM_001205259, exon 1 of 2).2	324	NM_001330066	102724127	NM_001330066	TP53TG3F	TP53 target 3 family member F	protein-coding
hypermethylation	chr16	32686648	32687561	chr16:32686648-32687561	exon (NM_001205259, exon 1 of 2)	exon (NM_001205259, exon 1 of 2)	326	NM_001330066	102724127	NM_001330066	TP53TG3F	TP53 target 3 family member F	protein-coding
hypermethylation	chr16	32264531	32265444	chr16:32264531-32265444	exon (NM_001243722, exon 1 of 2)	exon (NM_001243722, exon 1 of 2)	342	NM_001243722	729264	NM_001243722	TP53TG3D	TP53 target 3D	protein-coding
hypomethylation	chr19	13135317	13136169	chr19:13135317-13136169	intron (NM_001271043, intron 1 of 10)	CpG	348	NM_001271043	4784	NM_002501	NFIX	nuclear factor I X	protein-coding
hypermethylation	chr7	82072021	82073520	chr7:82072021-82073520	exon (NM_001302890, exon 1 of 11)	exon (NM_001302890, exon 1 of 11)	352	NM_000722	781	NM_000722	CACNA2D1	calcium voltage-gated channel auxiliary subunit alpha2delta 1	protein-coding
hypermethylation	chr16	16418305	16419297	chr16:16418305-16419297	TTS (NR_106766).2	TTS (NR_106766).2	356	NR_106971	102465684	NR_106971	MIR6511A4	microRNA 6511a-4	ncRNA
hypermethylation	chr16	15019654	15020646	chr16:15019654-15020646	TTS (NR_106766)	TTS (NR_106766)	356	NR_106971	102465684	NR_106971	MIR6511A4	microRNA 6511a-4	ncRNA
hypermethylation	chr16	18437083	18438075	chr16:18437083-18438075	TTS (NR_106766).4	TTS (NR_106766).4	357	NR_106969	102466812	NR_106969	MIR6511A2	microRNA 6511a-2	ncRNA
hypermethylation	chr19	33165266	33168099	chr19:33165266-33168099	promoter-TSS (NM_032139)	promoter-TSS (NM_032139)	369	NM_207391	388531	NM_207391	RGS9BP	regulator of G protein signaling 9 binding protein	protein-coding
hypermethylation	chr9	67786151	67786354	chr9:67786151-67786354	non-coding (NR_103833, exon 2 of 2)	non-coding (NR_103833, exon 2 of 2)	373	NR_103833	100131997	NR_103833	FAM27E3	family with sequence similarity 27 member E3	ncRNA
hypermethylation	chr20	26188638	26190348	chr20:26188638-26190348	promoter-TSS (NR_030386)	promoter-TSS (NR_030386)	376	NR_040095	284801	NR_040095	MIR663AHG	MIR663A host gene	ncRNA
hypermethylation	chr9	68408548	68409592	chr9:68408548-68409592	non-coding (NR_146625, exon 1 of 2)	non-coding (NR_146625, exon 1 of 2)	395	NR_146626	203274	NR_146625	LINC00537	long intergenic non-protein coding RNA 537	ncRNA
hypermethylation	chr1	145208944	145210075	chr1:145208944-145210075	intron (NM_203458, intron 1 of 4)	CpG	396	NM_203458	388677	NM_203458	NOTCH2NL	notch 2 N-terminal like	protein-coding
hypermethylation	chr8	86748020	86749847	chr8:86748020-86749847	non-coding (NR_003594, exon 1 of 1).4	non-coding (NR_003594, exon 1 of 1).4	406	NR_003594	100288527	NR_003594	REXO1L2P	REXO1 like 2, pseudogene	pseudo
hypermethylation	chrX	51453549	51454481	chrX:51453549-51454481	exon (NM_001355277, exon 1 of 1).2	exon (NM_001355277, exon 1 of 1).2	407	NM_001355278	441495	NM_001355278	CENPVL2	centromere protein V like 2	protein-coding
hypermethylation	chr8	86566584	86568411	chr8:86566584-86568411	non-coding (NR_003594, exon 1 of 1)	non-coding (NR_003594, exon 1 of 1)	408	NR_003594	100288527	NR_003594	REXO1L2P	REXO1 like 2, pseudogene	pseudo
hypermethylation	chr8	86802276	86804103	chr8:86802276-86804103	non-coding (NR_003594, exon 1 of 1).8	non-coding (NR_003594, exon 1 of 1).8	408	NR_003594	100288527	NR_003594	REXO1L2P	REXO1 like 2, pseudogene	pseudo
hypermethylation	chr8	86573421	86575248	chr8:86573421-86575248	non-coding (NR_003594, exon 1 of 1).2	non-coding (NR_003594, exon 1 of 1).2	408	NR_003594	100288527	NR_003594	REXO1L2P	REXO1 like 2, pseudogene	pseudo
hypermethylation	chr8	86756440	86758267	chr8:86756440-86758267	non-coding (NR_003594, exon 1 of 1).5	non-coding (NR_003594, exon 1 of 1).5	408	NR_003594	100288527	NR_003594	REXO1L2P	REXO1 like 2, pseudogene	pseudo
hypermethylation	chr8	86838850	86840677	chr8:86838850-86840677	non-coding (NR_003594, exon 1 of 1).10	non-coding (NR_003594, exon 1 of 1).10	408	NR_003594	100288527	NR_003594	REXO1L2P	REXO1 like 2, pseudogene	pseudo
hypermethylation	chr8	86814469	86816296	chr8:86814469-86816296	non-coding (NR_003594, exon 1 of 1).9	non-coding (NR_003594, exon 1 of 1).9	408	NR_003594	100288527	NR_003594	REXO1L2P	REXO1 like 2, pseudogene	pseudo
hypermethylation	chr8	86787001	86788828	chr8:86787001-86788828	non-coding (NR_003594, exon 1 of 1).7	non-coding (NR_003594, exon 1 of 1).7	408	NR_003594	100288527	NR_003594	REXO1L2P	REXO1 like 2, pseudogene	pseudo
hypermethylation	chr8	86726566	86728398	chr8:86726566-86728398	non-coding (NR_003594, exon 1 of 1).3	non-coding (NR_003594, exon 1 of 1).3	409	NR_003594	100288527	NR_003594	REXO1L2P	REXO1 like 2, pseudogene	pseudo
hypermethylation	chr3	170136242	170137886	chr3:170136242-170137886	exon (NM_005602, exon 1 of 3)	exon (NM_005602, exon 1 of 3)	411	NM_005602	5010	NM_005602	CLDN11	claudin 11	protein-coding
hypermethylation	chrX	152240131	152242299	chrX:152240131-152242299	intron (NM_032882, intron 1 of 1)	CpG	418	NM_032882	84968	NM_032882	PNMA6A	PNMA family member 6A	protein-coding
hypermethylation	chr1	120611348	120612440	chr1:120611348-120612440	intron (NM_024408, intron 1 of 33)	CpG	423	NM_001200001	4853	NM_024408	NOTCH2	notch 2	protein-coding
hypermethylation	chr2	96700231	96700903	chr2:96700231-96700903	5' UTR (NM_001321529, exon 1 of 21)	5' UTR (NM_001321529, exon 1 of 21)	426	NM_001321525	150763	NM_207328	GPAT2	glycerol-3-phosphate acyltransferase 2, mitochondrial	protein-coding
hypermethylation	chr21	32929927	32932017	chr21:32929927-32932017	promoter-TSS (NM_001321023)	promoter-TSS (NM_001321023)	428	NM_001353690	7074	NM_003253	TIAM1	T cell lymphoma invasion and metastasis 1	protein-coding
hypermethylation	chr2	16079801	16083032	chr2:16079801-16083032	intron (NM_001329968, intron 1 of 2)	CpG	429	NM_006316	10408	NM_006316	MYCNOS	MYCN opposite strand	protein-coding
hypermethylation	chr18	44548964	44550756	chr18:44548964-44550756	exon (NM_001100817, exon 1 of 1)	exon (NM_001100817, exon 1 of 1)	438	NM_001100817	728929	NM_001100817	ELOA3B	elongin A3 family member B	protein-coding
hypermethylation	chr18	44543037	44544829	chr18:44543037-44544829	exon (NM_001354366, exon 1 of 1)	exon (NM_001354366, exon 1 of 1)	438	NM_001354366	107983955	NM_001354366	ELOA3C	elongin A3 family member C	protein-coding
hypermethylation	chr18	44554879	44556671	chr18:44554879-44556671	exon (NM_001354366, exon 1 of 1).3	exon (NM_001354366, exon 1 of 1).3	438	NM_001354366	107983955	NM_001354366	ELOA3C	elongin A3 family member C	protein-coding
hypermethylation	chr19	58907453	58908422	chr19:58907453-58908422	exon (NM_001195135, exon 1 of 1)	exon (NM_001195135, exon 1 of 1)	480	NM_001195135	646862	NM_001195135	RNF225	ring finger protein 225	protein-coding
hypermethylation	chr3	13919939	13922335	chr3:13919939-13922335	intron (NM_004625, intron 1 of 3)	CpG	481	NM_004625	7476	NM_004625	WNT7A	Wnt family member 7A	protein-coding
hypermethylation	chr17	29994	31868	chr17:29994-31868	exon (NM_003585, exon 1 of 6)	exon (NM_003585, exon 1 of 6)	490	NM_003585	8447	NM_003585	DOC2B	double C2 domain beta	protein-coding
hypermethylation	chr7	87563342	87564571	chr7:87563342-87564571	intron (NM_001324417, intron 1 of 29)	CpG	498	NM_021721	53616	NM_004194	ADAM22	ADAM metallopeptidase domain 22	protein-coding
hypermethylation	chr3	136537559	136539204	chr3:136537559-136539204	5' UTR (NM_025246, exon 1 of 2)	5' UTR (NM_025246, exon 1 of 2)	520	NM_001097599	80723	NM_025246	SLC35G2	solute carrier family 35 member G2	protein-coding
hypermethylation	chr8	86774807	86776407	chr8:86774807-86776407	non-coding (NR_003594, exon 1 of 1).6	non-coding (NR_003594, exon 1 of 1).6	521	NR_003594	100288527	NR_003594	REXO1L2P	REXO1 like 2, pseudogene	pseudo
hypermethylation	chr10	123356616	123358285	chr10:123356616-123358285	intron (NM_000141, intron 1 of 17)	CpG	522	NM_000141	2263	NM_000141	FGFR2	fibroblast growth factor receptor 2	protein-coding
hypermethylation	chr9	66493170	66494106	chr9:66493170-66494106	promoter-TSS (NR_024496)	promoter-TSS (NR_024496)	532	NR_135128	100132249	NR_135128	LOC100132249	uncharacterized LOC100132249	ncRNA
hypermethylation	chr17	46673532	46674181	chr17:46673532-46674181	exon (NM_018952, exon 4 of 4)	exon (NM_018952, exon 4 of 4)	536	NR_110330	404266	NR_033201	HOXB-AS3	HOXB cluster antisense RNA 3	ncRNA
hypermethylation	chr9	102581791	102587561	chr9:102581791-102587561	5' UTR (NM_006981, exon 1 of 8)	5' UTR (NM_006981, exon 1 of 8)	539	NM_173200	8013	NM_006981	NR4A3	nuclear receptor subfamily 4 group A member 3	protein-coding
hypermethylation	chr1	40235767	40237190	chr1:40235767-40237190	exon (NM_022120, exon 1 of 1)	exon (NM_022120, exon 1 of 1)	542	NM_022120	64064	NM_022120	OXCT2	3-oxoacid CoA-transferase 2	protein-coding
hypermethylation	chr10	116163391	116164599	chr10:116163391-116164599	intron (NM_001351068, intron 1 of 19)	CpG	542	NM_001351072	84632	NM_032550	AFAP1L2	actin filament associated protein 1 like 2	protein-coding
hypermethylation	chr1	53527572	53528974	chr1:53527572-53528974	intron (NM_153703, intron 1 of 10)	CpG	549	NM_153703	127435	NM_153703	PODN	podocan	protein-coding
hypermethylation	chr9	69196765	69198212	chr9:69196765-69198212	non-coding (NR_147036, exon 1 of 7)	non-coding (NR_147036, exon 1 of 7)	555	NR_147036	440896	NR_015361	LOC440896	uncharacterized LOC440896	ncRNA
hypermethylation	chr15	81071267	81073220	chr15:81071267-81073220	intron (NM_018689, intron 1 of 28)	CpG	559	NM_001293304	57214	NM_018689	CEMIP	cell migration inducing hyaluronidase 1	protein-coding
hypermethylation	chr1	16860873	16862296	chr1:16860873-16862296	non-coding (NR_135765, exon 1 of 2)	non-coding (NR_135765, exon 1 of 2)	563	NR_135764	100132147	NR_135764	LINC01783	long intergenic non-protein coding RNA 1783	ncRNA
hypermethylation	chr2	133110316	133111319	chr2:133110316-133111319	non-coding (NR_135203, exon 1 of 1)	non-coding (NR_135203, exon 1 of 1)	577	NR_135203	339742	NR_135203	FAM201B	family with sequence similarity 201 member B	ncRNA
hypermethylation	chr1	228194096	228196512	chr1:228194096-228196512	intron (NM_033131, intron 1 of 3)	CpG	581	NM_033131	89780	NM_033131	WNT3A	Wnt family member 3A	protein-coding
hypermethylation	chr22	21903231	21905437	chr22:21903231-21905437	exon (NM_001128635, exon 1 of 1).2	exon (NM_001128635, exon 1 of 1).2	598	NM_001256355	7332	NM_003347	UBE2L3	ubiquitin conjugating enzyme E2 L3	protein-coding
hypermethylation	chr17	31618345	31620465	chr17:31618345-31620465	5' UTR (NM_183377, exon 1 of 10)	5' UTR (NM_183377, exon 1 of 10)	601	NM_183377	40	NM_001094	ASIC2	acid sensing ion channel subunit 2	protein-coding
hypermethylation	chr16	88518729	88522514	chr16:88518729-88522514	intron (NM_153813, intron 1 of 9)	CpG-9711	607	NM_153813	161882	NM_153813	ZFPM1	zinc finger protein, FOG family member 1	protein-coding
hypermethylation	chr10	98272207	98273939	chr10:98272207-98273939	intron (NM_012465, intron 1 of 20)	CpG	610	NM_012465	7093	NM_012465	TLL2	tolloid like 2	protein-coding
hypermethylation	chr4	122871412	122873182	chr4:122871412-122873182	intron (NM_001130698, intron 1 of 11)	CpG	612	NM_001130698	7222	NM_003305	TRPC3	transient receptor potential cation channel subfamily C member 3	protein-coding
hypermethylation	chr18	25755414	25758175	chr18:25755414-25758175	intron (NM_001792, intron 1 of 15)	CpG	616	NM_001792	1000	NM_001792	CDH2	cadherin 2	protein-coding
hypermethylation	chr1	148901724	148903203	chr1:148901724-148903203	TTS (NR_136328)	TTS (NR_136328)	618	NR_111000	101060524	NR_111000	LOC101060524	D(1B) dopamine receptor-like	pseudo
hypermethylation	chrX	120089336	120090305	chrX:120089336-120090305	exon (NM_001080140, exon 1 of 3)	exon (NM_001080140, exon 1 of 3)	634	NM_001080140	653282	NM_001080140	CT47A7	cancer/testis antigen family 47, member A7	protein-coding
hypermethylation	chrX	120113660	120114629	chrX:120113660-120114629	exon (NM_001080139, exon 1 of 3)	exon (NM_001080139, exon 1 of 3)	634	NM_001080137	728036	NM_001080137	CT47A10	cancer/testis antigen family 47, member A10	protein-coding
hypermethylation	chrX	120069894	120070863	chrX:120069894-120070863	exon (NM_001080138, exon 1 of 3).2	exon (NM_001080138, exon 1 of 3).2	634	NM_001080139	728049	NM_001080139	CT47A8	cancer/testis antigen family 47, member A8	protein-coding
hypermethylation	chrX	120094219	120095188	chrX:120094219-120095188	exon (NM_001080141, exon 1 of 3).9	exon (NM_001080141, exon 1 of 3).9	634	NM_001080141	728062	NM_001080141	CT47A6	cancer/testis antigen family 47, member A6	protein-coding
hypermethylation	chrX	120079615	120080584	chrX:120079615-120080584	exon (NM_001080139, exon 1 of 3).2	exon (NM_001080139, exon 1 of 3).2	634	NM_001080141	728062	NM_001080141	CT47A6	cancer/testis antigen family 47, member A6	protein-coding
hypermethylation	chrX	120099080	120100049	chrX:120099080-120100049	exon (NM_173571, exon 1 of 3).6	exon (NM_173571, exon 1 of 3).6	634	NM_001080141	728062	NM_001080141	CT47A6	cancer/testis antigen family 47, member A6	protein-coding
hypermethylation	chrX	120103940	120104909	chrX:120103940-120104909	exon (NM_173571, exon 1 of 3).7	exon (NM_173571, exon 1 of 3).7	634	NM_001080142	728072	NM_001080142	CT47A5	cancer/testis antigen family 47, member A5	protein-coding
hypermethylation	chrX	120074755	120075724	chrX:120074755-120075724	exon (NM_001080138, exon 1 of 3).3	exon (NM_001080138, exon 1 of 3).3	634	NM_001080143	728075	NM_001080143	CT47A4	cancer/testis antigen family 47, member A4	protein-coding
hypermethylation	chrX	120108800	120109769	chrX:120108800-120109769	exon (NM_001242922, exon 1 of 3)	exon (NM_001242922, exon 1 of 3)	634	NM_001080144	728082	NM_001080144	CT47A3	cancer/testis antigen family 47, member A3	protein-coding
hypermethylation	chrX	120084476	120085445	chrX:120084476-120085445	exon (NM_173571, exon 1 of 3).5	exon (NM_173571, exon 1 of 3).5	634	NM_001080144	728082	NM_001080144	CT47A3	cancer/testis antigen family 47, member A3	protein-coding
hypermethylation	chrX	120118520	120119489	chrX:120118520-120119489	exon (NM_001080141, exon 1 of 3)	exon (NM_001080141, exon 1 of 3)	634	NM_001080146	728096	NM_001080146	CT47A1	cancer/testis antigen family 47, member A1	protein-coding
hypermethylation	chrX	120065033	120066002	chrX:120065033-120066002	exon (NM_001080138, exon 1 of 3)	exon (NM_001080138, exon 1 of 3)	634	NM_001242922	100507170	NM_001242922	CT47A12	cancer/testis antigen family 47, member A12	protein-coding
hypermethylation	chr16	69139628	69141900	chr16:69139628-69141900	promoter-TSS (NM_005329)	promoter-TSS (NM_005329)	635	NM_138612	3038	NM_005329	HAS3	hyaluronan synthase 3	protein-coding
hypermethylation	chr5	132160904	132161809	chr5:132160904-132161809	exon (NM_001172700, exon 4 of 10)	exon (NM_001172700, exon 4 of 10)	646	NM_133456	134549	NM_133456	SHROOM1	shroom family member 1	protein-coding
hypermethylation	chr2	110744375	110746047	chr2:110744375-110746047	non-coding (NR_046110, exon 2 of 4)	non-coding (NR_046110, exon 2 of 4)	654	NR_046110	440894	NR_046110	LINC01123	long intergenic non-protein coding RNA 1123	ncRNA
hypermethylation	chr2	111140611	111142283	chr2:111140611-111142283	non-coding (NR_046110, exon 2 of 4).2	non-coding (NR_046110, exon 2 of 4).2	655	NR_046111	440894	NR_046110	LINC01123	long intergenic non-protein coding RNA 1123	ncRNA
hypermethylation	chr11	2290104	2292932	chr11:2290104-2292932	exon (NM_005170, exon 1 of 2)	exon (NM_005170, exon 1 of 2)	664	NM_005170	430	NM_005170	ASCL2	achaete-scute family bHLH transcription factor 2	protein-coding
hypermethylation	chr15	73659860	73662015	chr15:73659860-73662015	5' UTR (NM_005477, exon 1 of 8)	5' UTR (NM_005477, exon 1 of 8)	668	NM_005477	10021	NM_005477	HCN4	hyperpolarization activated cyclic nucleotide gated potassium channel 4	protein-coding
hypermethylation	chr14	38724254	38725537	chr14:38724254-38725537	exon (NM_175060, exon 1 of 1)	exon (NM_175060, exon 1 of 1)	680	NM_175060	161198	NM_175060	CLEC14A	C-type lectin domain containing 14A	protein-coding
hypermethylation	chr2	85359956	85362593	chr2:85359956-85362593	intron (NM_031283, intron 2 of 11)	CpG-15173	691	NM_031283	83439	NM_031283	TCF7L1	transcription factor 7 like 1	protein-coding
hypermethylation	chrX	119293025	119293391	chrX:119293025-119293391	exon (NM_032498, exon 2 of 4).2	exon (NM_032498, exon 2 of 4).2	692	NM_001099685	727940	NM_001099685	RHOXF2B	Rhox homeobox family member 2B	protein-coding
hypermethylation	chrX	119210782	119211148	chrX:119210782-119211148	exon (NM_032498, exon 2 of 4)	exon (NM_032498, exon 2 of 4)	693	NM_001099685	727940	NM_001099685	RHOXF2B	Rhox homeobox family member 2B	protein-coding
hypermethylation	chr9	70917888	70919111	chr9:70917888-70919111	exon (NM_199135, exon 1 of 1)	exon (NM_199135, exon 1 of 1)	716	NM_199135	286380	NM_199135	FOXD4L3	forkhead box D4 like 3	protein-coding
hypermethylation	chr10	22540707	22542739	chr10:22540707-22542739	non-coding (NR_038921, exon 1 of 1)	non-coding (NR_038921, exon 1 of 1)	722	NR_038921	100130992	NR_038921	LOC100130992	uncharacterized LOC100130992	ncRNA
hypermethylation	chr12	73948	74950	chr12:73948-74950	intron (NR_130745, intron 1 of 10)	CpG	724	NR_130745	100288778	NR_130745	LOC100288778	WASH complex subunit 1 pseudogene	pseudo
hypermethylation	chr11	43963626	43966048	chr11:43963626-43966048	3' UTR (NM_001145033, exon 1 of 1)	3' UTR (NM_001145033, exon 1 of 1)	731	NM_001145033	387763	NM_001145033	C11orf96	chromosome 11 open reading frame 96	protein-coding
hypermethylation	chr6	31782872	31785190	chr6:31782872-31785190	exon (NM_005345, exon 1 of 1)	exon (NM_005345, exon 1 of 1)	740	NM_005345	3303	NM_005345	HSPA1A	heat shock protein family A (Hsp70) member 1A	protein-coding
hypermethylation	chr9	42718086	42719561	chr9:42718086-42719561	exon (NM_199244, exon 1 of 1)	exon (NM_199244, exon 1 of 1)	757	NM_199244	349334	NM_199244	FOXD4L4	forkhead box D4 like 4	protein-coding
hypermethylation	chr5	40679502	40682081	chr5:40679502-40682081	intron (NM_000958, intron 1 of 2)	CpG	759	NM_000958	5734	NM_000958	PTGER4	prostaglandin E receptor 4	protein-coding
hypermethylation	chr9	70427403	70428878	chr9:70427403-70428878	exon (NM_199244, exon 1 of 1).2	exon (NM_199244, exon 1 of 1).2	759	NM_199244	349334	NM_199244	FOXD4L4	forkhead box D4 like 4	protein-coding
hypermethylation	chr1	147930918	147932478	chr1:147930918-147932478	non-coding (NR_148945, exon 1 of 2)	non-coding (NR_148945, exon 1 of 2)	762	NR_148945	100996740	NR_148945	LOC100996740	uncharacterized LOC100996740	ncRNA
hypermethylation	chr14	103987063	103989796	chr14:103987063-103989796	exon (NM_001823, exon 3 of 8)	exon (NM_001823, exon 3 of 8)	767	NM_001823	1152	NM_001823	CKB	creatine kinase B	protein-coding
hypermethylation	chr7	62858468	62858826	chr7:62858468-62858826	intron (NR_028349, intron 1 of 1).2	CpG	772	NR_028349	100287834	NR_028349	LOC100287834	uncharacterized LOC100287834	ncRNA
hypermethylation	chr1	1414034	1414532	chr1:1414034-1414532	intron (NM_001317238, intron 1 of 13)	CpG	788	NM_001317238	83858	NM_031921	ATAD3B	ATPase family, AAA domain containing 3B	protein-coding
hypermethylation	chr9	66457551	66458640	chr9:66457551-66458640	intron (NR_121647, intron 1 of 4)	CpG	806	NR_121647	103352539	NR_121647	LINC01410	long intergenic non-protein coding RNA 1410	ncRNA
hypermethylation	chr15	102501354	102502429	chr15:102501354-102502429	intron (NR_003659, intron 1 of 10)	CpG	875	NR_003659	374666	NM_199163	WASH3P	WAS protein family homolog 3 pseudogene	pseudo
hypermethylation	chr11	100998030	100999774	chr11:100998030-100999774	promoter-TSS (NR_073144)	promoter-TSS (NR_073144)	892	NM_001271161	5241	NM_000926	PGR	progesterone receptor	protein-coding
hypomethylation	chr17	59473060	59483266	chr17:59473060-59483266	intron (NM_005994, intron 1 of 6)	CpG-10965	906	NM_005994	6909	NM_005994	TBX2	T-box 2	protein-coding
hypermethylation	chr6	31795467	31797384	chr6:31795467-31797384	exon (NM_005346, exon 1 of 1).4	exon (NM_005346, exon 1 of 1).4	913	NM_005346	3304	NM_005346	HSPA1B	heat shock protein family A (Hsp70) member 1B	protein-coding
hypermethylation	chr9	120175253	120177496	chr9:120175253-120177496	intron (NM_014010, intron 1 of 21)	CpG	943	NM_014010	23245	NM_014010	ASTN2	astrotactin 2	protein-coding
hypermethylation	chr16	30216738	30217851	chr16:30216738-30217851	non-coding (NR_002556, exon 2 of 5).2	non-coding (NR_002556, exon 2 of 5).2	954	NR_002556	388242	NR_002556	LOC388242	SAGA complex associated factor 29 pseudogene	pseudo
hypermethylation	chr3	71630573	71633217	chr3:71630573-71633217	intron (NM_001012505, intron 1 of 6)	CpG-18683	1009	NM_001349341	27086	NM_032682	FOXP1	forkhead box P1	protein-coding
hypermethylation	chr22	21737975	21740181	chr22:21737975-21740181	exon (NM_001128635, exon 1 of 1)	exon (NM_001128635, exon 1 of 1)	1038	NM_001128635	440804	NM_001128635	RIMBP3B	RIMS binding protein 3B	protein-coding
hypermethylation	chr5	175487567	175488430	chr5:175487567-175488430	intron (NR_103794, intron 1 of 2)	CpG	1060	NR_103794	100996385	NR_103794	LOC100996385	uncharacterized LOC100996385	ncRNA
hypermethylation	chr6	34111735	34113944	chr6:34111735-34113944	intron (NM_000841, intron 1 of 10)	CpG	1075	NM_001282847	2914	NM_000841	GRM4	glutamate metabotropic receptor 4	protein-coding
hypermethylation	chr4	13543562	13546494	chr4:13543562-13546494	intron (NM_001189, intron 1 of 1)	CpG	1086	NM_001189	579	NM_001189	NKX3-2	NK3 homeobox 2	protein-coding
hypermethylation	chr16	67196792	67199988	chr16:67196792-67199988	TTS (NM_018378)	TTS (NM_018378)	1102	NM_001538	3299	NM_001538	HSF4	heat shock transcription factor 4	protein-coding
hypermethylation	chr2	172964762	172967857	chr2:172964762-172967857	exon (NM_004405, exon 2 of 3)	exon (NM_004405, exon 2 of 3)	1169	NM_004405	1746	NM_004405	DLX2	distal-less homeobox 2	protein-coding
hypermethylation	chr7	100806279	100809064	chr7:100806279-100809064	exon (NM_003378, exon 2 of 2)	exon (NM_003378, exon 2 of 2)	1181	NM_003378	7425	NM_003378	VGF	VGF nerve growth factor inducible	protein-coding
hypermethylation	chr9	69200368	69201591	chr9:69200368-69201591	exon (NM_001085476, exon 1 of 1)	exon (NM_001085476, exon 1 of 1)	1225	NM_001085476	653404	NM_001085476	FOXD4L6	forkhead box D4 like 6	protein-coding
hypermethylation	chr10	16561604	16563822	chr10:16561604-16563822	exon (NM_001010908, exon 1 of 2)	exon (NM_001010908, exon 1 of 2)	1291	NM_001010908	389941	NM_001010908	C1QL3	complement C1q like 3	protein-coding
hypermethylation	chrX	229278	229906	chrX:229278-229906	intron (NM_012227, intron 1 of 5)	CpG-27631	1295	NM_012227	8225	NM_012227	GTPBP6	GTP binding protein 6 (putative)	protein-coding
hypermethylation	chrY	179278	179906	chrY:179278-179906	intron (NM_012227, intron 1 of 5).2	CpG-28527	1295	NM_012227	8225	NM_012227	GTPBP6	GTP binding protein 6 (putative)	protein-coding
hypermethylation	chr16	31225956	31228264	chr16:31225956-31228264	TTS (NM_152901)	TTS (NM_152901)	1304	NM_152901	260434	NM_152901	PYDC1	pyrin domain containing 1	protein-coding
hypermethylation	chr16	18444748	18445066	chr16:18444748-18445066	non-coding (NR_146336, exon 4 of 35).2	non-coding (NR_146336, exon 4 of 35).2	1395	NR_146336	110006323	NR_146336	PKD1P4-NPIPA8	PKD1P4-NPIPA8 readthrough	pseudo
hypermethylation	chr7	27284639	27286237	chr7:27284639-27286237	intron (NM_001989, intron 2 of 2)	CpG-24164	1410	NR_120507	101410536	NR_120507	EVX1-AS	EVX1 antisense RNA	ncRNA
hypermethylation	chr22	20459267	20461473	chr22:20459267-20461473	exon (NM_015672, exon 1 of 1)	exon (NM_015672, exon 1 of 1)	1416	NM_015672	85376	NM_015672	RIMBP3	RIMS binding protein 3	protein-coding
hypermethylation	chr1	110610265	110613303	chr1:110610265-110613303	intron (NM_006492, intron 1 of 3)	CpG	1538	NM_006492	257	NM_006492	ALX3	ALX homeobox 3	protein-coding
hypermethylation	chr9	70176487	70177962	chr9:70176487-70177962	exon (NM_001126334, exon 1 of 1)	exon (NM_001126334, exon 1 of 1)	1591	NM_001126334	653427	NM_001126334	FOXD4L5	forkhead box D4 like 5	protein-coding
hypermethylation	chr13	57729693	57729894	chr13:57729693-57729894	exon (NM_001130407, exon 3 of 3)	exon (NM_001130407, exon 3 of 3)	1598	NM_198441	122183	NM_198441	PRR20A	proline rich 20A	protein-coding
hypermethylation	chr13	57736264	57736465	chr13:57736264-57736465	exon (NM_001130404, exon 3 of 3).2	exon (NM_001130404, exon 3 of 3).2	1598	NM_198441	122183	NM_198441	PRR20A	proline rich 20A	protein-coding
hypermethylation	chr13	57723120	57723321	chr13:57723120-57723321	exon (NM_001130407, exon 3 of 3).2	exon (NM_001130407, exon 3 of 3).2	1598	NM_001130406	729246	NM_001130406	PRR20D	proline rich 20D	protein-coding
hypermethylation	chr13	57716550	57716751	chr13:57716550-57716751	exon (NM_001130407, exon 3 of 3).3	exon (NM_001130407, exon 3 of 3).3	1598	NM_001130406	729246	NM_001130406	PRR20D	proline rich 20D	protein-coding
hypermethylation	chr13	57742829	57743030	chr13:57742829-57743030	exon (NM_001130404, exon 3 of 3).3	exon (NM_001130404, exon 3 of 3).3	1598	NM_001130407	729250	NM_001130407	PRR20E	proline rich 20E	protein-coding
hypermethylation	chr2	45169505	45171884	chr2:45169505-45171884	intron (NM_005413, intron 1 of 1)	CpG	1657	NM_005413	6496	NM_005413	SIX3	SIX homeobox 3	protein-coding
hypermethylation	chr3	194117601	194118988	chr3:194117601-194118988	exon (NM_004488, exon 2 of 2)	exon (NM_004488, exon 2 of 2)	1701	NM_004488	2814	NM_004488	GP5	glycoprotein V platelet	protein-coding
hypermethylation	chr1	44871109	44874047	chr1:44871109-44874047	intron (NM_018150, intron 1 of 14)	CpG	1746	NM_001319956	55182	NM_018150	RNF220	ring finger protein 220	protein-coding
hypermethylation	chr1	155051155	155055291	chr1:155051155-155055291	intron (NM_004952, intron 1 of 4)	CpG	1875	NM_004952	1944	NM_004952	EFNA3	ephrin A3	protein-coding
hypermethylation	chr16	16424958	16425595	chr16:16424958-16425595	non-coding (NR_036447, exon 22 of 31)	non-coding (NR_036447, exon 22 of 31)	2114	NR_107061	102466259	NR_107061	MIR6770-3	microRNA 6770-3	ncRNA
hypermethylation	chr16	18470834	18471471	chr16:18470834-18471471	non-coding (NR_146331, exon 28 of 38)	non-coding (NR_146331, exon 28 of 38)	2115	NR_107060	102465908	NR_107060	MIR6770-2	microRNA 6770-2	ncRNA
hypermethylation	chr1	16973485	16975045	chr1:16973485-16975045	intron (NR_027504, intron 6 of 13)	CpG-513	2196	NR_027504	11209	NR_027504	MST1P2	macrophage stimulating 1 pseudogene 2	pseudo
hypermethylation	chr20	62718472	62719016	chr20:62718472-62719016	intron (NM_001200019, intron 2 of 5)	CpG	2375	NM_001200019	4987	NM_000913	OPRL1	opioid related nociceptin receptor 1	protein-coding
hypermethylation	chr9	68410746	68411413	chr9:68410746-68411413	intron (NR_146625, intron 1 of 1)	CpG	2404	NR_146626	203274	NR_146625	LINC00537	long intergenic non-protein coding RNA 537	ncRNA
hypermethylation	chr16	16413782	16414035	chr16:16413782-16414035	non-coding (NR_146336, exon 9 of 35)	non-coding (NR_146336, exon 9 of 35)	2442	NR_036447	339044	NR_036447	PKD1P1	polycystin 1, transient receptor potential channel interacting pseudogene 1	pseudo
hypermethylation	chr16	9047396	9048075	chr16:9047396-9048075	intron (NM_003470, intron 1 of 30)	CpG	2502	NM_001321858	7874	NM_003470	USP7	ubiquitin specific peptidase 7	protein-coding
hypermethylation	chr7	1977286	1977912	chr7:1977286-1977912	intron (NM_001013836, intron 16 of 18)	CpG	2587	NM_001304525	8379	NM_003550	MAD1L1	mitotic arrest deficient 1 like 1	protein-coding
hypomethylation	chr5	3594467	3603054	chr5:3594467-3603054	intron (NM_024337, intron 1 of 3)	CpG-20542	2592	NM_024337	79192	NM_024337	IRX1	iroquois homeobox 1	protein-coding
hypermethylation	chr16	18443468	18443881	chr16:18443468-18443881	intron (NR_146336, intron 6 of 34).2	CpG-8925	2628	NR_146336	110006323	NR_146336	PKD1P4-NPIPA8	PKD1P4-NPIPA8 readthrough	pseudo
hypermethylation	chr19	39260374	39262631	chr19:39260374-39262631	TTS (NM_002307)	TTS (NM_002307)	2655	NM_002307	3963	NM_002307	LGALS7	galectin 7	protein-coding
hypermethylation	chrY	1458128	1458426	chrY:1458128-1458426	exon (NM_001636, exon 2 of 4).2	exon (NM_001636, exon 2 of 4).2	2762	NM_001636	293	NM_001636	SLC25A6	solute carrier family 25 member 6	protein-coding
hypermethylation	chrX	1508128	1508426	chrX:1508128-1508426	exon (NM_001636, exon 2 of 4)	exon (NM_001636, exon 2 of 4)	2762	NM_001636	293	NM_001636	SLC25A6	solute carrier family 25 member 6	protein-coding
hypermethylation	chrY	177531	178511	chrY:177531-178511	intron (NM_012227, intron 3 of 5).2	CpG	2866	NM_012227	8225	NM_012227	GTPBP6	GTP binding protein 6 (putative)	protein-coding
hypermethylation	chrX	227531	228511	chrX:227531-228511	intron (NM_012227, intron 3 of 5)	CpG	2866	NM_012227	8225	NM_012227	GTPBP6	GTP binding protein 6 (putative)	protein-coding
hypermethylation	chr1	147621204	147621964	chr1:147621204-147621964	intron (NR_110864, intron 1 of 22).2	CpG	2885	NR_046188	200030	NM_183372	NBPF11	NBPF member 11	protein-coding
hypermethylation	chr1	146079368	146080128	chr1:146079368-146080128	intron (NR_110864, intron 1 of 22)	CpG	2885	NR_110864	200030	NM_183372	NBPF11	NBPF member 11	protein-coding
hypermethylation	chr5	140871064	140872335	chr5:140871064-140872335	TTS (NM_032407)	TTS (NM_032407)	2891	NM_032407	56097	NM_018929	PCDHGC5	protocadherin gamma subfamily C, 5	protein-coding
hypermethylation	chr1	1571032	1571470	chr1:1571032-1571470	intron (NM_001291345, intron 20 of 20)	CpG	3092	NR_002946	8511	NR_002946	MMP23A	matrix metallopeptidase 23A (pseudogene)	pseudo
hypermethylation	chr1	1634252	1634690	chr1:1634252-1634690	intron (NM_033529, intron 19 of 19)	CpG	3093	NR_002946	8511	NR_002946	MMP23A	matrix metallopeptidase 23A (pseudogene)	pseudo
hypermethylation	chr5	76372882	76373720	chr5:76372882-76373720	exon (NM_032367, exon 3 of 3)	exon (NM_032367, exon 3 of 3)	3095	NR_003014	677828	NR_003014	SNORA47	small nucleolar RNA, H/ACA box 47	snoRNA
hypermethylation	chr1	147997265	147997537	chr1:147997265-147997537	intron (NR_148945, intron 1 of 1)	CpG	3255	NR_104086	101954277	NR_104086	RNVU1-19	RNA, variant U1 small nuclear 19	snRNA
hypermethylation	chr6	167587354	167587559	chr6:167587354-167587559	exon (NM_001145121, exon 3 of 8)	exon (NM_001145121, exon 3 of 8)	3375	NM_001145121	401285	NM_001013683	TCP10L2	t-complex 10 like 2	protein-coding
hypomethylation	chr1	156186237	156186647	chr1:156186237-156186647	intron (NM_001199664, intron 1 of 4)	CpG	3663	NM_001199662	100527963	NM_001199661	PMF1-BGLAP	PMF1-BGLAP readthrough	protein-coding
hypermethylation	chr2	240981401	240981865	chr2:240981401-240981865	Intergenic	CpG	3856	NM_173351	150681	NM_173351	OR6B3	olfactory receptor family 6 subfamily B member 3	protein-coding
hypomethylation	chr7	1269165	1282864	chr7:1269165-1282864	exon (NM_001080461, exon 3 of 3)	exon (NM_001080461, exon 3 of 3)	3996	NM_001080461	340260	NM_001080461	UNCX	UNC homeobox	protein-coding
hypermethylation	chr1	327790	328229	chr1:327790-328229	non-coding (NR_028322, exon 3 of 3)	non-coding (NR_028322, exon 3 of 3)	4117	NR_028325	100132062	NR_028325	LOC100132062	uncharacterized LOC100132062	ncRNA
hypermethylation	chr5	180754405	180754844	chr5:180754405-180754844	non-coding (NR_028322, exon 3 of 3).2	non-coding (NR_028322, exon 3 of 3).2	4117	NR_028327	100133331	NR_028327	LOC100133331	uncharacterized LOC100133331	ncRNA
hypermethylation	chr7	157262951	157263458	chr7:157262951-157263458	intron (NR_110157, intron 1 of 3)	CpG	4279	NR_110157	101927914	NR_110157	LOC101927914	uncharacterized LOC101927914	ncRNA
hypermethylation	chr11	127338	127777	chr11:127338-127777	non-coding (NR_028326, exon 3 of 3)	non-coding (NR_028326, exon 3 of 3)	4296	NR_028326	100133161	NR_028326	LINC01001	long intergenic non-protein coding RNA 1001	ncRNA
hypermethylation	chr3	159480946	159483023	chr3:159480946-159483023	intron (NM_001197108, intron 1 of 6)	CpG	4417	NR_121669	100874433	NR_121669	IQCJ-SCHIP1-AS1	IQCJ-SCHIP1 readthrough antisense RNA 1	ncRNA
hypermethylation	chrY	1667005	1670627	chrY:1667005-1670627	intron (NM_005088, intron 4 of 4).2	CpG-28588	4468	NM_004043	438	NM_004043	ASMT	acetylserotonin O-methyltransferase	protein-coding
hypermethylation	chrX	1717005	1720627	chrX:1717005-1720627	intron (NM_005088, intron 4 of 4)	CpG-27692	4468	NM_004043	438	NM_004043	ASMT	acetylserotonin O-methyltransferase	protein-coding
hypermethylation	chr3	195452004	195452645	chr3:195452004-195452645	exon (NM_001282506, exon 2 of 4)	exon (NM_001282506, exon 2 of 4)	4571	NM_020790	200958	NM_020790	MUC20	mucin 20, cell surface associated	protein-coding
hypermethylation	chr4	190942734	190944898	chr4:190942734-190944898	Intergenic	CpG	4596	NM_001286820	448831	NM_001005217	FRG2	FSHD region gene 2	protein-coding
hypermethylation	chr9	70922045	70922723	chr9:70922045-70922723	Intergenic	CpG	4601	NM_199135	286380	NM_199135	FOXD4L3	forkhead box D4 like 3	protein-coding
hypermethylation	chrX	1506139	1506487	chrX:1506139-1506487	intron (NM_001636, intron 2 of 3)	CpG-27676	4726	NM_001636	293	NM_001636	SLC25A6	solute carrier family 25 member 6	protein-coding
hypermethylation	chrY	1456139	1456487	chrY:1456139-1456487	intron (NM_001636, intron 2 of 3).2	CpG-28572	4726	NM_001636	293	NM_001636	SLC25A6	solute carrier family 25 member 6	protein-coding
hypermethylation	chrX	152244497	152246665	chrX:152244497-152246665	Intergenic	CpG	4784	NM_032882	84968	NM_032882	PNMA6A	PNMA family member 6A	protein-coding
hypermethylation	chr5	92923487	92924497	chr5:92923487-92924497	exon (NM_005654, exon 2 of 3)	exon (NM_005654, exon 2 of 3)	4949	NM_005654	7025	NM_005654	NR2F1	nuclear receptor subfamily 2 group F member 1	protein-coding
hypermethylation	chr1	1452701	1453199	chr1:1452701-1453199	intron (NM_001170535, intron 3 of 15)	CpG	5040	NM_001170536	55210	NM_018188	ATAD3A	ATPase family, AAA domain containing 3A	protein-coding
hypermethylation	chr12	132633217	132635301	chr12:132633217-132635301	intron (NM_024078, intron 9 of 14)	CpG-6087	5287	NM_024078	79050	NM_024078	NOC4L	nucleolar complex associated 4 homolog	protein-coding
hypermethylation	chrY	1455258	1455709	chrY:1455258-1455709	3' UTR (NM_001636, exon 4 of 4).2	3' UTR (NM_001636, exon 4 of 4).2	5556	NM_001636	293	NM_001636	SLC25A6	solute carrier family 25 member 6	protein-coding
hypermethylation	chrX	1505258	1505709	chrX:1505258-1505709	3' UTR (NM_001636, exon 4 of 4)	3' UTR (NM_001636, exon 4 of 4)	5556	NM_001636	293	NM_001636	SLC25A6	solute carrier family 25 member 6	protein-coding
hypermethylation	chr5	309705	310136	chr5:309705-310136	intron (NM_013232, intron 4 of 5)	CpG	5629	NM_020731	57491	NM_020731	AHRR	aryl-hydrocarbon receptor repressor	protein-coding
hypermethylation	chr16	86549069	86550512	chr16:86549069-86550512	Intergenic	CpG	5657	NM_001451	2294	NM_001451	FOXF1	forkhead box F1	protein-coding
hypermethylation	chr1	147618355	147619209	chr1:147618355-147619209	intron (NR_110864, intron 1 of 22).2	CpG	5687	NR_046188	200030	NM_183372	NBPF11	NBPF member 11	protein-coding
hypermethylation	chr1	146076519	146077373	chr1:146076519-146077373	intron (NR_110864, intron 1 of 22)	CpG	5687	NR_110864	200030	NM_183372	NBPF11	NBPF member 11	protein-coding
hypermethylation	chr16	89945514	89946323	chr16:89945514-89946323	intron (NM_014972, intron 1 of 17)	CpG	5924	NM_014972	22980	NM_014972	TCF25	transcription factor 25	protein-coding
hypomethylation	chr14	105963578	105963808	chr14:105963578-105963808	intron (NM_001134875, intron 5 of 7)	CpG	6107	NM_001134876	283643	NM_173608	TEDC1	tubulin epsilon and delta complex 1	protein-coding
hypermethylation	chr1	3559952	3561009	chr1:3559952-3561009	intron (NM_017818, intron 3 of 11)	CpG	6191	NM_017818	49856	NM_017818	WRAP73	WD repeat containing, antisense to TP73	protein-coding
hypermethylation	chr5	211678	212489	chr5:211678-212489	intron (NM_145265, intron 2 of 2)	CpG	6214	NM_145265	133957	NM_145265	CCDC127	coiled-coil domain containing 127	protein-coding
hypermethylation	chr6	29521110	29521833	chr6:29521110-29521833	Intergenic	CpG	6231	NM_006398	10537	NM_006398	UBD	ubiquitin D	protein-coding
hypermethylation	chrX	590429	592197	chrX:590429-592197	5' UTR (NM_006883, exon 2 of 6).2	5' UTR (NM_006883, exon 2 of 6).2	6234	NM_000451	6473	NM_000451	SHOX	short stature homeobox	protein-coding
hypermethylation	chrY	540429	542197	chrY:540429-542197	5' UTR (NM_006883, exon 2 of 6)	5' UTR (NM_006883, exon 2 of 6)	6234	NM_000451	6473	NM_000451	SHOX	short stature homeobox	protein-coding
hypermethylation	chr13	111109139	111109652	chr13:111109139-111109652	exon (NM_001267044, exon 5 of 5)	exon (NM_001267044, exon 5 of 5)	6239	NM_001267044	100129836	NM_001267044	COL4A2-AS2	COL4A2 antisense 2	protein-coding
hypermethylation	chr16	236022	237283	chr16:236022-237283	Intergenic	CpG	6319	NM_005331	3049	NM_005331	HBQ1	hemoglobin subunit theta 1	protein-coding
hypermethylation	chr1	1670756	1671101	chr1:1670756-1671101	exon (NM_001199787, exon 3 of 7)	exon (NM_001199787, exon 3 of 7)	6510	NM_182838	9906	NM_182838	SLC35E2A	solute carrier family 35 member E2A	protein-coding
hypermethylation	chrX	224019	224578	chrX:224019-224578	intron (NM_012227, intron 4 of 5)	CpG-27629	6589	NM_012227	8225	NM_012227	GTPBP6	GTP binding protein 6 (putative)	protein-coding
hypermethylation	chrY	174019	174578	chrY:174019-174578	intron (NM_012227, intron 4 of 5).2	CpG-28525	6589	NM_012227	8225	NM_012227	GTPBP6	GTP binding protein 6 (putative)	protein-coding
hypermethylation	chr19	55597977	55598887	chr19:55597977-55598887	intron (NM_017729, intron 13 of 14)	CpG-14396	6672	NM_017729	54869	NM_017729	EPS8L1	EPS8 like 1	protein-coding
hypermethylation	chr14	19403268	19403543	chr14:19403268-19403543	Intergenic	CpG	6706	NR_046104	642426	NR_046104	LINC02297	long intergenic non-protein coding RNA 2297	ncRNA
hypermethylation	chr17	36338443	36338798	chr17:36338443-36338798	intron (NM_001001418, intron 13 of 13).2	CpG	6863	NM_001355571	100510707	NM_001355571	TBC1D3J	TBC1 domain family member 3J	protein-coding
hypermethylation	chr5	210964	211328	chr5:210964-211328	intron (NM_145265, intron 2 of 2)	CpG	7151	NM_145265	133957	NM_145265	CCDC127	coiled-coil domain containing 127	protein-coding
hypermethylation	chr7	100815484	100816995	chr7:100815484-100816995	intron (NM_198571, intron 3 of 3)	CpG	7318	NM_198571	375607	NM_198571	NAT16	N-acetyltransferase 16 (putative)	protein-coding
hypermethylation	chr2	242948740	242952837	chr2:242948740-242952837	intron (NR_110220, intron 3 of 3)	CpG	7428	NR_149023	285097	NR_149023	LOC285097	uncharacterized FLJ38379	ncRNA
hypermethylation	chr16	18487934	18488547	chr16:18487934-18488547	non-coding (NR_146331, exon 5 of 38)	non-coding (NR_146331, exon 5 of 38)	7542	NR_146331	110006322	NR_146331	PKD1P5-LOC105376752	PKD1P5-LOC105376752 readthrough	pseudo
hypermethylation	chr17	78937159	78937414	chr17:78937159-78937414	intron (NM_020761, intron 33 of 33)	CpG	7727	NR_148968	400627	NR_148968	LOC400627	uncharacterized LOC400627	ncRNA
hypermethylation	chr20	61660249	61660881	chr20:61660249-61660881	intron (NR_033370, intron 1 of 4)	CpG	7815	NR_028295	100144596	NM_022099	LINC00029	long intergenic non-protein coding RNA 29	ncRNA
hypermethylation	chr7	101988784	101989041	chr7:101988784-101989041	exon (NM_001146210, exon 6 of 8)	exon (NM_001146210, exon 6 of 8)	7977	NM_001146210	729597	NM_001146210	SPDYE6	speedy/RINGO cell cycle regulator family member E6	protein-coding
hypermethylation	chr15	41793562	41795305	chr15:41793562-41795305	intron (NM_002220, intron 4 of 6)	CpG-7792	8377	NM_002220	3706	NM_002220	ITPKA	inositol-trisphosphate 3-kinase A	protein-coding
hypermethylation	chrX	3830054	3830653	chrX:3830054-3830653	intron (NR_146579, intron 1 of 3)	CpG	8430	NR_146579	729162	NR_146578	FAM239B	zinc finger protein 839 pseudogene	pseudo
hypermethylation	chrX	3791623	3792222	chrX:3791623-3792222	intron (NR_146581, intron 1 of 3)	CpG	8432	NR_146578	729162	NR_146578	FAM239B	zinc finger protein 839 pseudogene	pseudo
hypermethylation	chrX	3753203	3753802	chrX:3753203-3753802	intron (NR_034031, intron 1 of 4)	CpG	8433	NR_034031	389906	NM_001045547	LOC389906	zinc finger protein 839 pseudogene	pseudo
hypermethylation	chr8	142439683	142440547	chr8:142439683-142440547	intron (NM_032611, intron 4 of 4)	CpG	8627	NM_007079	11156	NM_007079	PTP4A3	protein tyrosine phosphatase type IVA, member 3	protein-coding
hypermethylation	chrX	1561933	1562774	chrX:1561933-1562774	intron (NM_001173473, intron 1 of 12)	CpG	9517	NM_001173474	8623	NM_004192	ASMTL	acetylserotonin O-methyltransferase like	protein-coding
hypermethylation	chrY	1511933	1512774	chrY:1511933-1512774	intron (NM_001173473, intron 1 of 12).2	CpG	9517	NM_001173474	8623	NM_004192	ASMTL	acetylserotonin O-methyltransferase like	protein-coding
hypermethylation	chrX	153872124	153872392	chrX:153872124-153872392	Intergenic	CpG	9595	NM_020994	30848	NM_020994	CTAG2	cancer/testis antigen 2	protein-coding
hypermethylation	chr16	1010335	1012198	chr16:1010335-1012198	intron (NM_001352017, intron 1 of 11)	CpG	9733	NM_001352021	64788	NM_022773	LMF1	lipase maturation factor 1	protein-coding
hypermethylation	chr22	21622176	21622503	chr22:21622176-21622503	intron (NM_001351304, intron 1 of 16)	CpG	9812	NM_001351304	728441	NM_001351304	GGT2	gamma-glutamyltransferase 2	protein-coding
hypermethylation	chr2	45155195	45157049	chr2:45155195-45157049	intron (NR_147195, intron 1 of 1)	CpG	9905	NR_147194	107985879	NR_147194	LINC01833	long intergenic non-protein coding RNA 1833	ncRNA
hypermethylation	chr17	36293827	36294182	chr17:36293827-36294182	intron (NM_001001418, intron 13 of 13)	CpG	9985	NM_001291466	102723859	NM_001291466	TBC1D3E	TBC1 domain family member 3E	protein-coding
hypermethylation	chr17	34746851	34747136	chr17:34746851-34747136	exon (NM_032258, exon 14 of 14).2	exon (NM_032258, exon 14 of 14).2	10000	NM_001291462	101060321	NM_001291462	TBC1D3G	TBC1 domain family member 3G	protein-coding
hypermethylation	chr17	34797903	34798187	chr17:34797903-34798187	exon (NM_001001417, exon 14 of 14)	exon (NM_001001417, exon 14 of 14)	10015	NM_032258	84218	NM_032258	TBC1D3F	TBC1 domain family member 3F	protein-coding
hypermethylation	chr11	89598462	89598825	chr11:89598462-89598825	Intergenic	CpG	10542	NM_001164397	642446	NM_001164397	TRIM64B	tripartite motif containing 64B	protein-coding
hypermethylation	chrY	2356770	2358703	chrY:2356770-2358703	exon (NM_004729, exon 2 of 2)	exon (NM_004729, exon 2 of 2)	10844	NM_001171135	9189	NM_004729	ZBED1	zinc finger BED-type containing 1	protein-coding
hypermethylation	chrX	2406770	2408703	chrX:2406770-2408703	exon (NM_004729, exon 2 of 2).2	exon (NM_004729, exon 2 of 2).2	10844	NM_001171135	9189	NM_004729	ZBED1	zinc finger BED-type containing 1	protein-coding
hypermethylation	chr4	1231813	1232229	chr4:1231813-1232229	exon (NM_001328, exon 2 of 9)	exon (NM_001328, exon 2 of 9)	10887	NM_001012614	1487	NM_001328	CTBP1	C-terminal binding protein 1	protein-coding
hypermethylation	chr9	129386112	129389231	chr9:129386112-129389231	intron (NM_001174146, intron 2 of 7)	CpG	10949	NM_001174146	4010	NM_002316	LMX1B	LIM homeobox transcription factor 1 beta	protein-coding
hypermethylation	chr5	755873	756254	chr5:755873-756254	intron (NR_147096, intron 5 of 13)	CpG	10971	NM_001351303	653082	NM_001351303	ZDHHC11B	zinc finger DHHC-type containing 11B	protein-coding
hypermethylation	chr1	6514108	6516325	chr1:6514108-6516325	intron (NM_031475, intron 10 of 12)	CpG	11039	NM_148965	8718	NM_003790	TNFRSF25	TNF receptor superfamily member 25	protein-coding
hypermethylation	chr16	33286888	33287849	chr16:33286888-33287849	Intergenic	CpG	11334	NR_033866	390705	NR_033866	LOC390705	protein phosphatase 2 regulatory subunit B'', beta pseudogene	pseudo
hypermethylation	chr22	47027366	47027910	chr22:47027366-47027910	intron (NM_015124, intron 2 of 18)	CpG	11339	NM_015124	23151	NM_015124	GRAMD4	GRAM domain containing 4	protein-coding
hypermethylation	chr12	42620654	42620993	chr12:42620654-42620993	intron (NR_135140, intron 2 of 6)	CpG	11347	NM_001190980	10138	NM_005748	YAF2	YY1 associated factor 2	protein-coding
hypermethylation	chrX	291398	295968	chrX:291398-295968	TTS (NM_013239)	TTS (NM_013239)	12298	NR_027231	283981	NR_027231	LINC00685	long intergenic non-protein coding RNA 685	ncRNA
hypermethylation	chrY	241398	245968	chrY:241398-245968	TTS (NM_013239).2	TTS (NM_013239).2	12298	NR_027231	283981	NR_027231	LINC00685	long intergenic non-protein coding RNA 685	ncRNA
hypermethylation	chr8	86554676	86556497	chr8:86554676-86556497	Intergenic	CpG	12319	NR_003594	100288527	NR_003594	REXO1L2P	REXO1 like 2, pseudogene	pseudo
hypermethylation	chr1	205312493	205313576	chr1:205312493-205313576	intron (NM_018203, intron 1 of 5)	CpG	13094	NM_018203	55220	NM_018203	KLHDC8A	kelch domain containing 8A	protein-coding
hypermethylation	chr16	2666266	2666707	chr16:2666266-2666707	intron (NR_015441, intron 3 of 3)	CpG	13101	NR_015441	652276	NR_015441	LOC652276	potassium channel tetramerization domain containing 5 pseudogene	pseudo
hypermethylation	chr2	87157803	87158009	chr2:87157803-87158009	intron (NM_001024457, intron 1 of 22)	CpG	13168	NM_001024457	400966	NM_001024457	RGPD1	RANBP2-like and GRIP domain containing 1	protein-coding
hypermethylation	chr13	111906741	111907579	chr13:111906741-111907579	intron (NM_001354060, intron 7 of 17)	CpG	13668	NM_001354055	8874	NM_003899	ARHGEF7	Rho guanine nucleotide exchange factor 7	protein-coding
hypermethylation	chrX	1557953	1558352	chrX:1557953-1558352	intron (NM_001173473, intron 2 of 12)	CpG-27683	13718	NM_001173474	8623	NM_004192	ASMTL	acetylserotonin O-methyltransferase like	protein-coding
hypermethylation	chr22	16217287	16217676	chr22:16217287-16217676	intron (NR_132385, intron 2 of 2)	CpG	13808	NR_132385	106146148	NR_132385	LINC01297	long intergenic non-protein coding RNA 1297	ncRNA
hypermethylation	chr6	100897080	100897621	chr6:100897080-100897621	intron (NM_005068, intron 4 of 10)	CpG-22393	14201	NM_005068	6492	NM_005068	SIM1	SIM bHLH transcription factor 1	protein-coding
hypomethylation	chr4	190986382	191013609	chr4:190986382-191013609	Intergenic	CpG	14338	NR_121644	100419743	NR_121644	DBET	D4Z4 binding element transcript (non-protein coding)	ncRNA
hypermethylation	chr2	242927444	242928053	chr2:242927444-242928053	intron (NR_110220, intron 3 of 3)	CpG	14914	NR_110592	102723927	NR_110592	LINC01238	long intergenic non-protein coding RNA 1238	ncRNA
hypermethylation	chrX	215714	216032	chrX:215714-216032	exon (NM_018390, exon 7 of 7)	exon (NM_018390, exon 7 of 7)	15014	NM_012227	8225	NM_012227	GTPBP6	GTP binding protein 6 (putative)	protein-coding
hypermethylation	chrY	165714	166032	chrY:165714-166032	exon (NM_018390, exon 7 of 7).2	exon (NM_018390, exon 7 of 7).2	15014	NM_012227	8225	NM_012227	GTPBP6	GTP binding protein 6 (putative)	protein-coding
hypermethylation	chr12	131371974	131372376	chr12:131371974-131372376	Intergenic	CpG	15636	NM_001300796	5901	NM_006325	RAN	RAN, member RAS oncogene family	protein-coding
hypermethylation	chrY	1421067	1421357	chrY:1421067-1421357	intron (NM_001267713, intron 3 of 9).2	CpG	15703	NM_001267713	3563	NM_002183	IL3RA	interleukin 3 receptor subunit alpha	protein-coding
hypermethylation	chrX	1471067	1471357	chrX:1471067-1471357	intron (NM_001267713, intron 3 of 9)	CpG	15703	NM_001267713	3563	NM_002183	IL3RA	interleukin 3 receptor subunit alpha	protein-coding
hypermethylation	chrX	331505	332418	chrX:331505-332418	intron (NM_013239, intron 1 of 12)	CpG	15729	NM_013239	28227	NM_013239	PPP2R3B	protein phosphatase 2 regulatory subunit B''beta	protein-coding
hypermethylation	chrY	281505	282418	chrY:281505-282418	intron (NM_013239, intron 1 of 12).2	CpG	15729	NM_013239	28227	NM_013239	PPP2R3B	protein phosphatase 2 regulatory subunit B''beta	protein-coding
hypermethylation	chr5	750991	751300	chr5:750991-751300	intron (NR_147095, intron 8 of 16)	CpG	15889	NM_001351303	653082	NM_001351303	ZDHHC11B	zinc finger DHHC-type containing 11B	protein-coding
hypermethylation	chr1	875730	878363	chr1:875730-878363	intron (NM_152486, intron 8 of 13)	CpG-18	15925	NM_152486	148398	NM_152486	SAMD11	sterile alpha motif domain containing 11	protein-coding
hypermethylation	chr22	18736898	18737848	chr22:18736898-18737848	intron (NR_136561, intron 7 of 8)	CpG	15946	NR_136561	642643	NR_136561	LINC01662	long intergenic non-protein coding RNA 1662	ncRNA
hypermethylation	chr1	1607898	1608243	chr1:1607898-1608243	exon (NM_001290264, exon 3 of 10)	exon (NM_001290264, exon 3 of 10)	16173	NM_001290264	728661	NM_001110781	SLC35E2B	solute carrier family 35 member E2B	protein-coding
hypomethylation	chr7	45002111	45002845	chr7:45002111-45002845	exon (NM_033054, exon 22 of 22)	exon (NM_033054, exon 22 of 22)	16226	NM_033054	64005	NM_033054	MYO1G	myosin IG	protein-coding
hypermethylation	chr2	241580724	241581282	chr2:241580724-241581282	Intergenic	CpG	16341	NM_005301	2859	NM_005301	GPR35	G protein-coupled receptor 35	protein-coding
hypermethylation	chr22	20639716	20640981	chr22:20639716-20640981	intron (NR_136569, intron 7 of 8)	CpG	16480	NR_136569	729461	NM_201401	LINC01660	long intergenic non-protein coding RNA 1660	ncRNA
hypermethylation	chr17	34507258	34507485	chr17:34507258-34507485	Intergenic	CpG	16776	NM_001001437	414062	NM_001001437	CCL3L3	C-C motif chemokine ligand 3 like 3	protein-coding
hypermethylation	chr8	663998	664794	chr8:663998-664794	intron (NM_207332, intron 2 of 5)	CpG	16843	NM_001303100	157697	NM_207332	ERICH1	glutamate rich 1	protein-coding
hypermethylation	chrY	248171	248549	chrY:248171-248549	intron (NM_013239, intron 12 of 12).2	CpG	16975	NR_027231	283981	NR_027231	LINC00685	long intergenic non-protein coding RNA 685	ncRNA
hypermethylation	chrX	298171	298549	chrX:298171-298549	intron (NM_013239, intron 12 of 12)	CpG	16975	NR_027231	283981	NR_027231	LINC00685	long intergenic non-protein coding RNA 685	ncRNA
hypermethylation	chr22	21537575	21538849	chr22:21537575-21538849	non-coding (NR_108107, exon 9 of 13)	non-coding (NR_108107, exon 9 of 13)	17020	NR_108107	642633	NM_201565	FAM230B	family with sequence similarity 230 member B (non-protein coding)	ncRNA
hypermethylation	chr20	61621172	61621541	chr20:61621172-61621541	Intergenic	CpG	17031	NM_080606	128408	NM_080606	BHLHE23	basic helix-loop-helix family member e23	protein-coding
hypermethylation	chr22	21662874	21663797	chr22:21662874-21663797	non-coding (NR_136559, exon 8 of 12)	non-coding (NR_136559, exon 8 of 12)	17590	NR_136559	100996335	NR_136559	LOC100996335	uncharacterized LOC100996335	ncRNA
hypermethylation	chrX	299012	299910	chrX:299012-299910	intron (NM_013239, intron 11 of 12)	CpG-27637	18076	NR_027231	283981	NR_027231	LINC00685	long intergenic non-protein coding RNA 685	ncRNA
hypermethylation	chrY	249012	249910	chrY:249012-249910	intron (NM_013239, intron 11 of 12).2	CpG-28533	18076	NR_027231	283981	NR_027231	LINC00685	long intergenic non-protein coding RNA 685	ncRNA
hypermethylation	chr9	41936423	41937192	chr9:41936423-41937192	Intergenic	CpG	18370	NR_126046	389741	NM_203448	GLIDR	glioblastoma down-regulated RNA	ncRNA
hypermethylation	chr1	544738	546649	chr1:544738-546649	Intergenic	CpG	18696	NR_125957	101928626	NR_125957	LOC101928626	uncharacterized LOC101928626	ncRNA
hypermethylation	chr14	105579037	105579376	chr14:105579037-105579376	Intergenic	CpG	18722	NR_110546	102723354	NR_110546	LINC02298	long intergenic non-protein coding RNA 2298	ncRNA
hypermethylation	chr9	46148700	46149726	chr9:46148700-46149726	Intergenic	CpG	19057	NR_135136	105376064	NR_135136	LOC105376064	uncharacterized LOC105376064	ncRNA
hypermethylation	chr1	17025923	17027942	chr1:17025923-17027942	intron (NR_026567, intron 6 of 10)	CpG-519	19182	NR_037446	100500876	NR_037446	MIR3675	microRNA 3675	ncRNA
hypermethylation	chr15	23454143	23455600	chr15:23454143-23455600	intron (NM_001271664, intron 9 of 11)	CpG	19801	NR_033350	390535	NM_001012423	GOLGA8EP	golgin A8 family member E, pseudogene	pseudo
hypermethylation	chr15	20786766	20788259	chr15:20786766-20788259	Intergenic	CpG	19838	NR_027411	729786	NR_027411	GOLGA8CP	golgin A8 family member C, pseudogene	pseudo
hypermethylation	chr22	37730551	37731415	chr22:37730551-37731415	Intergenic	CpG	19896	NR_110515	100506271	NR_110515	LOC100506271	uncharacterized LOC100506271	ncRNA
hypermethylation	chrY	1501125	1501374	chrY:1501125-1501374	exon (NM_004192, exon 6 of 13).2	exon (NM_004192, exon 6 of 13).2	20621	NM_001173474	8623	NM_004192	ASMTL	acetylserotonin O-methyltransferase like	protein-coding
hypermethylation	chrX	1551125	1551374	chrX:1551125-1551374	exon (NM_004192, exon 6 of 13)	exon (NM_004192, exon 6 of 13)	20621	NM_001173474	8623	NM_004192	ASMTL	acetylserotonin O-methyltransferase like	protein-coding
hypermethylation	chr16	21415595	21415895	chr16:21415595-21415895	exon (NM_130464, exon 9 of 13)	exon (NM_130464, exon 9 of 13)	20954	NM_130464	23117	NM_130464	NPIPB3	nuclear pore complex interacting protein family member B3	protein-coding
hypermethylation	chr11	89520089	89521109	chr11:89520089-89521109	Intergenic	CpG	21144	NM_020358	57093	NM_020358	TRIM49	tripartite motif containing 49	protein-coding
hypermethylation	chr15	21995094	21996338	chr15:21995094-21996338	Intergenic	CpG	21162	NR_024387	646243	NR_024387	CXADRP2	CXADR pseudogene 2	pseudo
hypermethylation	chr10	51464474	51464691	chr10:51464474-51464691	non-coding (NR_126580, exon 7 of 7)	non-coding (NR_126580, exon 7 of 7)	21745	NR_126580	653268	NM_001077685	AGAP7P	ArfGAP with GTPase domain, ankyrin repeat and PH domain 7, pseudogene	pseudo
hypermethylation	chr9	115851594	115852260	chr9:115851594-115852260	Intergenic	CpG	22030	NR_024376	100128385	NR_024376	FAM225B	family with sequence similarity 225 member B (non-protein coding)	ncRNA
hypermethylation	chr5	177388753	177389250	chr5:177388753-177389250	Intergenic	CpG	22473	NR_149047	100128340	NR_149047	LOC100128340	uncharacterized LOC100128340	ncRNA
hypermethylation	chr4	3510934	3511598	chr4:3510934-3511598	non-coding (NR_110005, exon 8 of 8)	non-coding (NR_110005, exon 8 of 8)	22610	NR_110005	4043	NM_002337	LRPAP1	LDL receptor related protein associated protein 1	protein-coding
hypermethylation	chr16	21413648	21413893	chr16:21413648-21413893	exon (NM_130464, exon 13 of 13)	exon (NM_130464, exon 13 of 13)	22929	NM_130464	23117	NM_130464	NPIPB3	nuclear pore complex interacting protein family member B3	protein-coding
hypermethylation	chr1	788863	789211	chr1:788863-789211	non-coding (NR_047519, exon 6 of 6)	non-coding (NR_047519, exon 6 of 6)	23145	NR_027055	284593	NR_027055	FAM41C	family with sequence similarity 41 member C	ncRNA
hypermethylation	chrX	323953	324489	chrX:323953-324489	intron (NM_013239, intron 1 of 12)	CpG	23469	NM_013239	28227	NM_013239	PPP2R3B	protein phosphatase 2 regulatory subunit B''beta	protein-coding
hypermethylation	chrY	273953	274489	chrY:273953-274489	intron (NM_013239, intron 1 of 12).2	CpG	23469	NM_013239	28227	NM_013239	PPP2R3B	protein phosphatase 2 regulatory subunit B''beta	protein-coding
hypomethylation	chrX	301585	308671	chrX:301585-308671	intron (NM_013239, intron 7 of 12)	CpG-27638	23743	NR_027231	283981	NR_027231	LINC00685	long intergenic non-protein coding RNA 685	ncRNA
hypomethylation	chrY	251585	258671	chrY:251585-258671	intron (NM_013239, intron 7 of 12).2	CpG-28534	23743	NR_027231	283981	NR_027231	LINC00685	long intergenic non-protein coding RNA 685	ncRNA
hypermethylation	chr9	115849240	115850647	chr9:115849240-115850647	Intergenic	CpG	24014	NR_024376	100128385	NR_024376	FAM225B	family with sequence similarity 225 member B (non-protein coding)	ncRNA
hypermethylation	chr12	125324236	125324550	chr12:125324236-125324550	intron (NM_001082959, intron 1 of 11)	CpG	24126	NM_005505	949	NM_005505	SCARB1	scavenger receptor class B member 1	protein-coding
hypermethylation	chr6	170546535	170547104	chr6:170546535-170547104	Intergenic	CpG	24838	NR_002787	154449	NR_002787	LOC154449	uncharacterized LOC154449	ncRNA
hypermethylation	chr16	33230349	33231310	chr16:33230349-33231310	Intergenic	CpG	25226	NM_001330066	102724127	NM_001330066	TP53TG3F	TP53 target 3 family member F	protein-coding
hypomethylation	chrX	114959730	115005442	chrX:114959730-115005442	intron (NR_147172, intron 2 of 2)	CpG	25289	NR_147172	106029310	NR_147172	DANT1	DXZ4 associated non-coding transcript 1, proximal	ncRNA
hypermethylation	chr14	99711839	99713431	chr14:99711839-99713431	intron (NM_138576, intron 2 of 3)	CpG	25415	NM_138576	64919	NM_022898	BCL11B	B cell CLL/lymphoma 11B	protein-coding
hypermethylation	chrX	321990	322415	chrX:321990-322415	exon (NM_013239, exon 2 of 13)	exon (NM_013239, exon 2 of 13)	25488	NM_013239	28227	NM_013239	PPP2R3B	protein phosphatase 2 regulatory subunit B''beta	protein-coding
hypermethylation	chrY	271990	272415	chrY:271990-272415	exon (NM_013239, exon 2 of 13).2	exon (NM_013239, exon 2 of 13).2	25488	NM_013239	28227	NM_013239	PPP2R3B	protein phosphatase 2 regulatory subunit B''beta	protein-coding
hypermethylation	chr7	127747960	127748247	chr7:127747960-127748247	Intergenic	CpG	26190	NR_030324	693178	NR_030324	MIR593	microRNA 593	ncRNA
hypermethylation	chr21	44007475	44010481	chr21:44007475-44010481	Intergenic	CpG	26227	NR_131192	101928233	NR_131192	LINC01671	long intergenic non-protein coding RNA 1671	ncRNA
hypermethylation	chr22	23802501	23802934	chr22:23802501-23802934	Intergenic	CpG	26450	NR_110539	388882	NR_110539	LINC01658	long intergenic non-protein coding RNA 1658	ncRNA
hypermethylation	chr1	229542943	229543770	chr1:229542943-229543770	Intergenic	CpG	26487	NM_001100	58	NM_001100	ACTA1	actin, alpha 1, skeletal muscle	protein-coding
hypermethylation	chr16	2614920	2615173	chr16:2614920-2615173	intron (NM_001261816, intron 4 of 11)	CpG	27081	NM_002613	5170	NM_002613	PDPK1	3-phosphoinositide dependent protein kinase 1	protein-coding
hypermethylation	chrX	318668	319872	chrX:318668-319872	intron (NM_013239, intron 2 of 12)	CpG	28420	NM_013239	28227	NM_013239	PPP2R3B	protein phosphatase 2 regulatory subunit B''beta	protein-coding
hypermethylation	chrY	268668	269872	chrY:268668-269872	intron (NM_013239, intron 2 of 12).2	CpG	28420	NM_013239	28227	NM_013239	PPP2R3B	protein phosphatase 2 regulatory subunit B''beta	protein-coding
hypermethylation	chr15	30515266	30518445	chr15:30515266-30518445	Intergenic	CpG	28616	NR_026771	26082	NR_026771	LINC02249	long intergenic non-protein coding RNA 2249	ncRNA
hypermethylation	chr15	21987359	21988215	chr15:21987359-21988215	Intergenic	CpG	29091	NR_024387	646243	NR_024387	CXADRP2	CXADR pseudogene 2	pseudo
hypermethylation	chrY	261035	262001	chrY:261035-262001	intron (NM_013239, intron 2 of 12).2	CpG	30133	NR_027231	283981	NR_027231	LINC00685	long intergenic non-protein coding RNA 685	ncRNA
hypermethylation	chrX	311035	312001	chrX:311035-312001	intron (NM_013239, intron 2 of 12)	CpG	30133	NR_027231	283981	NR_027231	LINC00685	long intergenic non-protein coding RNA 685	ncRNA
hypermethylation	chr17	34493792	34494076	chr17:34493792-34494076	Intergenic	CpG	30213	NM_001001437	414062	NM_001001437	CCL3L3	C-C motif chemokine ligand 3 like 3	protein-coding
hypermethylation	chr1	533219	534114	chr1:533219-534114	Intergenic	CpG	30723	NR_125957	101928626	NR_125957	LOC101928626	uncharacterized LOC101928626	ncRNA
hypermethylation	chr15	30654490	30654988	chr15:30654490-30654988	exon (NM_148911, exon 9 of 9)	exon (NM_148911, exon 9 of 9)	31125	NM_139320	89832	NM_139320	CHRFAM7A	CHRNA7 (exons 5-10) and FAM7A (exons A-E) fusion	protein-coding
hypermethylation	chrX	312986	313626	chrX:312986-313626	intron (NM_013239, intron 2 of 12)	CpG	31921	NR_027231	283981	NR_027231	LINC00685	long intergenic non-protein coding RNA 685	ncRNA
hypermethylation	chrY	262986	263626	chrY:262986-263626	intron (NM_013239, intron 2 of 12).2	CpG	31921	NR_027231	283981	NR_027231	LINC00685	long intergenic non-protein coding RNA 685	ncRNA
hypermethylation	chr9	46354535	46355561	chr9:46354535-46355561	Intergenic	CpG	32325	NR_103714	100289124	NM_001024608	FAM27E2	family with sequence similarity 27 member E2	ncRNA
hypermethylation	chrX	153569547	153571439	chrX:153569547-153571439	Intergenic	CpG	32513	NM_001456	2316	NM_001456	FLNA	filamin A	protein-coding
hypermethylation	chr3	195345952	195346308	chr3:195345952-195346308	Intergenic	CpG	32900	NR_136185	105374297	NR_136185	LOC105374297	uncharacterized LOC105374297	ncRNA
hypermethylation	chr8	144153650	144155395	chr8:144153650-144155395	Intergenic	CpG	33896	NR_126398	286122	NR_126398	C8orf31	chromosome 8 open reading frame 31 (putative)	ncRNA
hypermethylation	chr2	96455173	96455845	chr2:96455173-96455845	Intergenic	CpG	37220	NR_103734	150759	NR_103734	LINC00342	long intergenic non-protein coding RNA 342	ncRNA
hypermethylation	chr1	148598409	148599257	chr1:148598409-148599257	intron (NR_104217, intron 2 of 17).3	CpG	37986	NM_173638	284565	NM_173638	NBPF15	NBPF member 15	protein-coding
hypermethylation	chr4	8632425	8632694	chr4:8632425-8632694	Intergenic	CpG	38172	NM_001014447	8532	NM_003652	CPZ	carboxypeptidase Z	protein-coding
hypermethylation	chr1	148601668	148601950	chr1:148601668-148601950	intron (NR_104217, intron 2 of 17).3	CpG	40962	NM_173638	284565	NM_173638	NBPF15	NBPF member 15	protein-coding
hypermethylation	chr16	896563	897148	chr16:896563-897148	Intergenic	CpG	41412	NM_001013638	388199	NM_001013638	PRR25	proline rich 25	protein-coding
hypermethylation	chr6	170529588	170530672	chr6:170529588-170530672	Intergenic	CpG	41527	NR_002787	154449	NR_002787	LOC154449	uncharacterized LOC154449	ncRNA
hypermethylation	chr19	40397965	40398505	chr19:40397965-40398505	exon (NM_003890, exon 14 of 36)	exon (NM_003890, exon 14 of 36)	42298	NM_003890	8857	NM_003890	FCGBP	Fc fragment of IgG binding protein	protein-coding
hypermethylation	chr13	112669248	112670289	chr13:112669248-112670289	intron (NR_120392, intron 1 of 3)	CpG	43144	NR_120392	100505996	NR_120392	SOX1-OT	SOX1 overlapping transcript	ncRNA
hypermethylation	chr4	8638075	8638344	chr4:8638075-8638344	Intergenic	CpG	43822	NM_001014447	8532	NM_003652	CPZ	carboxypeptidase Z	protein-coding
hypermethylation	chr9	138941470	138944021	chr9:138941470-138944021	intron (NM_144653, intron 1 of 5)	CpG-27316	44386	NM_144653	138151	NM_144653	NACC2	NACC family member 2	protein-coding
hypermethylation	chr19	40395901	40396151	chr19:40395901-40396151	exon (NM_003890, exon 15 of 36)	exon (NM_003890, exon 15 of 36)	44507	NM_003890	8857	NM_003890	FCGBP	Fc fragment of IgG binding protein	protein-coding
hypermethylation	chr13	111038079	111038401	chr13:111038079-111038401	intron (NM_001846, intron 4 of 47)	CpG	44935	NR_107040	102465872	NR_107040	MIR8073	microRNA 8073	ncRNA
hypermethylation	chr22	16404342	16404671	chr22:16404342-16404671	Intergenic	CpG	45298	NM_001005239	81061	NM_001005239	OR11H1	olfactory receptor family 11 subfamily H member 1	protein-coding
hypermethylation	chr12	130339683	130343584	chr12:130339683-130343584	intron (NM_133448, intron 1 of 8)	CpG	46579	NM_133448	121256	NM_133448	TMEM132D	transmembrane protein 132D	protein-coding
hypermethylation	chr15	62682502	62684396	chr15:62682502-62684396	Intergenic	CpG	48221	NR_106733	102464834	NR_106733	MIR6085	microRNA 6085	ncRNA
hypermethylation	chr1	2212020	2213881	chr1:2212020-2213881	intron (NM_003036, intron 1 of 6)	CpG	52816	NM_003036	6497	NM_003036	SKI	SKI proto-oncogene	protein-coding
hypermethylation	chr4	9499225	9500317	chr4:9499225-9500317	Intergenic	CpG	53511	NM_001040448	644414	NM_001040448	DEFB131A	defensin beta 131A	protein-coding
hypermethylation	chr5	356570	359526	chr5:356570-359526	intron (NM_020731, intron 3 of 11)	CpG	53757	NM_020731	57491	NM_020731	AHRR	aryl-hydrocarbon receptor repressor	protein-coding
hypermethylation	chr11	980023	980568	chr11:980023-980568	intron (NM_012305, intron 5 of 21)	CpG	54486	NM_001242837	161	NM_012305	AP2A2	adaptor related protein complex 2 subunit alpha 2	protein-coding
hypermethylation	chr16	86006195	86007687	chr16:86006195-86007687	Intergenic	CpG	54988	NR_106832	102466732	NR_106832	MIR6774	microRNA 6774	ncRNA
hypermethylation	chr22	47254913	47256424	chr22:47254913-47256424	intron (NM_014346, intron 4 of 12)	CpG	56270	NR_122047	642757	NR_122047	TBC1D22A-AS1	TBC1D22A antisense RNA 1	ncRNA
hypermethylation	chr10	101599887	101600226	chr10:101599887-101600226	intron (NM_000392, intron 25 of 31)	CpG	57701	NM_000392	1244	NM_000392	ABCC2	ATP binding cassette subfamily C member 2	protein-coding
hypermethylation	chr2	197437	198535	chr2:197437-198535	Intergenic	CpG	58354	NM_001282687	26751	NM_015677	SH3YL1	SH3 and SYLF domain containing 1	protein-coding
hypermethylation	chr9	137356381	137358802	chr9:137356381-137358802	Intergenic	CpG	59163	NM_001291921	6256	NM_002957	RXRA	retinoid X receptor alpha	protein-coding
hypermethylation	chrX	152399076	152399362	chrX:152399076-152399362	Intergenic	CpG	60960	NM_032882	84968	NM_032882	PNMA6A	PNMA family member 6A	protein-coding
hypermethylation	chr13	114773745	114774499	chr13:114773745-114774499	intron (NM_001320822, intron 17 of 23)	CpG	69332	NM_001320822	22821	NM_007368	RASA3	RAS p21 protein activator 3	protein-coding
hypermethylation	chr5	180863705	180864718	chr5:180863705-180864718	Intergenic	CpG	69923	NM_001005224	26683	NM_001005224	OR4F3	olfactory receptor family 4 subfamily F member 3	protein-coding
hypermethylation	chr1	437151	438164	chr1:437151-438164	Intergenic	CpG	69998	NM_001005277	81399	NM_001005277	OR4F16	olfactory receptor family 4 subfamily F member 16	protein-coding
hypermethylation	chr5	177945808	177946121	chr5:177945808-177946121	intron (NM_173465, intron 2 of 28)	CpG	71592	NM_173465	91522	NM_173465	COL23A1	collagen type XXIII alpha 1 chain	protein-coding
hypermethylation	chr16	32126914	32128143	chr16:32126914-32128143	Intergenic	CpG	71906	NR_135178	102723753	NR_135178	LOC102723753	HECT and RLD domain containing E3 ubiquitin protein ligase 2 pseudogene	pseudo
hypermethylation	chr22	16374539	16374899	chr22:16374539-16374899	Intergenic	CpG	75085	NM_001005239	81061	NM_001005239	OR11H1	olfactory receptor family 11 subfamily H member 1	protein-coding
hypermethylation	chr15	21286624	21286914	chr15:21286624-21286914	Intergenic	CpG	78163	NR_145444	654499	NR_145444	FAM30C	family with sequence similarity 30 member C	ncRNA
hypermethylation	chr6	167197445	167197715	chr6:167197445-167197715	intron (NM_001318936, intron 2 of 22)	CpG	78459	NM_001006932	6196	NM_021135	RPS6KA2	ribosomal protein S6 kinase A2	protein-coding
hypermethylation	chr1	449273	450544	chr1:449273-450544	Intergenic	CpG	82249	NM_001005277	81399	NM_001005277	OR4F16	olfactory receptor family 4 subfamily F member 16	protein-coding
hypermethylation	chr5	180875827	180878602	chr5:180875827-180878602	Intergenic	CpG	82926	NM_001005224	26683	NM_001005224	OR4F3	olfactory receptor family 4 subfamily F member 3	protein-coding
hypermethylation	chr9	68809168	68810258	chr9:68809168-68810258	Intergenic	CpG	83172	NR_034006	100132352	NR_034006	FRG1HP	FSHD region gene 1 family member H, pseudogene	pseudo
hypermethylation	chr8	32411	33494	chr8:32411-33494	Intergenic	CpG	84072	NM_001005504	441308	NM_001005504	OR4F21	olfactory receptor family 4 subfamily F member 21	protein-coding
hypermethylation	chr9	123257037	123257374	chr9:123257037-123257374	intron (NM_001011649, intron 12 of 36)	CpG	85243	NR_073558	55755	NM_018249	CDK5RAP2	CDK5 regulatory subunit associated protein 2	protein-coding
hypermethylation	chr12	131917486	131918085	chr12:131917486-131918085	Intergenic	CpG	85770	NR_103736	338797	NM_001025466	LINC02370	long intergenic non-protein coding RNA 2370	ncRNA
hypermethylation	chr15	32604647	32607825	chr15:32604647-32607825	Intergenic	CpG	89257	NM_001282493	653125	NM_001282493	GOLGA8K	golgin A8 family member K	protein-coding
hypermethylation	chr9	43525552	43526034	chr9:43525552-43526034	Intergenic	CpG	89734	NR_126166	100996582	NR_126166	FAM74A7	family with sequence similarity 74 member A7	ncRNA
hypermethylation	chr2	3287874	3288228	chr2:3287874-3288228	intron (NM_001330530, intron 3 of 9)	CpG	93652	NM_001330530	7260	NM_003310	EIPR1	EARP complex and GARP complex interacting protein 1	protein-coding
hypermethylation	chr12	129787735	129788160	chr12:129787735-129788160	intron (NM_133448, intron 4 of 8)	CpG	94801	NR_110058	101927735	NR_110058	TMEM132D-AS2	TMEM132D antisense RNA 2	ncRNA
hypermethylation	chr2	111981875	111982335	chr2:111981875-111982335	intron (NR_015395, intron 5 of 6)	CpG	96558	NR_039636	100616341	NR_039636	MIR4435-2	microRNA 4435-2	ncRNA
hypermethylation	chr2	111981371	111981779	chr2:111981371-111981779	intron (NR_015395, intron 5 of 6)	CpG	97088	NR_039636	100616341	NR_039636	MIR4435-2	microRNA 4435-2	ncRNA
hypermethylation	chr16	32095662	32097333	chr16:32095662-32097333	Intergenic	CpG	102937	NR_135178	102723753	NR_135178	LOC102723753	HECT and RLD domain containing E3 ubiquitin protein ligase 2 pseudogene	pseudo
hypermethylation	chr17	13399758	13400088	chr17:13399758-13400088	exon (NM_006042, exon 2 of 2)	exon (NM_006042, exon 2 of 2)	105336	NM_006042	9955	NM_006042	HS3ST3A1	heparan sulfate-glucosamine 3-sulfotransferase 3A1	protein-coding
hypermethylation	chr4	187292425	187293578	chr4:187292425-187293578	intron (NR_033900, intron 1 of 3)	CpG	105883	NM_001354804	2160	NM_000128	F11	coagulation factor XI	protein-coding
hypermethylation	chr16	31993203	31993566	chr16:31993203-31993566	Intergenic	CpG	108305	NM_003414	10308	NM_003414	ZNF267	zinc finger protein 267	protein-coding
hypermethylation	chr19	34396471	34398079	chr19:34396471-34398079	Intergenic	CpG	109524	NM_001129994	79047	NM_024076	KCTD15	potassium channel tetramerization domain containing 15	protein-coding
hypermethylation	chr1	223741965	223744525	chr1:223741965-223744525	intron (NM_001143962, intron 10 of 16)	CpG	110191	NM_001143962	388743	NM_001143962	CAPN8	calpain 8	protein-coding
hypermethylation	chr12	3308812	3310270	chr12:3308812-3310270	intron (NM_006675, intron 2 of 8)	CpG	123020	NM_006675	10867	NM_006675	TSPAN9	tetraspanin 9	protein-coding
hypermethylation	chr7	63211532	63211941	chr7:63211532-63211941	Intergenic	CpG	130268	NR_036246	100422917	NR_036246	MIR4283-1	microRNA 4283-1	ncRNA
hypermethylation	chr6	168972516	168974109	chr6:168972516-168974109	intron (NM_022138, intron 7 of 12)	CpG	131481	NM_022138	64094	NM_022138	SMOC2	SPARC related modular calcium binding 2	protein-coding
hypermethylation	chr7	63213355	63213727	chr7:63213355-63213727	Intergenic	CpG	132073	NR_036246	100422917	NR_036246	MIR4283-1	microRNA 4283-1	ncRNA
hypermethylation	chr7	63215130	63215719	chr7:63215130-63215719	Intergenic	CpG	133956	NR_036246	100422917	NR_036246	MIR4283-1	microRNA 4283-1	ncRNA
hypermethylation	chr2	6378282	6378703	chr2:6378282-6378703	Intergenic	CpG	137062	NR_110251	101929390	NR_110251	LINC01247	long intergenic non-protein coding RNA 1247	ncRNA
hypermethylation	chr7	63218777	63219186	chr7:63218777-63219186	Intergenic	CpG	137513	NR_036246	100422917	NR_036246	MIR4283-1	microRNA 4283-1	ncRNA
hypermethylation	chr15	32460166	32460664	chr15:32460166-32460664	non-coding (NR_046324, exon 8 of 8)	non-coding (NR_046324, exon 8 of 8)	137729	NM_001190455	1139	NM_000746	CHRNA7	cholinergic receptor nicotinic alpha 7 subunit	protein-coding
hypermethylation	chr7	63220600	63221188	chr7:63220600-63221188	Intergenic	CpG	139426	NR_036246	100422917	NR_036246	MIR4283-1	microRNA 4283-1	ncRNA
hypermethylation	chr7	63222279	63222688	chr7:63222279-63222688	Intergenic	CpG	141015	NR_036246	100422917	NR_036246	MIR4283-1	microRNA 4283-1	ncRNA
hypermethylation	chr7	63224102	63224690	chr7:63224102-63224690	Intergenic	CpG	142928	NR_036246	100422917	NR_036246	MIR4283-1	microRNA 4283-1	ncRNA
hypermethylation	chr18	76985514	76985929	chr18:76985514-76985929	intron (NM_198531, intron 11 of 29)	CpG	156446	NM_198531	374868	NM_198531	ATP9B	ATPase phospholipid transporting 9B (putative)	protein-coding
hypermethylation	chr16	33730509	33730859	chr16:33730509-33730859	Intergenic	CpG	158840	NR_130771	104644205	NR_130771	ENPP7P13	ectonucleotide pyrophosphatase/phosphodiesterase 7 pseudogene 13	pseudo
hypermethylation	chr1	246414748	246415569	chr1:246414748-246415569	intron (NM_022743, intron 5 of 11)	CpG	165556	NM_022743	64754	NM_022743	SMYD3	SET and MYND domain containing 3	protein-coding
hypermethylation	chr9	43860957	43861268	chr9:43860957-43861268	non-coding (NR_111893, exon 13 of 24)	non-coding (NR_111893, exon 13 of 24)	175916	NR_111893	643827	NM_001012280	CNTNAP3P2	contactin associated protein-like 3 pseudogene 2	pseudo
hypermethylation	chr7	57689140	57689653	chr7:57689140-57689653	Intergenic	CpG	179513	NM_001159279	441234	NM_001159279	ZNF716	zinc finger protein 716	protein-coding
hypermethylation	chr7	155946843	155948654	chr7:155946843-155948654	Intergenic	CpG	192422	NM_001291913	389602	NM_001291913	LOC389602	uncharacterized LOC389602	protein-coding
hypermethylation	chr16	33777505	33779139	chr16:33777505-33779139	Intergenic	CpG	206478	NR_130771	104644205	NR_130771	ENPP7P13	ectonucleotide pyrophosphatase/phosphodiesterase 7 pseudogene 13	pseudo
hypermethylation	chr16	33938460	33939355	chr16:33938460-33939355	Intergenic	CpG	367063	NR_130771	104644205	NR_130771	ENPP7P13	ectonucleotide pyrophosphatase/phosphodiesterase 7 pseudogene 13	pseudo
hypermethylation	chr16	33942605	33942876	chr16:33942605-33942876	Intergenic	CpG	370896	NR_130771	104644205	NR_130771	ENPP7P13	ectonucleotide pyrophosphatase/phosphodiesterase 7 pseudogene 13	pseudo
hypermethylation	chr7	57895295	57895808	chr7:57895295-57895808	Intergenic	CpG	385668	NM_001159279	441234	NM_001159279	ZNF716	zinc finger protein 716	protein-coding
hypermethylation	chr1	246137775	246139559	chr1:246137775-246139559	intron (NM_022743, intron 5 of 11)	CpG	442047	NM_022743	64754	NM_022743	SMYD3	SET and MYND domain containing 3	protein-coding
hypermethylation	chrY	13488004	13489328	chrY:13488004-13489328	Intergenic	CpG	1044723	NR_033667	352887	NR_033667	GYG2P1	glycogenin 2 pseudogene 1	pseudo
hypermethylation	chr2	90276915	90277698	chr2:90276915-90277698	Intergenic	CpG	1165422	NR_039635	100616399	NR_039635	MIR4436A	microRNA 4436a	ncRNA
hypermethylation	chrY	13328678	13329051	chrY:13328678-13329051	Intergenic	CpG	1204525	NR_033667	352887	NR_033667	GYG2P1	glycogenin 2 pseudogene 1	pseudo
hypermethylation	chr2	90413055	90414185	chr2:90413055-90414185	Intergenic	CpG	1301736	NR_039635	100616399	NR_039635	MIR4436A	microRNA 4436a	ncRNA

## Sheet: hyper DMRs in CGI
State	Chr	Start	End	Coordinate	Annotation	Detailed Annotation	Distance to TSS	Nearest PromoterID	Entrez ID	Nearest Refseq	Gene Name	Gene Description	Gene Type
hypermethylation	chr18	76277579	76277827	chr18:76277579-76277827	Intergenic	CpG	-462572	NM_171999	27164	NM_171999	SALL3	spalt like transcription factor 3	protein-coding
hypermethylation	chr4	190228560	190230798	chr4:190228560-190230798	Intergenic	CpG	-351081	NR_121679	101928971	NR_121679	LINC01262	long intergenic non-protein coding RNA 1262	ncRNA
hypermethylation	chr4	190235572	190236030	chr4:190235572-190236030	Intergenic	CpG	-344959	NR_121679	101928971	NR_121679	LINC01262	long intergenic non-protein coding RNA 1262	ncRNA
hypermethylation	chr9	66168576	66169058	chr9:66168576-66169058	Intergenic	CpG	-288472	NR_121647	103352539	NR_121647	LINC01410	long intergenic non-protein coding RNA 1410	ncRNA
hypermethylation	chr21	10163828	10164315	chr21:10163828-10164315	Intergenic	CpG	-195477	NR_038329	100132288	NM_174948	TEKT4P2	tektin 4 pseudogene 2	pseudo
hypermethylation	chr1	142890554	142891041	chr1:142890554-142891041	Intergenic	CpG	-177192	NR_046228	100874392	NR_046228	ANKRD20A12P	ankyrin repeat domain 20 family member A12, pseudogene	pseudo
hypermethylation	chr6	133985121	133985460	chr6:133985121-133985460	intron (NR_109982, intron 4 of 8)	CpG	-156995	NR_027030	154089	NR_027030	LINC01312	long intergenic non-protein coding RNA 1312	ncRNA
hypermethylation	chr2	236578080	236580153	chr2:236578080-236580153	intron (NM_001244888, intron 1 of 9)	CpG	-152551	NR_146582	27321	NR_146582	TNRC17	trinucleotide repeat containing 17	ncRNA
hypermethylation	chr9	38241241	38241580	chr9:38241241-38241580	Intergenic	CpG	-151251	NM_000692	219	NM_000692	ALDH1B1	aldehyde dehydrogenase 1 family member B1	protein-coding
hypermethylation	chr5	2564497	2564752	chr5:2564497-2564752	Intergenic	CpG	-148081	NR_145480	101234261	NR_145480	LSINCT5	long stress-induced non-coding transcript 5	ncRNA
hypermethylation	chr16	33038921	33040607	chr16:33038921-33040607	Intergenic	CpG	-143301	NR_003083	386757	NM_198857	SLC6A10P	solute carrier family 6 member 10, pseudogene	pseudo
hypermethylation	chr6	171033351	171033942	chr6:171033351-171033942	Intergenic	CpG	-139866	NM_144781	5134	NM_002598	PDCD2	programmed cell death 2	protein-coding
hypermethylation	chr9	41749098	41749321	chr9:41749098-41749321	Intergenic	CpG	-139665	NR_003528	401509	NM_001032297	ZNF658B	zinc finger protein 658B (pseudogene)	pseudo
hypermethylation	chrX	64181	64793	chrX:64181-64793	Intergenic	CpG	-128504	NR_028057	55344	NM_018390	PLCXD1	phosphatidylinositol specific phospholipase C X domain containing 1	protein-coding
hypermethylation	chrY	14181	14793	chrY:14181-14793	Intergenic	CpG	-128504	NR_028057	55344	NM_018390	PLCXD1	phosphatidylinositol specific phospholipase C X domain containing 1	protein-coding
hypermethylation	chr6	171021489	171022570	chr6:171021489-171022570	Intergenic	CpG	-128249	NM_144781	5134	NM_002598	PDCD2	programmed cell death 2	protein-coding
hypermethylation	chrY	19133	20029	chrY:19133-20029	Intergenic	CpG	-123410	NR_028057	55344	NM_018390	PLCXD1	phosphatidylinositol specific phospholipase C X domain containing 1	protein-coding
hypermethylation	chrX	69133	70029	chrX:69133-70029	Intergenic	CpG	-123410	NR_028057	55344	NM_018390	PLCXD1	phosphatidylinositol specific phospholipase C X domain containing 1	protein-coding
hypermethylation	chr9	45356017	45356994	chr9:45356017-45356994	Intergenic	CpG	-85380	NR_148348	107984035	NR_148348	LOC107984035	uncharacterized LOC107984035	ncRNA
hypermethylation	chr2	241293841	241294408	chr2:241293841-241294408	Intergenic	CpG	-80991	NM_002081	2817	NM_002081	GPC1	glypican 1	protein-coding
hypermethylation	chr8	1639891	1640612	chr8:1639891-1640612	intron (NM_001346810, intron 13 of 14)	CpG	-70421	NR_103863	100507435	NR_103863	DLGAP2-AS1	DLGAP2 antisense RNA 1	ncRNA
hypermethylation	chr9	39533650	39534132	chr9:39533650-39534132	Intergenic	CpG	-69365	NR_003528	401509	NM_001032297	ZNF658B	zinc finger protein 658B (pseudogene)	pseudo
hypermethylation	chr9	40861190	40861672	chr9:40861190-40861672	Intergenic	CpG	-69315	NM_033160	26149	NM_033160	ZNF658	zinc finger protein 658	protein-coding
hypermethylation	chr1	227682216	227682938	chr1:227682216-227682938	Intergenic	CpG	-68643	NR_102302	339500	NM_032755	ZNF678	zinc finger protein 678	protein-coding
hypermethylation	chr10	126916576	126917326	chr10:126916576-126917326	Intergenic	CpG	-67321	NM_001083914	1488	NM_001329	CTBP2	C-terminal binding protein 2	protein-coding
hypermethylation	chr16	33140199	33140659	chr16:33140199-33140659	Intergenic	CpG	-65154	NM_016212	24150	NM_015369	TP53TG3	TP53 target 3	protein-coding
hypermethylation	chr7	63016936	63017286	chr7:63016936-63017286	Intergenic	CpG	-64357	NR_036270	100422848	NR_036270	MIR4283-2	microRNA 4283-2	ncRNA
hypermethylation	chr7	57087667	57088017	chr7:57087667-57088017	Intergenic	CpG	-64271	NR_036270	100422848	NR_036270	MIR4283-2	microRNA 4283-2	ncRNA
hypermethylation	chr17	122796	123426	chr17:122796-123426	intron (NM_001190412, intron 5 of 8)	CpG	-57885	NM_001242780	100506388	NM_001242780	LOC100506388	uncharacterized LOC100506388	protein-coding
hypermethylation	chr1	227693787	227694509	chr1:227693787-227694509	Intergenic	CpG	-57072	NR_102302	339500	NM_032755	ZNF678	zinc finger protein 678	protein-coding
hypermethylation	chr18	77284291	77285544	chr18:77284291-77285544	intron (NM_172387, intron 9 of 9)	CpG	-54365	NR_148949	284240	NR_148949	LOC284240	uncharacterized LOC284240	ncRNA
hypermethylation	chr16	32737864	32738531	chr16:32737864-32738531	Intergenic	CpG	-50747	NM_001099687	729355	NM_001099687	TP53TG3B	TP53 target 3B	protein-coding
hypermethylation	chr16	33154518	33155185	chr16:33154518-33155185	Intergenic	CpG	-50732	NM_016212	24150	NM_015369	TP53TG3	TP53 target 3	protein-coding
hypermethylation	chrY	344577	344910	chrY:344577-344910	Intergenic	CpG	-47053	NM_013239	28227	NM_013239	PPP2R3B	protein phosphatase 2 regulatory subunit B''beta	protein-coding
hypermethylation	chrX	394577	394910	chrX:394577-394910	Intergenic	CpG	-47053	NM_013239	28227	NM_013239	PPP2R3B	protein phosphatase 2 regulatory subunit B''beta	protein-coding
hypermethylation	chr14	106185741	106186041	chr14:106185741-106186041	Intergenic	CpG	-46747	NR_046211	2003	NR_046211	ELK2AP	ELK2A, member of ETS oncogene family, pseudogene	pseudo
hypermethylation	chr19	40382281	40382821	chr19:40382281-40382821	exon (NM_003890, exon 22 of 36)	exon (NM_003890, exon 22 of 36)	-45497	NM_001436	2091	NM_001436	FBL	fibrillarin	protein-coding
hypermethylation	chrX	152531453	152531739	chrX:152531453-152531739	Intergenic	CpG	-45480	NM_004988	4100	NM_004988	MAGEA1	MAGE family member A1	protein-coding
hypermethylation	chr1	148247245	148248092	chr1:148247245-148248092	intron (NM_001351372, intron 19 of 29)	CpG	-45132	NM_001144032	730262	NM_001144032	PPIAL4E	peptidylprolyl isomerase A like 4E	protein-coding
hypermethylation	chrX	148685	149461	chrX:148685-149461	Intergenic	CpG	-43918	NR_028057	55344	NM_018390	PLCXD1	phosphatidylinositol specific phospholipase C X domain containing 1	protein-coding
hypermethylation	chrY	98685	99461	chrY:98685-99461	Intergenic	CpG	-43918	NR_028057	55344	NM_018390	PLCXD1	phosphatidylinositol specific phospholipase C X domain containing 1	protein-coding
hypermethylation	chr13	114195709	114196719	chr13:114195709-114196719	intron (NM_001349745, intron 9 of 10)	CpG	-42789	NR_026580	7027	NM_007111	TFDP1	transcription factor Dp-1	protein-coding
hypermethylation	chr1	148763697	148763979	chr1:148763697-148763979	intron (NR_104217, intron 2 of 17).3	CpG	-42177	NM_001164262	728945	NM_001164262	PPIAL4F	peptidylprolyl isomerase A like 4F	protein-coding
hypermethylation	chr19	36760610	36761028	chr19:36760610-36761028	Intergenic	CpG	-41426	NR_029389	100134317	NR_029389	LOC100134317	uncharacterized LOC100134317	ncRNA
hypermethylation	chrY	338271	339097	chrY:338271-339097	Intergenic	CpG	-40994	NM_013239	28227	NM_013239	PPP2R3B	protein phosphatase 2 regulatory subunit B''beta	protein-coding
hypermethylation	chrX	388271	389097	chrX:388271-389097	Intergenic	CpG	-40994	NM_013239	28227	NM_013239	PPP2R3B	protein phosphatase 2 regulatory subunit B''beta	protein-coding
hypermethylation	chr14	106179817	106180018	chr14:106179817-106180018	Intergenic	CpG	-40773	NR_046211	2003	NR_046211	ELK2AP	ELK2A, member of ETS oncogene family, pseudogene	pseudo
hypermethylation	chr16	32936756	32937106	chr16:32936756-32937106	Intergenic	CpG	-40468	NR_003083	386757	NM_198857	SLC6A10P	solute carrier family 6 member 10, pseudogene	pseudo
hypermethylation	chr7	155366306	155366670	chr7:155366306-155366670	Intergenic	CpG	-39949	NM_001103176	285888	NM_001103176	CNPY1	canopy FGF signaling regulator 1	protein-coding
hypermethylation	chr20	50108795	50109456	chr20:50108795-50109456	intron (NM_001258296, intron 3 of 10)	CpG	-39611	NR_036162	100422889	NR_036162	MIR3194	microRNA 3194	ncRNA
hypermethylation	chr10	48901419	48901642	chr10:48901419-48901642	Intergenic	CpG	-38842	NR_033172	728798	NM_001042515	FRMPD2B	FERM and PDZ domain containing 2B, pseudogene	pseudo
hypermethylation	chr13	113721520	113722207	chr13:113721520-113722207	intron (NM_001320815, intron 8 of 30)	CpG	-38239	NR_051961	2155	NM_000131	F7	coagulation factor VII	protein-coding
hypermethylation	chr19	36765652	36766070	chr19:36765652-36766070	Intergenic	CpG	-36384	NR_029389	100134317	NR_029389	LOC100134317	uncharacterized LOC100134317	ncRNA
hypermethylation	chr8	7590533	7590968	chr8:7590533-7590968	Intergenic	CpG	-36356	NR_046351	441328	NM_001164447	FAM90A10P	putative protein FAM90A10	pseudo
hypermethylation	chr14	19720387	19720688	chr14:19720387-19720688	Intergenic	CpG	-34535	NR_133911	106480334	NR_133911	BMS1P22	BMS1, ribosome biogenesis factor pseudogene 22	pseudo
hypermethylation	chr14	19854718	19855019	chr14:19854718-19855019	Intergenic	CpG	-34518	NR_133911	106480334	NR_133911	BMS1P22	BMS1, ribosome biogenesis factor pseudogene 22	pseudo
hypermethylation	chr4	190768033	190768332	chr4:190768033-190768332	intron (NR_149039, intron 3 of 3)	CpG	-34488	NR_132380	105377617	NR_132380	LINC01596	long intergenic non-protein coding RNA 1596	ncRNA
hypermethylation	chr19	36768207	36768625	chr19:36768207-36768625	Intergenic	CpG	-33829	NR_029389	100134317	NR_029389	LOC100134317	uncharacterized LOC100134317	ncRNA
hypermethylation	chr9	14346265	14348149	chr9:14346265-14348149	intron (NM_001190738, intron 1 of 8)	CpG	-33162	NM_001190737	4781	NM_005596	NFIB	nuclear factor I B	protein-coding
hypermethylation	chr10	133142495	133142842	chr10:133142495-133142842	Intergenic	CpG	-32684	NM_174937	256536	NM_174937	TCERG1L	transcription elongation regulator 1 like	protein-coding
hypermethylation	chr18	77590828	77591698	chr18:77590828-77591698	Intergenic	CpG	-32405	NM_012283	26251	NM_012283	KCNG2	potassium voltage-gated channel modifier subfamily G member 2	protein-coding
hypermethylation	chrY	329703	330371	chrY:329703-330371	Intergenic	CpG	-32347	NM_013239	28227	NM_013239	PPP2R3B	protein phosphatase 2 regulatory subunit B''beta	protein-coding
hypermethylation	chrX	379703	380371	chrX:379703-380371	Intergenic	CpG	-32347	NM_013239	28227	NM_013239	PPP2R3B	protein phosphatase 2 regulatory subunit B''beta	protein-coding
hypermethylation	chr19	36770741	36771159	chr19:36770741-36771159	Intergenic	CpG	-31295	NR_029389	100134317	NR_029389	LOC100134317	uncharacterized LOC100134317	ncRNA
hypermethylation	chr8	7885460	7885933	chr8:7885460-7885933	Intergenic	CpG	-30653	NM_001037380	641517	NM_001037380	DEFB109B	defensin beta 109B	protein-coding
hypermethylation	chr4	132656863	132657186	chr4:132656863-132657186	Intergenic	CpG	-28969	NR_125883	101927305	NR_125883	SNHG27	small nucleolar RNA host gene 27	ncRNA
hypermethylation	chr1	108815330	108815872	chr1:108815330-108815872	Intergenic	CpG	-28898	NM_001143989	148545	NM_152488	NBPF4	NBPF member 4	protein-coding
hypermethylation	chr1	108963749	108964291	chr1:108963749-108964291	Intergenic	CpG	-28884	NM_001143988	653149	NM_001143987	NBPF6	NBPF member 6	protein-coding
hypermethylation	chr19	36773278	36773696	chr19:36773278-36773696	Intergenic	CpG	-28758	NR_029389	100134317	NR_029389	LOC100134317	uncharacterized LOC100134317	ncRNA
hypermethylation	chr15	20988422	20989666	chr15:20988422-20989666	Intergenic	CpG	-27564	NR_027992	606	NR_027992	NBEAP1	neurobeachin pseudogene 1	pseudo
hypermethylation	chr9	115846150	115846839	chr9:115846150-115846839	Intergenic	CpG	-27423	NM_001282518	7539	NM_003408	ZFP37	ZFP37 zinc finger protein	protein-coding
hypermethylation	chr4	132659282	132659678	chr4:132659282-132659678	Intergenic	CpG	-26513	NR_125883	101927305	NR_125883	SNHG27	small nucleolar RNA host gene 27	ncRNA
hypermethylation	chr19	36775811	36776229	chr19:36775811-36776229	Intergenic	CpG	-26225	NR_029389	100134317	NR_029389	LOC100134317	uncharacterized LOC100134317	ncRNA
hypermethylation	chrX	166504	167721	chrX:166504-167721	Intergenic	CpG	-25879	NR_028057	55344	NM_018390	PLCXD1	phosphatidylinositol specific phospholipase C X domain containing 1	protein-coding
hypermethylation	chr2	91873047	91874525	chr2:91873047-91874525	Intergenic	CpG	-25811	NR_027238	654342	NR_027238	LOC654342	lymphocyte-specific protein 1 pseudogene	pseudo
hypermethylation	chr12	31769297	31769500	chr12:31769297-31769500	Intergenic	CpG	-25446	NM_144973	160518	NM_144973	DENND5B	DENN domain containing 5B	protein-coding
hypermethylation	chr9	115843794	115845201	chr9:115843794-115845201	Intergenic	CpG	-25426	NM_001282518	7539	NM_003408	ZFP37	ZFP37 zinc finger protein	protein-coding
hypermethylation	chr17	75251958	75252180	chr17:75251958-75252180	Intergenic	CpG	-25423	NM_001113491	10801	NM_006640	SEPT9	septin 9	protein-coding
hypermethylation	chr4	132661844	132662167	chr4:132661844-132662167	Intergenic	CpG	-23988	NR_125883	101927305	NR_125883	SNHG27	small nucleolar RNA host gene 27	ncRNA
hypermethylation	chr17	29672335	29672612	chr17:29672335-29672612	intron (NM_001042492, intron 48 of 57)	CpG	-23706	NM_014210	2123	NM_014210	EVI2A	ecotropic viral integration site 2A	protein-coding
hypermethylation	chr19	36778347	36778765	chr19:36778347-36778765	Intergenic	CpG	-23689	NR_029389	100134317	NR_029389	LOC100134317	uncharacterized LOC100134317	ncRNA
hypermethylation	chr1	3499902	3500470	chr1:3499902-3500470	intron (NM_001409, intron 3 of 36)	CpG	-22832	NR_030277	693135	NR_030277	MIR551A	microRNA 551a	ncRNA
hypermethylation	chr19	3649053	3650030	chr19:3649053-3650030	intron (NM_001195733, intron 8 of 16)	CpG	-22728	NM_021231	58509	NM_021231	CACTIN	cactin, spliceosome C complex subunit	protein-coding
hypermethylation	chr9	45027272	45028298	chr9:45027272-45028298	Intergenic	CpG	-22495	NR_121606	102723709	NR_121606	LOC102723709	uncharacterized LOC102723709	ncRNA
hypermethylation	chr9	67756145	67757171	chr9:67756145-67757171	Intergenic	CpG	-22465	NR_121606	102723709	NR_121606	LOC102723709	uncharacterized LOC102723709	ncRNA
hypermethylation	chrY	120414	120686	chrY:120414-120686	Intergenic	CpG	-22441	NR_028057	55344	NM_018390	PLCXD1	phosphatidylinositol specific phospholipase C X domain containing 1	protein-coding
hypermethylation	chrX	170414	170686	chrX:170414-170686	Intergenic	CpG	-22441	NR_028057	55344	NM_018390	PLCXD1	phosphatidylinositol specific phospholipase C X domain containing 1	protein-coding
hypermethylation	chr9	115840708	115841374	chr9:115840708-115841374	Intergenic	CpG	-21970	NM_001282518	7539	NM_003408	ZFP37	ZFP37 zinc finger protein	protein-coding
hypermethylation	chr19	37781641	37782059	chr19:37781641-37782059	Intergenic	CpG	-21889	NR_138103	284459	NM_181786	HKR1	HKR1, GLI-Kruppel zinc finger family member	protein-coding
hypermethylation	chr19	30392613	30392952	chr19:30392613-30392952	Intergenic	CpG	-21769	NM_001252641	8725	NM_003796	URI1	URI1, prefoldin like chaperone	protein-coding
hypermethylation	chr22	22577657	22577912	chr22:22577657-22577912	Intergenic	CpG	-21408	NM_007128	7441	NM_007128	VPREB1	V-set pre-B cell surrogate light chain 1	protein-coding
hypermethylation	chr8	1590038	1592282	chr8:1590038-1592282	intron (NM_001346810, intron 8 of 14)	CpG	-21330	NR_103863	100507435	NR_103863	DLGAP2-AS1	DLGAP2 antisense RNA 1	ncRNA
hypermethylation	chr7	102234040	102234744	chr7:102234040-102234744	intron (NM_001079877, intron 13 of 19)	CpG-24757	-21324	NM_001097615	548644	NM_001015884	POLR2J3	RNA polymerase II subunit J3	protein-coding
hypermethylation	chr19	36780884	36781302	chr19:36780884-36781302	Intergenic	CpG	-21152	NR_029389	100134317	NR_029389	LOC100134317	uncharacterized LOC100134317	ncRNA
hypermethylation	chr8	7605828	7606263	chr8:7605828-7606263	Intergenic	CpG	-21061	NR_046351	441328	NM_001164447	FAM90A10P	putative protein FAM90A10	pseudo
hypermethylation	chr10	2563739	2565222	chr10:2563739-2565222	Intergenic	CpG	-20826	NR_136146	105376351	NR_136146	LOC105376351	uncharacterized LOC105376351	ncRNA
hypermethylation	chrX	367371	369648	chrX:367371-369648	Intergenic	CpG	-20819	NM_013239	28227	NM_013239	PPP2R3B	protein phosphatase 2 regulatory subunit B''beta	protein-coding
hypermethylation	chrY	317371	319648	chrY:317371-319648	Intergenic	CpG	-20819	NM_013239	28227	NM_013239	PPP2R3B	protein phosphatase 2 regulatory subunit B''beta	protein-coding
hypermethylation	chr16	3232835	3234048	chr16:3232835-3234048	Intergenic	CpG	-20806	NM_012360	4992	NM_012360	OR1F1	olfactory receptor family 1 subfamily F member 1	protein-coding
hypermethylation	chr11	89629858	89630102	chr11:89629858-89630102	Intergenic	CpG	-20795	NM_001164397	642446	NM_001164397	TRIM64B	tripartite motif containing 64B	protein-coding
hypermethylation	chr11	89680781	89681025	chr11:89680781-89681025	Intergenic	CpG	-20769	NM_001136486	120146	NM_001136486	TRIM64	tripartite motif containing 64	protein-coding
hypermethylation	chr7	102233327	102233574	chr7:102233327-102233574	exon (NM_006989, exon 15 of 21)	exon (NM_006989, exon 15 of 21)	-20382	NM_001097615	548644	NM_001015884	POLR2J3	RNA polymerase II subunit J3	protein-coding
hypermethylation	chr16	33318698	33319468	chr16:33318698-33319468	Intergenic	CpG	-20381	NR_033866	390705	NR_033866	LOC390705	protein phosphatase 2 regulatory subunit B'', beta pseudogene	pseudo
hypermethylation	chr9	115838352	115839759	chr9:115838352-115839759	Intergenic	CpG	-19984	NM_001282518	7539	NM_003408	ZFP37	ZFP37 zinc finger protein	protein-coding
hypermethylation	chr16	2633479	2633920	chr16:2633479-2633920	intron (NM_001261816, intron 10 of 11)	CpG	-19686	NR_015441	652276	NR_015441	LOC652276	potassium channel tetramerization domain containing 5 pseudogene	pseudo
hypermethylation	chr15	20980691	20981547	chr15:20980691-20981547	Intergenic	CpG	-19639	NR_027992	606	NR_027992	NBEAP1	neurobeachin pseudogene 1	pseudo
hypermethylation	chr16	88897585	88898070	chr16:88897585-88898070	intron (NM_000512, intron 9 of 13)	CpG	-19485	NM_000485	353	NM_000485	APRT	adenine phosphoribosyltransferase	protein-coding
hypermethylation	chr19	37779117	37779535	chr19:37779117-37779535	Intergenic	CpG	-19414	NR_029390	284412	NR_029390	LOC284412	uncharacterized LOC284412	ncRNA
hypermethylation	chr9	140712931	140714125	chr9:140712931-140714125	intron (NM_001354263, intron 25 of 26)	CpG	-19343	NR_030333	693187	NR_030333	MIR602	microRNA 602	ncRNA
hypermethylation	chr4	132666808	132667131	chr4:132666808-132667131	Intergenic	CpG	-19024	NR_125883	101927305	NR_125883	SNHG27	small nucleolar RNA host gene 27	ncRNA
hypermethylation	chr19	36783412	36783828	chr19:36783412-36783828	Intergenic	CpG	-18625	NR_029389	100134317	NR_029389	LOC100134317	uncharacterized LOC100134317	ncRNA
hypermethylation	chr10	23462224	23463889	chr10:23462224-23463889	Intergenic	CpG	-18404	NM_178161	256297	NM_178161	PTF1A	pancreas associated transcription factor 1a	protein-coding
hypermethylation	chr15	21019674	21020294	chr15:21019674-21020294	Intergenic	CpG	-18140	NR_036062	100422949	NR_036062	MIR3118-2	microRNA 3118-2	ncRNA
hypermethylation	chr9	66571100	66571869	chr9:66571100-66571869	Intergenic	CpG	-17573	NR_122076	403323	NM_203449	LOC403323	uncharacterized LOC403323	ncRNA
hypermethylation	chr2	3688204	3688539	chr2:3688204-3688539	intron (NM_199235, intron 6 of 7)	CpG	-17415	NM_018436	55821	NM_018436	ALLC	allantoicase	protein-coding
hypermethylation	chr17	58196874	58198497	chr17:58196874-58198497	Intergenic	CpG	-17405	NR_027408	653653	NR_027408	LOC653653	adaptor related protein complex 1 sigma 2 subunit pseudogene	pseudo
hypermethylation	chr20	61315175	61315497	chr20:61315175-61315497	Intergenic	CpG	-17363	NR_024470	100127888	NR_024470	SLCO4A1-AS1	SLCO4A1 antisense RNA 1	ncRNA
hypermethylation	chr14	19360223	19360905	chr14:19360223-19360905	Intergenic	CpG	-17030	NM_001013354	440153	NM_001013354	OR11H12	olfactory receptor family 11 subfamily H member 12	protein-coding
hypermethylation	chr22	16466477	16467159	chr22:16466477-16467159	Intergenic	CpG	-17014	NM_001005239	81061	NM_001005239	OR11H1	olfactory receptor family 11 subfamily H member 1	protein-coding
hypermethylation	chr19	37776589	37777007	chr19:37776589-37777007	Intergenic	CpG	-16886	NR_029390	284412	NR_029390	LOC284412	uncharacterized LOC284412	ncRNA
hypermethylation	chr19	37786692	37787110	chr19:37786692-37787110	Intergenic	CpG	-16838	NR_138103	284459	NM_181786	HKR1	HKR1, GLI-Kruppel zinc finger family member	protein-coding
hypermethylation	chr18	77138797	77139201	chr18:77138797-77139201	TTS (NR_148360)	TTS (NR_148360)	-16773	NM_001278670	4772	NM_006162	NFATC1	nuclear factor of activated T cells 1	protein-coding
hypermethylation	chr9	99983210	99984959	chr9:99983210-99984959	intron (NR_136286, intron 1 of 17)	CpG	-16624	NR_036528	57653	NR_036527	SUGT1P4-STRA6LP-CCDC180	SUGT1P4-STRA6LP-CCDC180 readthrough	ncRNA
hypermethylation	chr4	132669279	132669602	chr4:132669279-132669602	Intergenic	CpG	-16553	NR_125883	101927305	NR_125883	SNHG27	small nucleolar RNA host gene 27	ncRNA
hypermethylation	chr22	18820935	18821262	chr22:18820935-18821262	Intergenic	CpG	-16533	NR_135922	102725072	NR_135922	LOC102725072	Putative uncharacterized protein DKFZp434K191	pseudo
hypermethylation	chr16	29495053	29495298	chr16:29495053-29495298	exon (NM_001355401, exon 8 of 8)	exon (NM_001355401, exon 8 of 8)	-16276	NR_002557	613038	NR_002557	LOC613038	SAGA complex associated factor 29 pseudogene	pseudo
hypermethylation	chr19	36785933	36786351	chr19:36785933-36786351	Intergenic	CpG	-16103	NR_029389	100134317	NR_029389	LOC100134317	uncharacterized LOC100134317	ncRNA
hypermethylation	chr16	2672792	2673057	chr16:2672792-2673057	intron (NR_015441, intron 3 of 3)	CpG	-16059	NR_024492	645644	NR_024492	FLJ42627	uncharacterized LOC645644	ncRNA
hypermethylation	chr7	102134871	102135575	chr7:102134871-102135575	intron (NM_001277335, intron 13 of 19).2	CpG-24752	-15842	NM_006234	5439	NM_006234	POLR2J	RNA polymerase II subunit J	protein-coding
hypermethylation	chr7	157631319	157631615	chr7:157631319-157631615	intron (NM_130842, intron 11 of 21)	CpG	-15810	NR_038966	100506585	NR_038966	LOC100506585	uncharacterized LOC100506585	ncRNA
hypermethylation	chr16	21846082	21846327	chr16:21846082-21846327	exon (NM_001310148, exon 8 of 8)	exon (NM_001310148, exon 8 of 8)	-15709	NR_003370	730092	NR_003370	RRN3P1	RRN3 homolog, RNA polymerase I transcription factor pseudogene 1	pseudo
hypermethylation	chr13	33923930	33924781	chr13:33923930-33924781	intron (NM_001243476, intron 5 of 17)	CpG	-14952	NR_146541	105370154	NR_146541	LINC02344	long intergenic non-protein coding RNA 2344	ncRNA
hypermethylation	chr9	115832906	115834315	chr9:115832906-115834315	Intergenic	CpG	-14539	NM_001282518	7539	NM_003408	ZFP37	ZFP37 zinc finger protein	protein-coding
hypermethylation	chr22	21496606	21496933	chr22:21496606-21496933	Intergenic	CpG	-14460	NR_136575	102724728	NR_136575	LOC102724728	POM121 transmembrane nucleoporin pseudogene	pseudo
hypermethylation	chr19	37774055	37774488	chr19:37774055-37774488	Intergenic	CpG	-14359	NR_029390	284412	NR_029390	LOC284412	uncharacterized LOC284412	ncRNA
hypermethylation	chr19	37789217	37789635	chr19:37789217-37789635	Intergenic	CpG	-14313	NR_138103	284459	NM_181786	HKR1	HKR1, GLI-Kruppel zinc finger family member	protein-coding
hypermethylation	chr4	132671698	132672094	chr4:132671698-132672094	Intergenic	CpG	-14097	NR_125883	101927305	NR_125883	SNHG27	small nucleolar RNA host gene 27	ncRNA
hypermethylation	chr10	135453951	135454528	chr10:135453951-135454528	Intergenic	CpG	-13940	NM_001080998	441581	NM_001080998	FRG2B	FSHD region gene 2 family member B	protein-coding
hypermethylation	chr12	132145704	132146810	chr12:132145704-132146810	Intergenic	CpG	-13591	NR_146868	105370085	NR_146868	LINC02414	long intergenic non-protein coding RNA 2414	ncRNA
hypermethylation	chr19	36788468	36788886	chr19:36788468-36788886	Intergenic	CpG	-13568	NR_029389	100134317	NR_029389	LOC100134317	uncharacterized LOC100134317	ncRNA
hypermethylation	chr7	56893318	56893540	chr7:56893318-56893540	Intergenic	CpG	-13000	NR_130727	401357	NR_130727	LOC401357	uncharacterized LOC401357	ncRNA
hypermethylation	chr3	105072529	105072962	chr3:105072529-105072962	Intergenic	CpG	-12812	NM_001243280	214	NM_001627	ALCAM	activated leukocyte cell adhesion molecule	protein-coding
hypermethylation	chr14	19422726	19423055	chr14:19422726-19423055	Intergenic	CpG	-12779	NR_046104	642426	NR_046104	LINC02297	long intergenic non-protein coding RNA 2297	ncRNA
hypermethylation	chrY	1534434	1535573	chrY:1534434-1535573	exon (NM_178129, exon 2 of 2)	exon (NM_178129, exon 2 of 2)	-12348	NM_001173473	8623	NM_004192	ASMTL	acetylserotonin O-methyltransferase like	protein-coding
hypermethylation	chrX	1584434	1585573	chrX:1584434-1585573	exon (NM_178129, exon 2 of 2).2	exon (NM_178129, exon 2 of 2).2	-12348	NM_001173473	8623	NM_004192	ASMTL	acetylserotonin O-methyltransferase like	protein-coding
hypermethylation	chr6	41528266	41528900	chr6:41528266-41528900	intron (NM_001012426, intron 1 of 16)	CpG	-12224	NR_126415	101060264	NR_126415	FOXP4-AS1	FOXP4 antisense RNA 1	ncRNA
hypermethylation	chr9	136877009	136879747	chr9:136877009-136879747	Intergenic	CpG	-12137	NM_001355256	266655	NM_001355256	BRD3OS	BRD3 opposite strand	protein-coding
hypermethylation	chr10	47254936	47256041	chr10:47254936-47256041	Intergenic	CpG	-11977	NR_024495	642826	NR_024495	BMS1P2	BMS1, ribosome biogenesis factor pseudogene 2	pseudo
hypermethylation	chr10	48173311	48174416	chr10:48173311-48174416	Intergenic	CpG	-11976	NR_024495	642826	NR_024495	BMS1P2	BMS1, ribosome biogenesis factor pseudogene 2	pseudo
hypermethylation	chr10	46774348	46775241	chr10:46774348-46775241	Intergenic	CpG	-11902	NR_003611	399761	NM_001040053	BMS1P1	BMS1, ribosome biogenesis factor pseudogene 1	pseudo
hypermethylation	chr10	48964083	48964976	chr10:48964083-48964976	intron (NR_111968, intron 2 of 5)	CpG	-11900	NR_003611	399761	NM_001040053	BMS1P1	BMS1, ribosome biogenesis factor pseudogene 1	pseudo
hypermethylation	chr19	37791745	37792163	chr19:37791745-37792163	Intergenic	CpG	-11785	NR_138103	284459	NM_181786	HKR1	HKR1, GLI-Kruppel zinc finger family member	protein-coding
hypermethylation	chr2	114311788	114312190	chr2:114311788-114312190	intron (NR_146439, intron 1 of 3)	CpG	-11722	NR_121187	103344932	NR_121185	PGM5P4-AS1	PGM5P4 antisense RNA 1	ncRNA
hypermethylation	chr15	21083013	21084348	chr15:21083013-21084348	Intergenic	CpG	-11699	NM_207355	102724631	NM_207355	POTEB3	POTE ankyrin domain family member B3	protein-coding
hypermethylation	chr8	86826663	86828260	chr8:86826663-86828260	Intergenic	CpG	-11671	NR_003594	100288527	NR_003594	REXO1L2P	REXO1 like 2, pseudogene	pseudo
hypermethylation	chr4	132674246	132674569	chr4:132674246-132674569	Intergenic	CpG	-11586	NR_125883	101927305	NR_125883	SNHG27	small nucleolar RNA host gene 27	ncRNA
hypermethylation	chr14	105658586	105659226	chr14:105658586-105659226	Intergenic	CpG	-11246	NM_177533	256281	NM_177533	NUDT14	nudix hydrolase 14	protein-coding
hypermethylation	chr1	148864531	148865184	chr1:148864531-148865184	intron (NR_104217, intron 2 of 17).3	CpG	-11183	NR_136328	101927429	NR_136328	LOC101927429	lysine methyltransferase 2C pseudogene	pseudo
hypermethylation	chr4	190959044	190960011	chr4:190959044-190960011	Intergenic	CpG	-11115	NM_001005217	448831	NM_001005217	FRG2	FSHD region gene 2	protein-coding
hypermethylation	chr9	115829814	115830503	chr9:115829814-115830503	Intergenic	CpG	-11087	NM_001282518	7539	NM_003408	ZFP37	ZFP37 zinc finger protein	protein-coding
hypermethylation	chr16	16451347	16451960	chr16:16451347-16451960	intron (NR_146336, intron 20 of 34)	CpG	-11080	NR_106970	102465683	NR_106970	MIR6511A3	microRNA 6511a-3	ncRNA
hypermethylation	chr10	135450883	135451867	chr10:135450883-135451867	Intergenic	CpG	-11076	NM_001080998	441581	NM_001080998	FRG2B	FSHD region gene 2 family member B	protein-coding
hypermethylation	chr2	91911039	91911371	chr2:91911039-91911371	Intergenic	CpG	-11069	NR_136329	101927050	NR_136329	LOC101927050	lysine methyltransferase 2C pseudogene	pseudo
hypermethylation	chr19	36791003	36791421	chr19:36791003-36791421	Intergenic	CpG	-11033	NR_029389	100134317	NR_029389	LOC100134317	uncharacterized LOC100134317	ncRNA
hypermethylation	chr8	7386191	7386445	chr8:7386191-7386445	Intergenic	CpG	-10831	NM_001282479	100131608	NM_001282479	PRR23D1	proline rich 23 domain containing 1	protein-coding
hypermethylation	chrX	153788534	153788802	chrX:153788534-153788802	exon (NM_001321397, exon 5 of 10)	exon (NM_001321397, exon 5 of 10)	-10811	NR_027402	286967	NM_173168	FAM223B	family with sequence similarity 223 member B (non-protein coding)	ncRNA
hypermethylation	chr8	7649611	7649865	chr8:7649611-7649865	Intergenic	CpG	-10802	NM_001282479	100131608	NM_001282479	PRR23D1	proline rich 23 domain containing 1	protein-coding
hypermethylation	chr13	112709884	112712665	chr13:112709884-112712665	intron (NR_120392, intron 1 of 3)	CpG	-10639	NM_005986	6656	NM_005986	SOX1	SRY-box 1	protein-coding
hypermethylation	chr10	88769434	88769657	chr10:88769434-88769657	exon (NM_133447, exon 12 of 12)	exon (NM_133447, exon 12 of 12)	-10501	NM_001146157	643161	NM_001146157	FAM25A	family with sequence similarity 25 member A	protein-coding
hypermethylation	chr17	81163132	81165249	chr17:81163132-81165249	Intergenic	CpG	-10476	NR_029406	388574	NR_029406	RPL23AP87	ribosomal protein L23a pseudogene 87	pseudo
hypermethylation	chr5	293625	294130	chr5:293625-294130	intron (NM_001267557, intron 2 of 3)	CpG	-10414	NM_001242412	57491	NM_020731	AHRR	aryl-hydrocarbon receptor repressor	protein-coding
hypermethylation	chr8	58120531	58120795	chr8:58120531-58120795	Intergenic	CpG	-10172	NR_038235	100507651	NR_038235	LINC01606	long intergenic non-protein coding RNA 1606	ncRNA
hypermethylation	chr15	22026348	22026968	chr15:22026348-22026968	Intergenic	CpG	-9780	NR_024387	646243	NR_024387	CXADRP2	CXADR pseudogene 2	pseudo
hypermethylation	chr16	22547417	22547662	chr16:22547417-22547662	exon (NM_001135865, exon 7 of 7)	exon (NM_001135865, exon 7 of 7)	-9480	NR_003676	653786	NR_003676	LOC653786	otoancorin pseudogene	pseudo
hypermethylation	chr16	89487760	89488158	chr16:89487760-89488158	intron (NM_013275, intron 1 of 12)	CpG	-9367	NR_110932	101927817	NR_110931	LOC101927817	uncharacterized LOC101927817	ncRNA
hypermethylation	chr2	306675	307167	chr2:306675-307167	Intergenic	CpG	-9363	NR_146953	105373350	NR_146953	LINC01865	long intergenic non-protein coding RNA 1865	ncRNA
hypermethylation	chr19	37794270	37794574	chr19:37794270-37794574	Intergenic	CpG	-9317	NR_138103	284459	NM_181786	HKR1	HKR1, GLI-Kruppel zinc finger family member	protein-coding
hypermethylation	chr7	56889542	56889951	chr7:56889542-56889951	Intergenic	CpG	-9317	NR_130727	401357	NR_130727	LOC401357	uncharacterized LOC401357	ncRNA
hypermethylation	chr19	37769016	37769434	chr19:37769016-37769434	Intergenic	CpG	-9313	NR_029390	284412	NR_029390	LOC284412	uncharacterized LOC284412	ncRNA
hypermethylation	chr4	132676726	132677049	chr4:132676726-132677049	Intergenic	CpG	-9106	NR_125883	101927305	NR_125883	SNHG27	small nucleolar RNA host gene 27	ncRNA
hypermethylation	chr9	115827458	115828865	chr9:115827458-115828865	Intergenic	CpG	-9090	NM_001282518	7539	NM_003408	ZFP37	ZFP37 zinc finger protein	protein-coding
hypermethylation	chr1	91190489	91192804	chr1:91190489-91192804	Intergenic	CpG	-8852	NM_020063	343472	NM_020063	BARHL2	BarH like homeobox 2	protein-coding
hypermethylation	chr16	16453767	16454064	chr16:16453767-16454064	intron (NR_146336, intron 20 of 34)	CpG	-8818	NR_106970	102465683	NR_106970	MIR6511A3	microRNA 6511a-3	ncRNA
hypermethylation	chr10	46321376	46321590	chr10:46321376-46321590	exon (NM_001291379, exon 10 of 10)	exon (NM_001291379, exon 10 of 10)	-8711	NM_001351234	643479	NM_001351234	FAM25E	family with sequence similarity 25 member E	protein-coding
hypermethylation	chr10	135246474	135246901	chr10:135246474-135246901	Intergenic	CpG	-8566	NM_001012508	503542	NM_001012508	SPRN	shadow of prion protein	protein-coding
hypermethylation	chr19	36793535	36793953	chr19:36793535-36793953	Intergenic	CpG	-8501	NR_029389	100134317	NR_029389	LOC100134317	uncharacterized LOC100134317	ncRNA
hypermethylation	chrX	71900454	71900727	chrX:71900454-71900727	intron (NM_002637, intron 5 of 31)	CpG	-8209	NR_110391	101928259	NR_110391	PHKA1-AS1	PHKA1 antisense RNA 1	ncRNA
hypermethylation	chr14	19642317	19642875	chr14:19642317-19642875	Intergenic	CpG	-7436	NR_110526	503639	NM_001013701	DUXAP10	double homeobox A pseudogene 10	pseudo
hypermethylation	chr13	114849000	114852746	chr13:114849000-114852746	intron (NM_001320821, intron 1 of 25)	CpG	-7419	NM_001320822	22821	NM_007368	RASA3	RAS p21 protein activator 3	protein-coding
hypermethylation	chr10	135390624	135390978	chr10:135390624-135390978	Intergenic	CpG	-7339	NR_033789	399833	NM_001001678	SPRNP1	shadow of prion protein pseudogene 1	pseudo
hypermethylation	chr7	56887560	56887969	chr7:56887560-56887969	Intergenic	CpG	-7335	NR_130727	401357	NR_130727	LOC401357	uncharacterized LOC401357	ncRNA
hypermethylation	chr1	46705908	46706165	chr1:46705908-46706165	Intergenic	CpG	-7331	NM_001142548	8438	NM_003579	RAD54L	RAD54 like	protein-coding
hypermethylation	chr17	58102770	58104393	chr17:58102770-58104393	Intergenic	CpG	-7168	NR_002924	653645	NR_002924	TBC1D3P1-DHX40P1	TBC1D3P1-DHX40P1 readthrough, transcribed pseudogene	pseudo
hypermethylation	chr16	18478279	18482541	chr16:18478279-18482541	non-coding (NR_146331, exon 15 of 38)	non-coding (NR_146331, exon 15 of 38)	-7143	NR_107061	102466259	NR_107061	MIR6770-3	microRNA 6770-3	ncRNA
hypermethylation	chr16	15012708	15013276	chr16:15012708-15013276	intron (NR_146231, intron 5 of 38)	CpG	-6802	NR_106970	102465683	NR_106970	MIR6511A3	microRNA 6511a-3	ncRNA
hypermethylation	chr19	37766478	37766896	chr19:37766478-37766896	Intergenic	CpG	-6775	NR_029390	284412	NR_029390	LOC284412	uncharacterized LOC284412	ncRNA
hypermethylation	chr4	132679201	132679524	chr4:132679201-132679524	Intergenic	CpG	-6631	NR_125883	101927305	NR_125883	SNHG27	small nucleolar RNA host gene 27	ncRNA
hypermethylation	chr17	252659	254355	chr17:252659-254355	TTS (NR_136407)	TTS (NR_136407)	-6611	NM_001013672	400566	NM_001013672	C17orf97	chromosome 17 open reading frame 97	protein-coding
hypermethylation	chr19	20585179	20585518	chr19:20585179-20585518	intron (NR_036455, intron 2 of 2)	CpG	-6026	NR_036053	100302179	NR_036053	MIR1270	microRNA 1270	ncRNA
hypermethylation	chr19	36796050	36796468	chr19:36796050-36796468	Intergenic	CpG	-5986	NR_029389	100134317	NR_029389	LOC100134317	uncharacterized LOC100134317	ncRNA
hypermethylation	chr8	58124910	58125174	chr8:58124910-58125174	Intergenic	CpG	-5793	NR_038235	100507651	NR_038235	LINC01606	long intergenic non-protein coding RNA 1606	ncRNA
hypermethylation	chr6	144605926	144608280	chr6:144605926-144608280	Intergenic	CpG	-5770	NM_007124	7402	NM_007124	UTRN	utrophin	protein-coding
hypermethylation	chr9	969529	973276	chr9:969529-973276	Intergenic	CpG	-5566	NM_021240	58524	NM_021240	DMRT3	doublesex and mab-3 related transcription factor 3	protein-coding
hypermethylation	chr7	129418286	129422509	chr7:129418286-129422509	Intergenic	CpG	-5543	NR_029615	406959	NR_029615	MIR183	microRNA 183	ncRNA
hypermethylation	chr7	56885722	56886131	chr7:56885722-56886131	Intergenic	CpG	-5497	NR_130727	401357	NR_130727	LOC401357	uncharacterized LOC401357	ncRNA
hypermethylation	chr3	75707623	75708198	chr3:75707623-75708198	Intergenic	CpG	-5432	NM_001124759	100288801	NM_001124759	FRG2C	FSHD region gene 2 family member C	protein-coding
hypermethylation	chr5	3590644	3592000	chr5:3590644-3592000	Intergenic	CpG	-4846	NM_024337	79192	NM_024337	IRX1	iroquois homeobox 1	protein-coding
hypermethylation	chr16	15015131	15015384	chr16:15015131-15015384	non-coding (NR_146231, exon 10 of 39)	non-coding (NR_146231, exon 10 of 39)	-4537	NR_106970	102465683	NR_106970	MIR6511A3	microRNA 6511a-3	ncRNA
hypermethylation	chr22	22311564	22311819	chr22:22311564-22311819	exon (NM_001349847, exon 19 of 19)	exon (NM_001349847, exon 19 of 19)	-4441	NM_014634	9647	NM_014634	PPM1F	protein phosphatase, Mg2+/Mn2+ dependent 1F	protein-coding
hypermethylation	chr4	132681681	132682004	chr4:132681681-132682004	Intergenic	CpG	-4151	NR_125883	101927305	NR_125883	SNHG27	small nucleolar RNA host gene 27	ncRNA
hypermethylation	chr5	74330736	74330954	chr5:74330736-74330954	Intergenic	CpG	-4121	NM_016591	51301	NM_016591	GCNT4	glucosaminyl (N-acetyl) transferase 4, core 2	protein-coding
hypermethylation	chr4	778661	780592	chr4:778661-780592	3' UTR (NM_006651, exon 4 of 4)	3' UTR (NM_006651, exon 4 of 4)	-3990	NR_036511	100129917	NR_036511	LOC100129917	uncharacterized LOC100129917	ncRNA
hypermethylation	chr16	2685020	2685273	chr16:2685020-2685273	Intergenic	CpG	-3837	NR_024492	645644	NR_024492	FLJ42627	uncharacterized LOC645644	ncRNA
hypermethylation	chr16	28624940	28625382	chr16:28624940-28625382	intron (NM_177536, intron 2 of 5)	CpG	-3796	NM_177529	6817	NM_001055	SULT1A1	sulfotransferase family 1A member 1	protein-coding
hypermethylation	chr16	28611946	28612388	chr16:28611946-28612388	Intergenic	CpG	-3776	NM_001054	6799	NM_001054	SULT1A2	sulfotransferase family 1A member 2	protein-coding
hypermethylation	chr22	18833786	18834072	chr22:18833786-18834072	Intergenic	CpG	-3702	NR_135922	102725072	NR_135922	LOC102725072	Putative uncharacterized protein DKFZp434K191	pseudo
hypermethylation	chr9	115822071	115823416	chr9:115822071-115823416	Intergenic	CpG	-3672	NM_001282518	7539	NM_003408	ZFP37	ZFP37 zinc finger protein	protein-coding
hypermethylation	chr11	554713	556560	chr11:554713-556560	TTS (NM_198075)	TTS (NM_198075)	-3626	NR_147607	692247	NR_147607	LOC692247	uncharacterized LOC692247	ncRNA
hypermethylation	chr19	36798578	36798996	chr19:36798578-36798996	Intergenic	CpG	-3458	NR_029389	100134317	NR_029389	LOC100134317	uncharacterized LOC100134317	ncRNA
hypermethylation	chr17	36280473	36280700	chr17:36280473-36280700	Intergenic	CpG	-3391	NM_001001418	414060	NM_001001418	TBC1D3C	TBC1 domain family member 3C	protein-coding
hypermethylation	chr17	34811358	34811585	chr17:34811358-34811585	Intergenic	CpG	-3379	NM_001001417	414059	NM_001001417	TBC1D3B	TBC1 domain family member 3B	protein-coding
hypermethylation	chr16	16457353	16461615	chr16:16457353-16461615	intron (NR_146336, intron 20 of 34)	CpG	-3249	NR_106970	102465683	NR_106970	MIR6511A3	microRNA 6511a-3	ncRNA
hypermethylation	chr3	75718116	75719159	chr3:75718116-75719159	Intergenic	CpG	-2795	NR_040005	401074	NR_040004	LINC00960	long intergenic non-protein coding RNA 960	ncRNA
hypermethylation	chr8	9762661	9764748	chr8:9762661-9764748	Intergenic	CpG	-2722	NR_029668	406907	NR_029668	MIR124-1	microRNA 124-1	ncRNA
hypermethylation	chr12	4378366	4382222	chr12:4378366-4382222	intron (NR_149145, intron 1 of 3)	CpG	-2608	NM_001759	894	NM_001759	CCND2	cyclin D2	protein-coding
hypermethylation	chr10	81598551	81598871	chr10:81598551-81598871	Intergenic	CpG	-2403	NM_001355263	283008	NM_001355263	NUTM2E	NUT family member 2E	protein-coding
hypermethylation	chr19	37761410	37761828	chr19:37761410-37761828	Intergenic	CpG	-1707	NR_029390	284412	NR_029390	LOC284412	uncharacterized LOC284412	ncRNA
hypermethylation	chr16	16468251	16468455	chr16:16468251-16468455	non-coding (NR_146336, exon 25 of 35)	non-coding (NR_146336, exon 25 of 35)	-1551	NM_001349949	110006323	NR_146336	PKD1P4-NPIPA8	PKD1P4-NPIPA8 readthrough	pseudo
hypermethylation	chr16	18431165	18431369	chr16:18431165-18431369	non-coding (NR_146336, exon 25 of 35).2	non-coding (NR_146336, exon 25 of 35).2	-1550	NM_001349949	110006323	NR_146336	PKD1P4-NPIPA8	PKD1P4-NPIPA8 readthrough	pseudo
hypermethylation	chr11	10327013	10329831	chr11:10327013-10329831	3' UTR (NM_001124, exon 4 of 4)	3' UTR (NM_001124, exon 4 of 4)	-1438	NR_103765	100130460	NR_103765	CAND1.11	uncharacterized LOC100130460	ncRNA
hypermethylation	chr9	66455767	66456272	chr9:66455767-66456272	Intergenic	CpG	-1270	NR_121647	103352539	NR_121647	LINC01410	long intergenic non-protein coding RNA 1410	ncRNA
hypermethylation	chr1	47902793	47905518	chr1:47902793-47905518	exon (NM_004474, exon 1 of 1)	exon (NM_004474, exon 1 of 1)	-1166	NR_126355	102724077	NR_126355	LINC01389	long intergenic non-protein coding RNA 1389	ncRNA
hypermethylation	chr12	131783093	131784199	chr12:131783093-131784199	Intergenic	CpG	-1129	NR_135045	107161159	NR_135045	LINC02415	long intergenic non-protein coding RNA 2415	ncRNA
hypermethylation	chr7	127671158	127672853	chr7:127671158-127672853	intron (NM_014390, intron 16 of 23)	CpG	-1003	NM_022143	64101	NM_022143	LRRC4	leucine rich repeat containing 4	protein-coding
hypermethylation	chr17	6559363	6560803	chr17:6559363-6560803	promoter-TSS (NR_045985)	promoter-TSS (NR_045985)	-955	NR_045985	100652883	NR_045985	ALOX15P1	arachidonate 15-lipoxygenase pseudogene 1	pseudo
hypermethylation	chr16	16417456	16417710	chr16:16417456-16417710	promoter-TSS (NR_106766).2	promoter-TSS (NR_106766).2	-862	NR_106970	102465683	NR_106970	MIR6511A3	microRNA 6511a-3	ncRNA
hypermethylation	chr16	18438670	18438924	chr16:18438670-18438924	promoter-TSS (NR_106766).4	promoter-TSS (NR_106766).4	-861	NR_106766	102466268	NR_106766	MIR6511A1	microRNA 6511a-1	ncRNA
hypermethylation	chr17	62774366	62777797	chr17:62774366-62777797	promoter-TSS (NR_106728)	promoter-TSS (NR_106728)	-796	NR_106728	102464831	NR_106728	MIR6080	microRNA 6080	ncRNA
hypermethylation	chr2	54950394	54952488	chr2:54950394-54952488	promoter-TSS (NM_001039753)	promoter-TSS (NM_001039753)	-708	NM_001039753	400954	NM_001039753	EML6	echinoderm microtubule associated protein like 6	protein-coding
hypermethylation	chr15	84976070	84977044	chr15:84976070-84977044	promoter-TSS (NR_120379)	promoter-TSS (NR_120379)	-660	NR_120379	103171574	NR_120379	LOC103171574	uncharacterized LOC103171574	ncRNA
hypermethylation	chr1	149821901	149825191	chr1:149821901-149825191	promoter-TSS (NM_021059).2	promoter-TSS (NM_021059).2	-635	NM_021059	126961	NM_021059	HIST2H3C	histone cluster 2 H3 family member c	protein-coding
hypermethylation	chr1	149811754	149815044	chr1:149811754-149815044	promoter-TSS (NM_021059)	promoter-TSS (NM_021059)	-634	NM_001005464	333932	NM_001005464	HIST2H3A	histone cluster 2 H3 family member a	protein-coding
hypermethylation	chr7	149744402	149746469	chr7:149744402-149746469	promoter-TSS (NM_001351027)	promoter-TSS (NM_001351027)	-631	NR_147021	653857	NM_001164458	ACTR3C	ARP3 actin related protein 3 homolog C	protein-coding
hypermethylation	chr12	49390617	49392441	chr12:49390617-49392441	promoter-TSS (NR_147178)	promoter-TSS (NR_147178)	-601	NR_147179	105369758	NR_147178	DDN-AS1	DDN and PRKAG1 antisense RNA 1	ncRNA
hypermethylation	chr2	95522598	95524188	chr2:95522598-95524188	promoter-TSS (NR_003366)	promoter-TSS (NR_003366)	-573	NR_003366	729171	NR_003366	ANKRD20A8P	ankyrin repeat domain 20 family member A8, pseudogene	pseudo
hypermethylation	chr7	140772358	140774560	chr7:140772358-140774560	promoter-TSS (NM_001195278)	promoter-TSS (NM_001195278)	-573	NM_001195278	100507421	NM_001195278	TMEM178B	transmembrane protein 178B	protein-coding
hypermethylation	chr18	5628324	5630785	chr18:5628324-5630785	promoter-TSS (NM_001281535)	promoter-TSS (NM_001281535)	-564	NM_001281535	23136	NM_012307	EPB41L3	erythrocyte membrane protein band 4.1 like 3	protein-coding
hypermethylation	chr7	49813008	49815752	chr7:49813008-49815752	promoter-TSS (NR_136188)	promoter-TSS (NR_136188)	-549	NR_136188	375567	NM_198570	VWC2	von Willebrand factor C domain containing 2	protein-coding
hypermethylation	chr16	32896188	32897822	chr16:32896188-32897822	promoter-TSS (NR_003083)	promoter-TSS (NR_003083)	-542	NR_003083	386757	NM_198857	SLC6A10P	solute carrier family 6 member 10, pseudogene	pseudo
hypermethylation	chr5	92906239	92908875	chr5:92906239-92908875	promoter-TSS (NR_109825)	promoter-TSS (NR_109825)	-508	NR_109825	441094	NR_015369	NR2F1-AS1	NR2F1 antisense RNA 1	ncRNA
hypermethylation	chr17	79478235	79482426	chr17:79478235-79482426	promoter-TSS (NR_037688)	promoter-TSS (NR_037688)	-505	NM_001199954	71	NM_001614	ACTG1	actin gamma 1	protein-coding
hypermethylation	chr9	67925459	67927188	chr9:67925459-67927188	promoter-TSS (NM_032250)	promoter-TSS (NM_032250)	-438	NM_032250	84210	NM_032250	ANKRD20A1	ankyrin repeat domain 20 family member A1	protein-coding
hypermethylation	chr9	43133116	43134845	chr9:43133116-43134845	promoter-TSS (NM_001012421).2	promoter-TSS (NM_001012421).2	-436	NM_001012421	441430	NM_001012421	ANKRD20A2	ankyrin repeat domain 20 family member A2	protein-coding
hypermethylation	chr9	42367086	42368730	chr9:42367086-42368730	promoter-TSS (NM_001012421)	promoter-TSS (NM_001012421)	-395	NM_001012421	441430	NM_001012421	ANKRD20A2	ankyrin repeat domain 20 family member A2	protein-coding
hypermethylation	chr22	46371469	46375234	chr22:46371469-46375234	promoter-TSS (NM_058238)	promoter-TSS (NM_058238)	-343	NM_058238	7477	NM_058238	WNT7B	Wnt family member 7B	protein-coding
hypermethylation	chr2	99552185	99553831	chr2:99552185-99553831	promoter-TSS (NM_207362)	promoter-TSS (NM_207362)	-324	NM_207362	343990	NM_207362	KIAA1211L	KIAA1211 like	protein-coding
hypermethylation	chrX	70981816	70983829	chrX:70981816-70983829	promoter-TSS (NM_001145140).2	promoter-TSS (NM_001145140).2	-318	NM_001145140	100130361	NM_001145140	CXorf49	chromosome X open reading frame 49	protein-coding
hypermethylation	chrX	70937445	70939458	chrX:70937445-70939458	promoter-TSS (NM_001145140)	promoter-TSS (NM_001145140)	-316	NM_001145140	100130361	NM_001145140	CXorf49	chromosome X open reading frame 49	protein-coding
hypermethylation	chr10	83633820	83635729	chr10:83633820-83635729	promoter-TSS (NM_001165972)	promoter-TSS (NM_001165972)	-296	NM_001165972	10718	NM_001010848	NRG3	neuregulin 3	protein-coding
hypermethylation	chr19	46318490	46319266	chr19:46318490-46319266	promoter-TSS (NM_030785)	promoter-TSS (NM_030785)	-273	NM_030785	81492	NM_030785	RSPH6A	radial spoke head 6 homolog A	protein-coding
hypermethylation	chr6	17280739	17282334	chr6:17280739-17282334	promoter-TSS (NM_001143942)	promoter-TSS (NM_001143942)	-273	NM_001143942	221662	NM_153020	RBM24	RNA binding motif protein 24	protein-coding
hypermethylation	chr16	56669037	56669727	chr16:56669037-56669727	promoter-TSS (NR_036677)	promoter-TSS (NR_036677)	-269	NR_036677	4498	NR_036677	MT1JP	metallothionein 1J, pseudogene	pseudo
hypermethylation	chr9	33523494	33524796	chr9:33523494-33524796	promoter-TSS (NM_001353432)	promoter-TSS (NM_001353432)	-266	NM_001353432	441459	NM_001013728	ANKRD18B	ankyrin repeat domain 18B	protein-coding
hypermethylation	chr10	125851151	125853233	chr10:125851151-125853233	promoter-TSS (NM_014863)	promoter-TSS (NM_014863)	-252	NM_015892	51363	NM_014863	CHST15	carbohydrate sulfotransferase 15	protein-coding
hypermethylation	chr5	153857038	153859113	chr5:153857038-153859113	promoter-TSS (NM_004821)	promoter-TSS (NM_004821)	-251	NM_004821	9421	NM_004821	HAND1	heart and neural crest derivatives expressed 1	protein-coding
hypermethylation	chr10	127584249	127585538	chr10:127584249-127585538	promoter-TSS (NM_145235)	promoter-TSS (NM_145235)	-211	NM_145235	92565	NM_145235	FANK1	fibronectin type III and ankyrin repeat domains 1	protein-coding
hypermethylation	chr8	12051096	12052607	chr8:12051096-12052607	promoter-TSS (NM_001083537)	promoter-TSS (NM_001083537)	-209	NR_148877	653333	NM_001137610	FAM86B2	family with sequence similarity 86 member B2	protein-coding
hypermethylation	chr22	16155753	16158017	chr22:16155753-16158017	promoter-TSS (NR_133911).2	promoter-TSS (NR_133911).2	-194	NR_133911	106480334	NR_133911	BMS1P22	BMS1, ribosome biogenesis factor pseudogene 22	pseudo
hypermethylation	chr14	19685063	19687329	chr14:19685063-19687329	promoter-TSS (NR_133911).3	promoter-TSS (NR_133911).3	-194	NR_133911	106480334	NR_133911	BMS1P22	BMS1, ribosome biogenesis factor pseudogene 22	pseudo
hypermethylation	chr2	71693164	71694127	chr2:71693164-71694127	promoter-TSS (NM_001130985)	promoter-TSS (NM_001130985)	-187	NM_001130984	8291	NM_003494	DYSF	dysferlin	protein-coding
hypermethylation	chr5	10562816	10565680	chr5:10562816-10565680	promoter-TSS (NM_001164440)	promoter-TSS (NM_001164440)	-187	NM_001164440	651746	NM_001164440	ANKRD33B	ankyrin repeat domain 33B	protein-coding
hypermethylation	chr7	56880491	56880713	chr7:56880491-56880713	promoter-TSS (NR_130727)	promoter-TSS (NR_130727)	-173	NR_130727	401357	NR_130727	LOC401357	uncharacterized LOC401357	ncRNA
hypermethylation	chr7	75024250	75025212	chr7:75024250-75025212	promoter-TSS (NM_198924)	promoter-TSS (NM_198924)	-172	NM_198924	375593	NM_198924	TRIM73	tripartite motif containing 73	protein-coding
hypermethylation	chr6	56818873	56820308	chr6:56818873-56820308	promoter-TSS (NM_001318539)	promoter-TSS (NM_001318539)	-164	NM_001144769	667	NM_001723	DST	dystonin	protein-coding
hypermethylation	chr20	61992186	61993599	chr20:61992186-61993599	promoter-TSS (NR_046317)	promoter-TSS (NR_046317)	-144	NM_001256573	1137	NM_000744	CHRNA4	cholinergic receptor nicotinic alpha 4 subunit	protein-coding
hypermethylation	chr22	25055102	25055388	chr22:25055102-25055388	promoter-TSS (NR_024593)	promoter-TSS (NR_024593)	-131	NR_024593	646074	NM_001025230	POM121L10P	POM121 transmembrane nucleoporin like 10, pseudogene	pseudo
hypermethylation	chr22	21482297	21482583	chr22:21482297-21482583	promoter-TSS (NR_136575)	promoter-TSS (NR_136575)	-131	NR_136575	102724728	NR_136575	LOC102724728	POM121 transmembrane nucleoporin pseudogene	pseudo
hypermethylation	chr13	52908103	52908505	chr13:52908103-52908505	promoter-TSS (NR_120400)	promoter-TSS (NR_120400)	-126	NR_120400	103191607	NR_120400	LINC02333	long intergenic non-protein coding RNA 2333	ncRNA
hypermethylation	chr16	65154656	65157664	chr16:65154656-65157664	promoter-TSS (NM_001308392)	promoter-TSS (NM_001308392)	-120	NM_001797	1009	NM_001797	CDH11	cadherin 11	protein-coding
hypermethylation	chr1	206135444	206138863	chr1:206135444-206138863	promoter-TSS (NM_001317901)	promoter-TSS (NM_001317901)	-112	NM_001317901	729533	NM_001123168	FAM72A	family with sequence similarity 72 member A	protein-coding
hypermethylation	chr2	133013777	133015740	chr2:133013777-133015740	promoter-TSS (NR_031608)	promoter-TSS (NR_031608)	-105	NR_031608	100313824	NR_031608	MIR663B	microRNA 663b	ncRNA
hypermethylation	chr18	112309	112529	chr18:112309-112529	promoter-TSS (NR_107045)	promoter-TSS (NR_107045)	-80	NR_107045	102466878	NR_107045	MIR8078	microRNA 8078	ncRNA
hypermethylation	chr8	53477544	53478627	chr8:53477544-53478627	promoter-TSS (NM_207413)	promoter-TSS (NM_207413)	-64	NM_207413	389658	NM_207413	ALKAL1	ALK and LTK ligand 1	protein-coding
hypermethylation	chr1	143912736	143916156	chr1:143912736-143916156	promoter-TSS (NM_001345942)	promoter-TSS (NM_001345942)	-62	NM_001345942	728833	NM_207418	FAM72D	family with sequence similarity 72 member D	protein-coding
hypermethylation	chr22	21636511	21636797	chr22:21636511-21636797	promoter-TSS (NR_024583)	promoter-TSS (NR_024583)	-60	NR_024583	29797	NM_001029950	POM121L8P	POM121 transmembrane nucleoporin like 8, pseudogene	pseudo
hypermethylation	chrY	180761	181131	chrY:180761-181131	promoter-TSS (NM_012227).2	promoter-TSS (NM_012227).2	-59	NM_012227	8225	NM_012227	GTPBP6	GTP binding protein 6 (putative)	protein-coding
hypermethylation	chr16	6068914	6070401	chr16:6068914-6070401	promoter-TSS (NM_001308117)	promoter-TSS (NM_001308117)	-47	NM_001308117	54715	NM_018723	RBFOX1	RNA binding fox-1 homolog 1	protein-coding
hypermethylation	chr9	69065081	69065964	chr9:69065081-69065964	promoter-TSS (NR_034006).2	promoter-TSS (NR_034006).2	-44	NR_034006	100132352	NR_034006	FRG1HP	FSHD region gene 1 family member H, pseudogene	pseudo
hypermethylation	chr22	21043660	21043946	chr22:21043660-21043946	promoter-TSS (NR_024592)	promoter-TSS (NR_024592)	-40	NR_024592	266697	NR_024592	POM121L4P	POM121 transmembrane nucleoporin like 4, pseudogene	pseudo
hypermethylation	chr12	122230903	122232359	chr12:122230903-122232359	promoter-TSS (NM_019034)	promoter-TSS (NM_019034)	-37	NM_019034	54509	NM_019034	RHOF	ras homolog family member F, filopodia associated	protein-coding
hypermethylation	chr4	156588297	156589292	chr4:156588297-156589292	promoter-TSS (NM_001130684)	promoter-TSS (NM_001130684)	-21	NM_001130684	2982	NM_000856	GUCY1A1	guanylate cyclase 1 soluble subunit alpha 1	protein-coding
hypermethylation	chr6	170598214	170601222	chr6:170598214-170601222	promoter-TSS (NM_005618)	promoter-TSS (NM_005618)	-21	NM_005618	28514	NM_005618	DLL1	delta like canonical Notch ligand 1	protein-coding
hypermethylation	chr22	22986928	22987214	chr22:22986928-22987214	promoter-TSS (NM_001282879)	promoter-TSS (NM_001282879)	-20	NM_001282879	91227	NM_080839	GGTLC2	gamma-glutamyltransferase light chain 2	protein-coding
hypermethylation	chr16	32199219	32199676	chr16:32199219-32199676	promoter-TSS (NR_135178)	promoter-TSS (NR_135178)	-13	NR_109773	100289574	NR_109773	HERC2P4	hect domain and RLD 2 pseudogene 4	pseudo
hypermethylation	chr15	78110841	78112853	chr15:78110841-78112853	promoter-TSS (NM_001301191)	promoter-TSS (NM_001301191)	19	NM_001301192	84894	NM_032808	LINGO1	leucine rich repeat and Ig domain containing 1	protein-coding
hypermethylation	chrX	154610235	154610677	chrX:154610235-154610677	promoter-TSS (NM_080720).2	promoter-TSS (NM_080720).2	28	NM_001017990	474382	NM_001017990	H2AFB1	H2A histone family member B1	protein-coding
hypermethylation	chrX	154113124	154113566	chrX:154113124-154113566	promoter-TSS (NM_080720)	promoter-TSS (NM_080720)	28	NM_001017990	474382	NM_001017990	H2AFB1	H2A histone family member B1	protein-coding
hypermethylation	chrX	154689346	154689788	chrX:154689346-154689788	promoter-TSS (NM_080720).3	promoter-TSS (NM_080720).3	29	NM_080720	83740	NM_080720	H2AFB3	H2A histone family member B3	protein-coding
hypermethylation	chr11	128562671	128565011	chr11:128562671-128565011	promoter-TSS (NM_001271010)	promoter-TSS (NM_001271010)	30	NM_002017	2313	NM_002017	FLI1	Fli-1 proto-oncogene, ETS transcription factor	protein-coding
hypermethylation	chr9	68726056	68726939	chr9:68726056-68726939	promoter-TSS (NR_136306)	promoter-TSS (NR_136306)	31	NR_136306	102725126	NR_136306	LOC102725126	FSHD region gene 1 pseudogene	pseudo
hypermethylation	chr16	30204695	30206485	chr16:30204695-30206485	promoter-TSS (NM_001320579).2	promoter-TSS (NM_001320579).2	37	NM_001039182	654483	NM_001039182	BOLA2B	bolA family member 2B	protein-coding
hypermethylation	chr16	29465353	29467143	chr16:29465353-29467143	promoter-TSS (NM_001320625)	promoter-TSS (NM_001320625)	37	NM_001320624	107282092	NM_001320622	BOLA2-SMG1P6	BOLA2-SMG1P6 readthrough	protein-coding
hypermethylation	chr15	100346724	100347454	chr15:100346724-100347454	promoter-TSS (NR_003260)	promoter-TSS (NR_003260)	43	NR_003260	196968	NM_194295	DNM1P46	dynamin 1 pseudogene 46	pseudo
hypermethylation	chr13	113917074	113917488	chr13:113917074-113917488	promoter-TSS (NR_107042)	promoter-TSS (NR_107042)	47	NR_107042	102465874	NR_107042	MIR8075	microRNA 8075	ncRNA
hypermethylation	chr10	116852261	116854094	chr10:116852261-116854094	promoter-TSS (NM_001276282)	promoter-TSS (NM_001276282)	53	NR_074088	26033	NM_207303	ATRNL1	attractin like 1	protein-coding
hypermethylation	chr6	66011253	66011481	chr6:66011253-66011481	promoter-TSS (NM_001271675)	promoter-TSS (NM_001271675)	56	NM_001271675	441155	NM_001271675	LOC441155	zinc finger CCCH-type domain-containing-like	protein-coding
hypermethylation	chr5	60626505	60629809	chr5:60626505-60629809	promoter-TSS (NM_020928)	promoter-TSS (NM_020928)	57	NM_020928	57688	NM_020928	ZSWIM6	zinc finger SWIM-type containing 6	protein-coding
hypermethylation	chr4	190861591	190862475	chr4:190861591-190862475	promoter-TSS (NM_004477)	promoter-TSS (NM_004477)	59	NM_004477	2483	NM_004477	FRG1	FSHD region gene 1	protein-coding
hypermethylation	chr3	75721294	75721909	chr3:75721294-75721909	promoter-TSS (NR_040004)	promoter-TSS (NR_040004)	59	NR_040004	401074	NR_040004	LINC00960	long intergenic non-protein coding RNA 960	ncRNA
hypermethylation	chr16	226173	227254	chr16:226173-227254	promoter-TSS (NM_000558)	promoter-TSS (NM_000558)	63	NM_000558	3039	NM_000558	HBA1	hemoglobin subunit alpha 1	protein-coding
hypermethylation	chr17	43971410	43975040	chr17:43971410-43975040	promoter-TSS (NR_024559)	promoter-TSS (NR_024559)	76	NR_024560	100130148	NR_024560	MAPT-IT1	MAPT intronic transcript 1	ncRNA
hypermethylation	chr7	44079717	44080568	chr7:44079717-44080568	promoter-TSS (NR_024116)	promoter-TSS (NR_024116)	80	NR_024116	401331	NR_024116	RASA4CP	RAS p21 protein activator 4C, pseudogene	pseudo
hypermethylation	chr13	57734685	57735018	chr13:57734685-57735018	promoter-TSS (NM_001130404).2	promoter-TSS (NM_001130404).2	85	NM_198441	122183	NM_198441	PRR20A	proline rich 20A	protein-coding
hypermethylation	chr13	57728114	57728447	chr13:57728114-57728447	promoter-TSS (NM_001130407)	promoter-TSS (NM_001130407)	85	NM_198441	122183	NM_198441	PRR20A	proline rich 20A	protein-coding
hypermethylation	chr13	57714971	57715304	chr13:57714971-57715304	promoter-TSS (NM_001130407).3	promoter-TSS (NM_001130407).3	85	NM_001130406	729246	NM_001130406	PRR20D	proline rich 20D	protein-coding
hypermethylation	chr13	57721541	57721874	chr13:57721541-57721874	promoter-TSS (NM_001130407).2	promoter-TSS (NM_001130407).2	85	NM_001130406	729246	NM_001130406	PRR20D	proline rich 20D	protein-coding
hypermethylation	chr13	57741250	57741583	chr13:57741250-57741583	promoter-TSS (NM_001130404).3	promoter-TSS (NM_001130404).3	85	NM_001130407	729250	NM_001130407	PRR20E	proline rich 20E	protein-coding
hypermethylation	chrX	151867177	151867469	chrX:151867177-151867469	promoter-TSS (NM_005363)	promoter-TSS (NM_005363)	91	NM_005363	4105	NM_005363	MAGEA6	MAGE family member A6	protein-coding
hypermethylation	chrX	151938000	151938292	chrX:151938000-151938292	promoter-TSS (NM_005362)	promoter-TSS (NM_005362)	94	NM_005362	4102	NM_005362	MAGEA3	MAGE family member A3	protein-coding
hypermethylation	chrX	49325359	49325844	chrX:49325359-49325844	promoter-TSS (NM_001477)	promoter-TSS (NM_001477)	94	NM_001477	26748	NM_001477	GAGE12I	G antigen 12I	protein-coding
hypermethylation	chrX	49334917	49335402	chrX:49334917-49335402	promoter-TSS (NM_001477).2	promoter-TSS (NM_001477).2	94	NM_001477	26748	NM_001477	GAGE12I	G antigen 12I	protein-coding
hypermethylation	chr10	46640671	46641230	chr10:46640671-46641230	promoter-TSS (NM_001352521)	promoter-TSS (NM_001352521)	95	NM_001352529	26095	NM_015605	PTPN20	protein tyrosine phosphatase, non-receptor type 20	protein-coding
hypermethylation	chr20	29611520	29612357	chr20:29611520-29612357	promoter-TSS (NR_003579)	promoter-TSS (NR_003579)	98	NR_145491	284802	NM_207350	FRG1BP	FSHD region gene 1 family member B, pseudogene	pseudo
hypermethylation	chr16	33298341	33298864	chr16:33298341-33298864	promoter-TSS (NR_033866).2	promoter-TSS (NR_033866).2	100	NR_033866	390705	NR_033866	LOC390705	protein phosphatase 2 regulatory subunit B'', beta pseudogene	pseudo
hypermethylation	chr16	32300941	32301464	chr16:32300941-32301464	promoter-TSS (NR_033866)	promoter-TSS (NR_033866)	100	NR_033866	390705	NR_033866	LOC390705	protein phosphatase 2 regulatory subunit B'', beta pseudogene	pseudo
hypermethylation	chr10	48827592	48828126	chr10:48827592-48828126	promoter-TSS (NM_001320686)	promoter-TSS (NM_001320686)	107	NM_001352555	26095	NM_015605	PTPN20	protein tyrosine phosphatase, non-receptor type 20	protein-coding
hypermethylation	chr13	53063034	53063436	chr13:53063034-53063436	non-coding (NR_002793, exon 1 of 24)	non-coding (NR_002793, exon 1 of 24)	107	NR_002793	220115	NR_002793	TPTE2P3	transmembrane phosphoinositide 3-phosphatase and tensin homolog 2 pseudogene 3	pseudo
hypermethylation	chr14	19649933	19650377	chr14:19649933-19650377	intron (NR_110526, intron 1 of 7)	CpG	118	NR_122112	503638	NR_122111	DUXAP9	double homeobox A pseudogene 9	pseudo
hypermethylation	chr1	65613041	65614898	chr1:65613041-65614898	promoter-TSS (NM_001330616)	promoter-TSS (NM_001330616)	119	NM_013410	205	NM_013410	AK4	adenylate kinase 4	protein-coding
hypermethylation	chr14	19924988	19925432	chr14:19924988-19925432	intron (NR_110526, intron 1 of 7).2	CpG	119	NR_122112	503638	NR_122111	DUXAP9	double homeobox A pseudogene 9	pseudo
hypermethylation	chr15	53080458	53083699	chr15:53080458-53083699	exon (NM_004498, exon 1 of 2)	exon (NM_004498, exon 1 of 2)	131	NM_004498	3175	NM_004498	ONECUT1	one cut homeobox 1	protein-coding
hypermethylation	chr22	16192654	16193098	chr22:16192654-16193098	intron (NR_122113, intron 1 of 7)	CpG	133	NR_122113	503637	NR_122113	DUXAP8	double homeobox A pseudogene 8	pseudo
hypermethylation	chr16	89006334	89008600	chr16:89006334-89008600	5' UTR (NM_175931, exon 1 of 11)	5' UTR (NM_175931, exon 1 of 11)	141	NM_175931	863	NM_005187	CBFA2T3	CBFA2/RUNX1 translocation partner 3	protein-coding
hypermethylation	chrX	49344466	49344951	chrX:49344466-49344951	intron (NM_001098410, intron 1 of 4).4	CpG	156	NM_001098408	729422	NM_001098408	GAGE12C	G antigen 12C	protein-coding
hypermethylation	chrX	49306250	49306735	chrX:49306250-49306735	intron (NM_001098409, intron 1 of 4).4	CpG	156	NM_001098408	729422	NM_001098408	GAGE12C	G antigen 12C	protein-coding
hypermethylation	chrX	49296694	49297179	chrX:49296694-49297179	intron (NM_001098409, intron 1 of 4).6	CpG	156	NM_001098418	729431	NM_001098418	GAGE12E	G antigen 12E	protein-coding
hypermethylation	chrX	49315806	49316291	chrX:49315806-49316291	intron (NM_001098409, intron 1 of 4).2	CpG	156	NM_001098410	729442	NM_001098410	GAGE12H	G antigen 12H	protein-coding
hypermethylation	chr9	80262446	80263701	chr9:80262446-80263701	5' UTR (NM_004297, exon 1 of 7)	5' UTR (NM_004297, exon 1 of 7)	159	NM_004297	9630	NM_004297	GNA14	G protein subunit alpha 14	protein-coding
hypermethylation	chrX	49363537	49364022	chrX:49363537-49364022	intron (NR_102272, intron 1 of 5)	CpG	163	NR_102272	2543	NM_001468	GAGE1	G antigen 1	protein-coding
hypermethylation	chr1	46269099	46269820	chr1:46269099-46269820	5' UTR (NM_001324320, exon 1 of 30)	5' UTR (NM_001324320, exon 1 of 30)	174	NM_015112	23139	NM_015112	MAST2	microtubule associated serine/threonine kinase 2	protein-coding
hypermethylation	chrX	49207030	49207644	chrX:49207030-49207644	intron (NM_012196, intron 1 of 4).3	CpG	177	NM_012196	100101629	NM_012196	GAGE8	G antigen 8	protein-coding
hypermethylation	chrX	49187974	49188588	chrX:49187974-49188588	intron (NM_012196, intron 1 of 4)	CpG	177	NM_012196	100101629	NM_012196	GAGE8	G antigen 8	protein-coding
hypermethylation	chrX	49197477	49198091	chrX:49197477-49198091	intron (NM_012196, intron 1 of 4).2	CpG	177	NM_012196	100101629	NM_012196	GAGE8	G antigen 8	protein-coding
hypermethylation	chr9	42493567	42493824	chr9:42493567-42493824	non-coding (NR_121572, exon 1 of 4)	non-coding (NR_121572, exon 1 of 4)	178	NR_121572	100132541	NR_121572	GXYLT1P3	glucoside xylosyltransferase 1 pseudogene 3	pseudo
hypermethylation	chr9	43008089	43008346	chr9:43008089-43008346	non-coding (NR_121572, exon 1 of 4).2	non-coding (NR_121572, exon 1 of 4).2	180	NR_121572	100132541	NR_121572	GXYLT1P3	glucoside xylosyltransferase 1 pseudogene 3	pseudo
hypermethylation	chr1	237205126	237206644	chr1:237205126-237206644	intron (NM_001035, intron 1 of 104)	CpG	183	NM_001035	6262	NM_001035	RYR2	ryanodine receptor 2	protein-coding
hypermethylation	chr9	38619908	38622631	chr9:38619908-38622631	promoter-TSS (NM_001331100)	promoter-TSS (NM_001331100)	184	NR_027294	158228	NR_027294	FAM201A	family with sequence similarity 201 member A	ncRNA
hypermethylation	chrX	49226052	49226666	chrX:49226052-49226666	intron (NM_001098407, intron 1 of 4).3	CpG	188	NM_001472	2574	NM_001472	GAGE2C	G antigen 2C	protein-coding
hypermethylation	chrX	49235589	49236203	chrX:49235589-49236203	intron (NM_001098411, intron 1 of 4)	CpG	188	NM_001098411	645037	NM_001098411	GAGE2B	G antigen 2B	protein-coding
hypermethylation	chr13	95363152	95366051	chr13:95363152-95366051	promoter-TSS (NR_046514)	promoter-TSS (NR_046514)	196	NM_007084	11166	NM_007084	SOX21	SRY-box 21	protein-coding
hypermethylation	chr12	52684945	52685222	chr12:52684945-52685222	exon (NM_002281, exon 1 of 9)	exon (NM_002281, exon 1 of 9)	216	NM_002281	3887	NM_002281	KRT81	keratin 81	protein-coding
hypermethylation	chr7	62810043	62810401	chr7:62810043-62810401	non-coding (NR_136256, exon 1 of 1)	non-coding (NR_136256, exon 1 of 1)	222	NR_136256	102724738	NR_136256	LOC102724738	solute carrier family 25 member 1 pseudogene	pseudo
hypermethylation	chr2	131328276	131329020	chr2:131328276-131329020	intron (NR_027314, intron 1 of 1)	CpG	226	NR_027314	150527	NR_027313	PRSS40A	serine protease 40A	pseudo
hypermethylation	chr2	131306869	131307613	chr2:131306869-131307613	intron (NR_033930, intron 1 of 2)	CpG	227	NR_027314	150527	NR_027313	PRSS40A	serine protease 40A	pseudo
hypermethylation	chr3	75834254	75834761	chr3:75834254-75834761	promoter-TSS (NM_001324027)	promoter-TSS (NM_001324027)	227	NM_001290210	100131827	NM_001128223	ZNF717	zinc finger protein 717	protein-coding
hypermethylation	chr5	178322713	178323538	chr5:178322713-178323538	intron (NM_030613, intron 1 of 4)	CpG	230	NM_030613	80108	NM_030613	ZFP2	ZFP2 zinc finger protein	protein-coding
hypermethylation	chr2	111180699	111181607	chr2:111180699-111181607	intron (NR_027145, intron 15 of 17).2	CpG	240	NR_027143	440895	NR_027142	LOC440895	two pore channel 3 pseudogene	pseudo
hypermethylation	chr17	43044369	43046424	chr17:43044369-43046424	exon (NM_006688, exon 1 of 2)	exon (NM_006688, exon 1 of 2)	248	NM_006688	10882	NM_006688	C1QL1	complement C1q like 1	protein-coding
hypermethylation	chr2	111003040	111003908	chr2:111003040-111003908	promoter-TSS (NM_001355251)	promoter-TSS (NM_001355251)	259	NR_037626	100507334	NR_037626	LOC100507334	two pore channel 3 pseudogene	pseudo
hypermethylation	chr15	20960779	20961647	chr15:20960779-20961647	intron (NR_027992, intron 1 of 2)	CpG	267	NR_027992	606	NR_027992	NBEAP1	neurobeachin pseudogene 1	pseudo
hypermethylation	chrX	154114391	154115523	chrX:154114391-154115523	promoter-TSS (NM_019863)	promoter-TSS (NM_019863)	307	NM_001007524	474384	NM_001007524	F8A3	coagulation factor VIII associated 3	protein-coding
hypermethylation	chr10	128076155	128077482	chr10:128076155-128077482	5' UTR (NM_001288975, exon 1 of 19)	5' UTR (NM_001288975, exon 1 of 19)	309	NM_021641	8038	NM_003474	ADAM12	ADAM metallopeptidase domain 12	protein-coding
hypermethylation	chr16	33262006	33262919	chr16:33262006-33262919	exon (NM_001205259, exon 1 of 2).3	exon (NM_001205259, exon 1 of 2).3	324	NM_001330066	102724127	NM_001330066	TP53TG3F	TP53 target 3 family member F	protein-coding
hypermethylation	chr16	33205471	33206384	chr16:33205471-33206384	exon (NM_001205259, exon 1 of 2).2	exon (NM_001205259, exon 1 of 2).2	324	NM_001330066	102724127	NM_001330066	TP53TG3F	TP53 target 3 family member F	protein-coding
hypermethylation	chr16	32686648	32687561	chr16:32686648-32687561	exon (NM_001205259, exon 1 of 2)	exon (NM_001205259, exon 1 of 2)	326	NM_001330066	102724127	NM_001330066	TP53TG3F	TP53 target 3 family member F	protein-coding
hypermethylation	chr16	32264531	32265444	chr16:32264531-32265444	exon (NM_001243722, exon 1 of 2)	exon (NM_001243722, exon 1 of 2)	342	NM_001243722	729264	NM_001243722	TP53TG3D	TP53 target 3D	protein-coding
hypermethylation	chr7	82072021	82073520	chr7:82072021-82073520	exon (NM_001302890, exon 1 of 11)	exon (NM_001302890, exon 1 of 11)	352	NM_000722	781	NM_000722	CACNA2D1	calcium voltage-gated channel auxiliary subunit alpha2delta 1	protein-coding
hypermethylation	chr16	16418305	16419297	chr16:16418305-16419297	TTS (NR_106766).2	TTS (NR_106766).2	356	NR_106971	102465684	NR_106971	MIR6511A4	microRNA 6511a-4	ncRNA
hypermethylation	chr16	15019654	15020646	chr16:15019654-15020646	TTS (NR_106766)	TTS (NR_106766)	356	NR_106971	102465684	NR_106971	MIR6511A4	microRNA 6511a-4	ncRNA
hypermethylation	chr16	18437083	18438075	chr16:18437083-18438075	TTS (NR_106766).4	TTS (NR_106766).4	357	NR_106969	102466812	NR_106969	MIR6511A2	microRNA 6511a-2	ncRNA
hypermethylation	chr19	33165266	33168099	chr19:33165266-33168099	promoter-TSS (NM_032139)	promoter-TSS (NM_032139)	369	NM_207391	388531	NM_207391	RGS9BP	regulator of G protein signaling 9 binding protein	protein-coding
hypermethylation	chr9	67786151	67786354	chr9:67786151-67786354	non-coding (NR_103833, exon 2 of 2)	non-coding (NR_103833, exon 2 of 2)	373	NR_103833	100131997	NR_103833	FAM27E3	family with sequence similarity 27 member E3	ncRNA
hypermethylation	chr20	26188638	26190348	chr20:26188638-26190348	promoter-TSS (NR_030386)	promoter-TSS (NR_030386)	376	NR_040095	284801	NR_040095	MIR663AHG	MIR663A host gene	ncRNA
hypermethylation	chr9	68408548	68409592	chr9:68408548-68409592	non-coding (NR_146625, exon 1 of 2)	non-coding (NR_146625, exon 1 of 2)	395	NR_146626	203274	NR_146625	LINC00537	long intergenic non-protein coding RNA 537	ncRNA
hypermethylation	chr1	145208944	145210075	chr1:145208944-145210075	intron (NM_203458, intron 1 of 4)	CpG	396	NM_203458	388677	NM_203458	NOTCH2NL	notch 2 N-terminal like	protein-coding
hypermethylation	chr8	86748020	86749847	chr8:86748020-86749847	non-coding (NR_003594, exon 1 of 1).4	non-coding (NR_003594, exon 1 of 1).4	406	NR_003594	100288527	NR_003594	REXO1L2P	REXO1 like 2, pseudogene	pseudo
hypermethylation	chrX	51453549	51454481	chrX:51453549-51454481	exon (NM_001355277, exon 1 of 1).2	exon (NM_001355277, exon 1 of 1).2	407	NM_001355278	441495	NM_001355278	CENPVL2	centromere protein V like 2	protein-coding
hypermethylation	chr8	86566584	86568411	chr8:86566584-86568411	non-coding (NR_003594, exon 1 of 1)	non-coding (NR_003594, exon 1 of 1)	408	NR_003594	100288527	NR_003594	REXO1L2P	REXO1 like 2, pseudogene	pseudo
hypermethylation	chr8	86802276	86804103	chr8:86802276-86804103	non-coding (NR_003594, exon 1 of 1).8	non-coding (NR_003594, exon 1 of 1).8	408	NR_003594	100288527	NR_003594	REXO1L2P	REXO1 like 2, pseudogene	pseudo
hypermethylation	chr8	86573421	86575248	chr8:86573421-86575248	non-coding (NR_003594, exon 1 of 1).2	non-coding (NR_003594, exon 1 of 1).2	408	NR_003594	100288527	NR_003594	REXO1L2P	REXO1 like 2, pseudogene	pseudo
hypermethylation	chr8	86756440	86758267	chr8:86756440-86758267	non-coding (NR_003594, exon 1 of 1).5	non-coding (NR_003594, exon 1 of 1).5	408	NR_003594	100288527	NR_003594	REXO1L2P	REXO1 like 2, pseudogene	pseudo
hypermethylation	chr8	86838850	86840677	chr8:86838850-86840677	non-coding (NR_003594, exon 1 of 1).10	non-coding (NR_003594, exon 1 of 1).10	408	NR_003594	100288527	NR_003594	REXO1L2P	REXO1 like 2, pseudogene	pseudo
hypermethylation	chr8	86814469	86816296	chr8:86814469-86816296	non-coding (NR_003594, exon 1 of 1).9	non-coding (NR_003594, exon 1 of 1).9	408	NR_003594	100288527	NR_003594	REXO1L2P	REXO1 like 2, pseudogene	pseudo
hypermethylation	chr8	86787001	86788828	chr8:86787001-86788828	non-coding (NR_003594, exon 1 of 1).7	non-coding (NR_003594, exon 1 of 1).7	408	NR_003594	100288527	NR_003594	REXO1L2P	REXO1 like 2, pseudogene	pseudo
hypermethylation	chr8	86726566	86728398	chr8:86726566-86728398	non-coding (NR_003594, exon 1 of 1).3	non-coding (NR_003594, exon 1 of 1).3	409	NR_003594	100288527	NR_003594	REXO1L2P	REXO1 like 2, pseudogene	pseudo
hypermethylation	chr3	170136242	170137886	chr3:170136242-170137886	exon (NM_005602, exon 1 of 3)	exon (NM_005602, exon 1 of 3)	411	NM_005602	5010	NM_005602	CLDN11	claudin 11	protein-coding
hypermethylation	chrX	152240131	152242299	chrX:152240131-152242299	intron (NM_032882, intron 1 of 1)	CpG	418	NM_032882	84968	NM_032882	PNMA6A	PNMA family member 6A	protein-coding
hypermethylation	chr1	120611348	120612440	chr1:120611348-120612440	intron (NM_024408, intron 1 of 33)	CpG	423	NM_001200001	4853	NM_024408	NOTCH2	notch 2	protein-coding
hypermethylation	chr2	96700231	96700903	chr2:96700231-96700903	5' UTR (NM_001321529, exon 1 of 21)	5' UTR (NM_001321529, exon 1 of 21)	426	NM_001321525	150763	NM_207328	GPAT2	glycerol-3-phosphate acyltransferase 2, mitochondrial	protein-coding
hypermethylation	chr21	32929927	32932017	chr21:32929927-32932017	promoter-TSS (NM_001321023)	promoter-TSS (NM_001321023)	428	NM_001353690	7074	NM_003253	TIAM1	T cell lymphoma invasion and metastasis 1	protein-coding
hypermethylation	chr2	16079801	16083032	chr2:16079801-16083032	intron (NM_001329968, intron 1 of 2)	CpG	429	NM_006316	10408	NM_006316	MYCNOS	MYCN opposite strand	protein-coding
hypermethylation	chr18	44548964	44550756	chr18:44548964-44550756	exon (NM_001100817, exon 1 of 1)	exon (NM_001100817, exon 1 of 1)	438	NM_001100817	728929	NM_001100817	ELOA3B	elongin A3 family member B	protein-coding
hypermethylation	chr18	44543037	44544829	chr18:44543037-44544829	exon (NM_001354366, exon 1 of 1)	exon (NM_001354366, exon 1 of 1)	438	NM_001354366	107983955	NM_001354366	ELOA3C	elongin A3 family member C	protein-coding
hypermethylation	chr18	44554879	44556671	chr18:44554879-44556671	exon (NM_001354366, exon 1 of 1).3	exon (NM_001354366, exon 1 of 1).3	438	NM_001354366	107983955	NM_001354366	ELOA3C	elongin A3 family member C	protein-coding
hypermethylation	chr19	58907453	58908422	chr19:58907453-58908422	exon (NM_001195135, exon 1 of 1)	exon (NM_001195135, exon 1 of 1)	480	NM_001195135	646862	NM_001195135	RNF225	ring finger protein 225	protein-coding
hypermethylation	chr3	13919939	13922335	chr3:13919939-13922335	intron (NM_004625, intron 1 of 3)	CpG	481	NM_004625	7476	NM_004625	WNT7A	Wnt family member 7A	protein-coding
hypermethylation	chr17	29994	31868	chr17:29994-31868	exon (NM_003585, exon 1 of 6)	exon (NM_003585, exon 1 of 6)	490	NM_003585	8447	NM_003585	DOC2B	double C2 domain beta	protein-coding
hypermethylation	chr7	87563342	87564571	chr7:87563342-87564571	intron (NM_001324417, intron 1 of 29)	CpG	498	NM_021721	53616	NM_004194	ADAM22	ADAM metallopeptidase domain 22	protein-coding
hypermethylation	chr3	136537559	136539204	chr3:136537559-136539204	5' UTR (NM_025246, exon 1 of 2)	5' UTR (NM_025246, exon 1 of 2)	520	NM_001097599	80723	NM_025246	SLC35G2	solute carrier family 35 member G2	protein-coding
hypermethylation	chr8	86774807	86776407	chr8:86774807-86776407	non-coding (NR_003594, exon 1 of 1).6	non-coding (NR_003594, exon 1 of 1).6	521	NR_003594	100288527	NR_003594	REXO1L2P	REXO1 like 2, pseudogene	pseudo
hypermethylation	chr10	123356616	123358285	chr10:123356616-123358285	intron (NM_000141, intron 1 of 17)	CpG	522	NM_000141	2263	NM_000141	FGFR2	fibroblast growth factor receptor 2	protein-coding
hypermethylation	chr9	66493170	66494106	chr9:66493170-66494106	promoter-TSS (NR_024496)	promoter-TSS (NR_024496)	532	NR_135128	100132249	NR_135128	LOC100132249	uncharacterized LOC100132249	ncRNA
hypermethylation	chr17	46673532	46674181	chr17:46673532-46674181	exon (NM_018952, exon 4 of 4)	exon (NM_018952, exon 4 of 4)	536	NR_110330	404266	NR_033201	HOXB-AS3	HOXB cluster antisense RNA 3	ncRNA
hypermethylation	chr9	102581791	102587561	chr9:102581791-102587561	5' UTR (NM_006981, exon 1 of 8)	5' UTR (NM_006981, exon 1 of 8)	539	NM_173200	8013	NM_006981	NR4A3	nuclear receptor subfamily 4 group A member 3	protein-coding
hypermethylation	chr1	40235767	40237190	chr1:40235767-40237190	exon (NM_022120, exon 1 of 1)	exon (NM_022120, exon 1 of 1)	542	NM_022120	64064	NM_022120	OXCT2	3-oxoacid CoA-transferase 2	protein-coding
hypermethylation	chr10	116163391	116164599	chr10:116163391-116164599	intron (NM_001351068, intron 1 of 19)	CpG	542	NM_001351072	84632	NM_032550	AFAP1L2	actin filament associated protein 1 like 2	protein-coding
hypermethylation	chr1	53527572	53528974	chr1:53527572-53528974	intron (NM_153703, intron 1 of 10)	CpG	549	NM_153703	127435	NM_153703	PODN	podocan	protein-coding
hypermethylation	chr9	69196765	69198212	chr9:69196765-69198212	non-coding (NR_147036, exon 1 of 7)	non-coding (NR_147036, exon 1 of 7)	555	NR_147036	440896	NR_015361	LOC440896	uncharacterized LOC440896	ncRNA
hypermethylation	chr15	81071267	81073220	chr15:81071267-81073220	intron (NM_018689, intron 1 of 28)	CpG	559	NM_001293304	57214	NM_018689	CEMIP	cell migration inducing hyaluronidase 1	protein-coding
hypermethylation	chr1	16860873	16862296	chr1:16860873-16862296	non-coding (NR_135765, exon 1 of 2)	non-coding (NR_135765, exon 1 of 2)	563	NR_135764	100132147	NR_135764	LINC01783	long intergenic non-protein coding RNA 1783	ncRNA
hypermethylation	chr2	133110316	133111319	chr2:133110316-133111319	non-coding (NR_135203, exon 1 of 1)	non-coding (NR_135203, exon 1 of 1)	577	NR_135203	339742	NR_135203	FAM201B	family with sequence similarity 201 member B	ncRNA
hypermethylation	chr1	228194096	228196512	chr1:228194096-228196512	intron (NM_033131, intron 1 of 3)	CpG	581	NM_033131	89780	NM_033131	WNT3A	Wnt family member 3A	protein-coding
hypermethylation	chr22	21903231	21905437	chr22:21903231-21905437	exon (NM_001128635, exon 1 of 1).2	exon (NM_001128635, exon 1 of 1).2	598	NM_001256355	7332	NM_003347	UBE2L3	ubiquitin conjugating enzyme E2 L3	protein-coding
hypermethylation	chr17	31618345	31620465	chr17:31618345-31620465	5' UTR (NM_183377, exon 1 of 10)	5' UTR (NM_183377, exon 1 of 10)	601	NM_183377	40	NM_001094	ASIC2	acid sensing ion channel subunit 2	protein-coding
hypermethylation	chr16	88518729	88522514	chr16:88518729-88522514	intron (NM_153813, intron 1 of 9)	CpG-9711	607	NM_153813	161882	NM_153813	ZFPM1	zinc finger protein, FOG family member 1	protein-coding
hypermethylation	chr10	98272207	98273939	chr10:98272207-98273939	intron (NM_012465, intron 1 of 20)	CpG	610	NM_012465	7093	NM_012465	TLL2	tolloid like 2	protein-coding
hypermethylation	chr4	122871412	122873182	chr4:122871412-122873182	intron (NM_001130698, intron 1 of 11)	CpG	612	NM_001130698	7222	NM_003305	TRPC3	transient receptor potential cation channel subfamily C member 3	protein-coding
hypermethylation	chr18	25755414	25758175	chr18:25755414-25758175	intron (NM_001792, intron 1 of 15)	CpG	616	NM_001792	1000	NM_001792	CDH2	cadherin 2	protein-coding
hypermethylation	chr1	148901724	148903203	chr1:148901724-148903203	TTS (NR_136328)	TTS (NR_136328)	618	NR_111000	101060524	NR_111000	LOC101060524	D(1B) dopamine receptor-like	pseudo
hypermethylation	chrX	120089336	120090305	chrX:120089336-120090305	exon (NM_001080140, exon 1 of 3)	exon (NM_001080140, exon 1 of 3)	634	NM_001080140	653282	NM_001080140	CT47A7	cancer/testis antigen family 47, member A7	protein-coding
hypermethylation	chrX	120113660	120114629	chrX:120113660-120114629	exon (NM_001080139, exon 1 of 3)	exon (NM_001080139, exon 1 of 3)	634	NM_001080137	728036	NM_001080137	CT47A10	cancer/testis antigen family 47, member A10	protein-coding
hypermethylation	chrX	120069894	120070863	chrX:120069894-120070863	exon (NM_001080138, exon 1 of 3).2	exon (NM_001080138, exon 1 of 3).2	634	NM_001080139	728049	NM_001080139	CT47A8	cancer/testis antigen family 47, member A8	protein-coding
hypermethylation	chrX	120094219	120095188	chrX:120094219-120095188	exon (NM_001080141, exon 1 of 3).9	exon (NM_001080141, exon 1 of 3).9	634	NM_001080141	728062	NM_001080141	CT47A6	cancer/testis antigen family 47, member A6	protein-coding
hypermethylation	chrX	120079615	120080584	chrX:120079615-120080584	exon (NM_001080139, exon 1 of 3).2	exon (NM_001080139, exon 1 of 3).2	634	NM_001080141	728062	NM_001080141	CT47A6	cancer/testis antigen family 47, member A6	protein-coding
hypermethylation	chrX	120099080	120100049	chrX:120099080-120100049	exon (NM_173571, exon 1 of 3).6	exon (NM_173571, exon 1 of 3).6	634	NM_001080141	728062	NM_001080141	CT47A6	cancer/testis antigen family 47, member A6	protein-coding
hypermethylation	chrX	120103940	120104909	chrX:120103940-120104909	exon (NM_173571, exon 1 of 3).7	exon (NM_173571, exon 1 of 3).7	634	NM_001080142	728072	NM_001080142	CT47A5	cancer/testis antigen family 47, member A5	protein-coding
hypermethylation	chrX	120074755	120075724	chrX:120074755-120075724	exon (NM_001080138, exon 1 of 3).3	exon (NM_001080138, exon 1 of 3).3	634	NM_001080143	728075	NM_001080143	CT47A4	cancer/testis antigen family 47, member A4	protein-coding
hypermethylation	chrX	120108800	120109769	chrX:120108800-120109769	exon (NM_001242922, exon 1 of 3)	exon (NM_001242922, exon 1 of 3)	634	NM_001080144	728082	NM_001080144	CT47A3	cancer/testis antigen family 47, member A3	protein-coding
hypermethylation	chrX	120084476	120085445	chrX:120084476-120085445	exon (NM_173571, exon 1 of 3).5	exon (NM_173571, exon 1 of 3).5	634	NM_001080144	728082	NM_001080144	CT47A3	cancer/testis antigen family 47, member A3	protein-coding
hypermethylation	chrX	120118520	120119489	chrX:120118520-120119489	exon (NM_001080141, exon 1 of 3)	exon (NM_001080141, exon 1 of 3)	634	NM_001080146	728096	NM_001080146	CT47A1	cancer/testis antigen family 47, member A1	protein-coding
hypermethylation	chrX	120065033	120066002	chrX:120065033-120066002	exon (NM_001080138, exon 1 of 3)	exon (NM_001080138, exon 1 of 3)	634	NM_001242922	100507170	NM_001242922	CT47A12	cancer/testis antigen family 47, member A12	protein-coding
hypermethylation	chr16	69139628	69141900	chr16:69139628-69141900	promoter-TSS (NM_005329)	promoter-TSS (NM_005329)	635	NM_138612	3038	NM_005329	HAS3	hyaluronan synthase 3	protein-coding
hypermethylation	chr5	132160904	132161809	chr5:132160904-132161809	exon (NM_001172700, exon 4 of 10)	exon (NM_001172700, exon 4 of 10)	646	NM_133456	134549	NM_133456	SHROOM1	shroom family member 1	protein-coding
hypermethylation	chr2	110744375	110746047	chr2:110744375-110746047	non-coding (NR_046110, exon 2 of 4)	non-coding (NR_046110, exon 2 of 4)	654	NR_046110	440894	NR_046110	LINC01123	long intergenic non-protein coding RNA 1123	ncRNA
hypermethylation	chr2	111140611	111142283	chr2:111140611-111142283	non-coding (NR_046110, exon 2 of 4).2	non-coding (NR_046110, exon 2 of 4).2	655	NR_046111	440894	NR_046110	LINC01123	long intergenic non-protein coding RNA 1123	ncRNA
hypermethylation	chr11	2290104	2292932	chr11:2290104-2292932	exon (NM_005170, exon 1 of 2)	exon (NM_005170, exon 1 of 2)	664	NM_005170	430	NM_005170	ASCL2	achaete-scute family bHLH transcription factor 2	protein-coding
hypermethylation	chr15	73659860	73662015	chr15:73659860-73662015	5' UTR (NM_005477, exon 1 of 8)	5' UTR (NM_005477, exon 1 of 8)	668	NM_005477	10021	NM_005477	HCN4	hyperpolarization activated cyclic nucleotide gated potassium channel 4	protein-coding
hypermethylation	chr14	38724254	38725537	chr14:38724254-38725537	exon (NM_175060, exon 1 of 1)	exon (NM_175060, exon 1 of 1)	680	NM_175060	161198	NM_175060	CLEC14A	C-type lectin domain containing 14A	protein-coding
hypermethylation	chr2	85359956	85362593	chr2:85359956-85362593	intron (NM_031283, intron 2 of 11)	CpG-15173	691	NM_031283	83439	NM_031283	TCF7L1	transcription factor 7 like 1	protein-coding
hypermethylation	chrX	119293025	119293391	chrX:119293025-119293391	exon (NM_032498, exon 2 of 4).2	exon (NM_032498, exon 2 of 4).2	692	NM_001099685	727940	NM_001099685	RHOXF2B	Rhox homeobox family member 2B	protein-coding
hypermethylation	chrX	119210782	119211148	chrX:119210782-119211148	exon (NM_032498, exon 2 of 4)	exon (NM_032498, exon 2 of 4)	693	NM_001099685	727940	NM_001099685	RHOXF2B	Rhox homeobox family member 2B	protein-coding
hypermethylation	chr9	70917888	70919111	chr9:70917888-70919111	exon (NM_199135, exon 1 of 1)	exon (NM_199135, exon 1 of 1)	716	NM_199135	286380	NM_199135	FOXD4L3	forkhead box D4 like 3	protein-coding
hypermethylation	chr10	22540707	22542739	chr10:22540707-22542739	non-coding (NR_038921, exon 1 of 1)	non-coding (NR_038921, exon 1 of 1)	722	NR_038921	100130992	NR_038921	LOC100130992	uncharacterized LOC100130992	ncRNA
hypermethylation	chr12	73948	74950	chr12:73948-74950	intron (NR_130745, intron 1 of 10)	CpG	724	NR_130745	100288778	NR_130745	LOC100288778	WASH complex subunit 1 pseudogene	pseudo
hypermethylation	chr11	43963626	43966048	chr11:43963626-43966048	3' UTR (NM_001145033, exon 1 of 1)	3' UTR (NM_001145033, exon 1 of 1)	731	NM_001145033	387763	NM_001145033	C11orf96	chromosome 11 open reading frame 96	protein-coding
hypermethylation	chr6	31782872	31785190	chr6:31782872-31785190	exon (NM_005345, exon 1 of 1)	exon (NM_005345, exon 1 of 1)	740	NM_005345	3303	NM_005345	HSPA1A	heat shock protein family A (Hsp70) member 1A	protein-coding
hypermethylation	chr9	42718086	42719561	chr9:42718086-42719561	exon (NM_199244, exon 1 of 1)	exon (NM_199244, exon 1 of 1)	757	NM_199244	349334	NM_199244	FOXD4L4	forkhead box D4 like 4	protein-coding
hypermethylation	chr5	40679502	40682081	chr5:40679502-40682081	intron (NM_000958, intron 1 of 2)	CpG	759	NM_000958	5734	NM_000958	PTGER4	prostaglandin E receptor 4	protein-coding
hypermethylation	chr9	70427403	70428878	chr9:70427403-70428878	exon (NM_199244, exon 1 of 1).2	exon (NM_199244, exon 1 of 1).2	759	NM_199244	349334	NM_199244	FOXD4L4	forkhead box D4 like 4	protein-coding
hypermethylation	chr1	147930918	147932478	chr1:147930918-147932478	non-coding (NR_148945, exon 1 of 2)	non-coding (NR_148945, exon 1 of 2)	762	NR_148945	100996740	NR_148945	LOC100996740	uncharacterized LOC100996740	ncRNA
hypermethylation	chr14	103987063	103989796	chr14:103987063-103989796	exon (NM_001823, exon 3 of 8)	exon (NM_001823, exon 3 of 8)	767	NM_001823	1152	NM_001823	CKB	creatine kinase B	protein-coding
hypermethylation	chr7	62858468	62858826	chr7:62858468-62858826	intron (NR_028349, intron 1 of 1).2	CpG	772	NR_028349	100287834	NR_028349	LOC100287834	uncharacterized LOC100287834	ncRNA
hypermethylation	chr1	1414034	1414532	chr1:1414034-1414532	intron (NM_001317238, intron 1 of 13)	CpG	788	NM_001317238	83858	NM_031921	ATAD3B	ATPase family, AAA domain containing 3B	protein-coding
hypermethylation	chr9	66457551	66458640	chr9:66457551-66458640	intron (NR_121647, intron 1 of 4)	CpG	806	NR_121647	103352539	NR_121647	LINC01410	long intergenic non-protein coding RNA 1410	ncRNA
hypermethylation	chr15	102501354	102502429	chr15:102501354-102502429	intron (NR_003659, intron 1 of 10)	CpG	875	NR_003659	374666	NM_199163	WASH3P	WAS protein family homolog 3 pseudogene	pseudo
hypermethylation	chr11	100998030	100999774	chr11:100998030-100999774	promoter-TSS (NR_073144)	promoter-TSS (NR_073144)	892	NM_001271161	5241	NM_000926	PGR	progesterone receptor	protein-coding
hypermethylation	chr6	31795467	31797384	chr6:31795467-31797384	exon (NM_005346, exon 1 of 1).4	exon (NM_005346, exon 1 of 1).4	913	NM_005346	3304	NM_005346	HSPA1B	heat shock protein family A (Hsp70) member 1B	protein-coding
hypermethylation	chr9	120175253	120177496	chr9:120175253-120177496	intron (NM_014010, intron 1 of 21)	CpG	943	NM_014010	23245	NM_014010	ASTN2	astrotactin 2	protein-coding
hypermethylation	chr16	30216738	30217851	chr16:30216738-30217851	non-coding (NR_002556, exon 2 of 5).2	non-coding (NR_002556, exon 2 of 5).2	954	NR_002556	388242	NR_002556	LOC388242	SAGA complex associated factor 29 pseudogene	pseudo
hypermethylation	chr3	71630573	71633217	chr3:71630573-71633217	intron (NM_001012505, intron 1 of 6)	CpG-18683	1009	NM_001349341	27086	NM_032682	FOXP1	forkhead box P1	protein-coding
hypermethylation	chr22	21737975	21740181	chr22:21737975-21740181	exon (NM_001128635, exon 1 of 1)	exon (NM_001128635, exon 1 of 1)	1038	NM_001128635	440804	NM_001128635	RIMBP3B	RIMS binding protein 3B	protein-coding
hypermethylation	chr5	175487567	175488430	chr5:175487567-175488430	intron (NR_103794, intron 1 of 2)	CpG	1060	NR_103794	100996385	NR_103794	LOC100996385	uncharacterized LOC100996385	ncRNA
hypermethylation	chr6	34111735	34113944	chr6:34111735-34113944	intron (NM_000841, intron 1 of 10)	CpG	1075	NM_001282847	2914	NM_000841	GRM4	glutamate metabotropic receptor 4	protein-coding
hypermethylation	chr4	13543562	13546494	chr4:13543562-13546494	intron (NM_001189, intron 1 of 1)	CpG	1086	NM_001189	579	NM_001189	NKX3-2	NK3 homeobox 2	protein-coding
hypermethylation	chr16	67196792	67199988	chr16:67196792-67199988	TTS (NM_018378)	TTS (NM_018378)	1102	NM_001538	3299	NM_001538	HSF4	heat shock transcription factor 4	protein-coding
hypermethylation	chr2	172964762	172967857	chr2:172964762-172967857	exon (NM_004405, exon 2 of 3)	exon (NM_004405, exon 2 of 3)	1169	NM_004405	1746	NM_004405	DLX2	distal-less homeobox 2	protein-coding
hypermethylation	chr7	100806279	100809064	chr7:100806279-100809064	exon (NM_003378, exon 2 of 2)	exon (NM_003378, exon 2 of 2)	1181	NM_003378	7425	NM_003378	VGF	VGF nerve growth factor inducible	protein-coding
hypermethylation	chr9	69200368	69201591	chr9:69200368-69201591	exon (NM_001085476, exon 1 of 1)	exon (NM_001085476, exon 1 of 1)	1225	NM_001085476	653404	NM_001085476	FOXD4L6	forkhead box D4 like 6	protein-coding
hypermethylation	chr10	16561604	16563822	chr10:16561604-16563822	exon (NM_001010908, exon 1 of 2)	exon (NM_001010908, exon 1 of 2)	1291	NM_001010908	389941	NM_001010908	C1QL3	complement C1q like 3	protein-coding
hypermethylation	chrX	229278	229906	chrX:229278-229906	intron (NM_012227, intron 1 of 5)	CpG-27631	1295	NM_012227	8225	NM_012227	GTPBP6	GTP binding protein 6 (putative)	protein-coding
hypermethylation	chrY	179278	179906	chrY:179278-179906	intron (NM_012227, intron 1 of 5).2	CpG-28527	1295	NM_012227	8225	NM_012227	GTPBP6	GTP binding protein 6 (putative)	protein-coding
hypermethylation	chr16	31225956	31228264	chr16:31225956-31228264	TTS (NM_152901)	TTS (NM_152901)	1304	NM_152901	260434	NM_152901	PYDC1	pyrin domain containing 1	protein-coding
hypermethylation	chr16	18444748	18445066	chr16:18444748-18445066	non-coding (NR_146336, exon 4 of 35).2	non-coding (NR_146336, exon 4 of 35).2	1395	NR_146336	110006323	NR_146336	PKD1P4-NPIPA8	PKD1P4-NPIPA8 readthrough	pseudo
hypermethylation	chr7	27284639	27286237	chr7:27284639-27286237	intron (NM_001989, intron 2 of 2)	CpG-24164	1410	NR_120507	101410536	NR_120507	EVX1-AS	EVX1 antisense RNA	ncRNA
hypermethylation	chr22	20459267	20461473	chr22:20459267-20461473	exon (NM_015672, exon 1 of 1)	exon (NM_015672, exon 1 of 1)	1416	NM_015672	85376	NM_015672	RIMBP3	RIMS binding protein 3	protein-coding
hypermethylation	chr1	110610265	110613303	chr1:110610265-110613303	intron (NM_006492, intron 1 of 3)	CpG	1538	NM_006492	257	NM_006492	ALX3	ALX homeobox 3	protein-coding
hypermethylation	chr9	70176487	70177962	chr9:70176487-70177962	exon (NM_001126334, exon 1 of 1)	exon (NM_001126334, exon 1 of 1)	1591	NM_001126334	653427	NM_001126334	FOXD4L5	forkhead box D4 like 5	protein-coding
hypermethylation	chr13	57729693	57729894	chr13:57729693-57729894	exon (NM_001130407, exon 3 of 3)	exon (NM_001130407, exon 3 of 3)	1598	NM_198441	122183	NM_198441	PRR20A	proline rich 20A	protein-coding
hypermethylation	chr13	57736264	57736465	chr13:57736264-57736465	exon (NM_001130404, exon 3 of 3).2	exon (NM_001130404, exon 3 of 3).2	1598	NM_198441	122183	NM_198441	PRR20A	proline rich 20A	protein-coding
hypermethylation	chr13	57723120	57723321	chr13:57723120-57723321	exon (NM_001130407, exon 3 of 3).2	exon (NM_001130407, exon 3 of 3).2	1598	NM_001130406	729246	NM_001130406	PRR20D	proline rich 20D	protein-coding
hypermethylation	chr13	57716550	57716751	chr13:57716550-57716751	exon (NM_001130407, exon 3 of 3).3	exon (NM_001130407, exon 3 of 3).3	1598	NM_001130406	729246	NM_001130406	PRR20D	proline rich 20D	protein-coding
hypermethylation	chr13	57742829	57743030	chr13:57742829-57743030	exon (NM_001130404, exon 3 of 3).3	exon (NM_001130404, exon 3 of 3).3	1598	NM_001130407	729250	NM_001130407	PRR20E	proline rich 20E	protein-coding
hypermethylation	chr2	45169505	45171884	chr2:45169505-45171884	intron (NM_005413, intron 1 of 1)	CpG	1657	NM_005413	6496	NM_005413	SIX3	SIX homeobox 3	protein-coding
hypermethylation	chr3	194117601	194118988	chr3:194117601-194118988	exon (NM_004488, exon 2 of 2)	exon (NM_004488, exon 2 of 2)	1701	NM_004488	2814	NM_004488	GP5	glycoprotein V platelet	protein-coding
hypermethylation	chr1	44871109	44874047	chr1:44871109-44874047	intron (NM_018150, intron 1 of 14)	CpG	1746	NM_001319956	55182	NM_018150	RNF220	ring finger protein 220	protein-coding
hypermethylation	chr1	155051155	155055291	chr1:155051155-155055291	intron (NM_004952, intron 1 of 4)	CpG	1875	NM_004952	1944	NM_004952	EFNA3	ephrin A3	protein-coding
hypermethylation	chr16	16424958	16425595	chr16:16424958-16425595	non-coding (NR_036447, exon 22 of 31)	non-coding (NR_036447, exon 22 of 31)	2114	NR_107061	102466259	NR_107061	MIR6770-3	microRNA 6770-3	ncRNA
hypermethylation	chr16	18470834	18471471	chr16:18470834-18471471	non-coding (NR_146331, exon 28 of 38)	non-coding (NR_146331, exon 28 of 38)	2115	NR_107060	102465908	NR_107060	MIR6770-2	microRNA 6770-2	ncRNA
hypermethylation	chr1	16973485	16975045	chr1:16973485-16975045	intron (NR_027504, intron 6 of 13)	CpG-513	2196	NR_027504	11209	NR_027504	MST1P2	macrophage stimulating 1 pseudogene 2	pseudo
hypermethylation	chr20	62718472	62719016	chr20:62718472-62719016	intron (NM_001200019, intron 2 of 5)	CpG	2375	NM_001200019	4987	NM_000913	OPRL1	opioid related nociceptin receptor 1	protein-coding
hypermethylation	chr9	68410746	68411413	chr9:68410746-68411413	intron (NR_146625, intron 1 of 1)	CpG	2404	NR_146626	203274	NR_146625	LINC00537	long intergenic non-protein coding RNA 537	ncRNA
hypermethylation	chr16	16413782	16414035	chr16:16413782-16414035	non-coding (NR_146336, exon 9 of 35)	non-coding (NR_146336, exon 9 of 35)	2442	NR_036447	339044	NR_036447	PKD1P1	polycystin 1, transient receptor potential channel interacting pseudogene 1	pseudo
hypermethylation	chr16	9047396	9048075	chr16:9047396-9048075	intron (NM_003470, intron 1 of 30)	CpG	2502	NM_001321858	7874	NM_003470	USP7	ubiquitin specific peptidase 7	protein-coding
hypermethylation	chr7	1977286	1977912	chr7:1977286-1977912	intron (NM_001013836, intron 16 of 18)	CpG	2587	NM_001304525	8379	NM_003550	MAD1L1	mitotic arrest deficient 1 like 1	protein-coding
hypermethylation	chr16	18443468	18443881	chr16:18443468-18443881	intron (NR_146336, intron 6 of 34).2	CpG-8925	2628	NR_146336	110006323	NR_146336	PKD1P4-NPIPA8	PKD1P4-NPIPA8 readthrough	pseudo
hypermethylation	chr19	39260374	39262631	chr19:39260374-39262631	TTS (NM_002307)	TTS (NM_002307)	2655	NM_002307	3963	NM_002307	LGALS7	galectin 7	protein-coding
hypermethylation	chrY	1458128	1458426	chrY:1458128-1458426	exon (NM_001636, exon 2 of 4).2	exon (NM_001636, exon 2 of 4).2	2762	NM_001636	293	NM_001636	SLC25A6	solute carrier family 25 member 6	protein-coding
hypermethylation	chrX	1508128	1508426	chrX:1508128-1508426	exon (NM_001636, exon 2 of 4)	exon (NM_001636, exon 2 of 4)	2762	NM_001636	293	NM_001636	SLC25A6	solute carrier family 25 member 6	protein-coding
hypermethylation	chrY	177531	178511	chrY:177531-178511	intron (NM_012227, intron 3 of 5).2	CpG	2866	NM_012227	8225	NM_012227	GTPBP6	GTP binding protein 6 (putative)	protein-coding
hypermethylation	chrX	227531	228511	chrX:227531-228511	intron (NM_012227, intron 3 of 5)	CpG	2866	NM_012227	8225	NM_012227	GTPBP6	GTP binding protein 6 (putative)	protein-coding
hypermethylation	chr1	147621204	147621964	chr1:147621204-147621964	intron (NR_110864, intron 1 of 22).2	CpG	2885	NR_046188	200030	NM_183372	NBPF11	NBPF member 11	protein-coding
hypermethylation	chr1	146079368	146080128	chr1:146079368-146080128	intron (NR_110864, intron 1 of 22)	CpG	2885	NR_110864	200030	NM_183372	NBPF11	NBPF member 11	protein-coding
hypermethylation	chr5	140871064	140872335	chr5:140871064-140872335	TTS (NM_032407)	TTS (NM_032407)	2891	NM_032407	56097	NM_018929	PCDHGC5	protocadherin gamma subfamily C, 5	protein-coding
hypermethylation	chr1	1571032	1571470	chr1:1571032-1571470	intron (NM_001291345, intron 20 of 20)	CpG	3092	NR_002946	8511	NR_002946	MMP23A	matrix metallopeptidase 23A (pseudogene)	pseudo
hypermethylation	chr1	1634252	1634690	chr1:1634252-1634690	intron (NM_033529, intron 19 of 19)	CpG	3093	NR_002946	8511	NR_002946	MMP23A	matrix metallopeptidase 23A (pseudogene)	pseudo
hypermethylation	chr5	76372882	76373720	chr5:76372882-76373720	exon (NM_032367, exon 3 of 3)	exon (NM_032367, exon 3 of 3)	3095	NR_003014	677828	NR_003014	SNORA47	small nucleolar RNA, H/ACA box 47	snoRNA
hypermethylation	chr1	147997265	147997537	chr1:147997265-147997537	intron (NR_148945, intron 1 of 1)	CpG	3255	NR_104086	101954277	NR_104086	RNVU1-19	RNA, variant U1 small nuclear 19	snRNA
hypermethylation	chr6	167587354	167587559	chr6:167587354-167587559	exon (NM_001145121, exon 3 of 8)	exon (NM_001145121, exon 3 of 8)	3375	NM_001145121	401285	NM_001013683	TCP10L2	t-complex 10 like 2	protein-coding
hypermethylation	chr2	240981401	240981865	chr2:240981401-240981865	Intergenic	CpG	3856	NM_173351	150681	NM_173351	OR6B3	olfactory receptor family 6 subfamily B member 3	protein-coding
hypermethylation	chr1	327790	328229	chr1:327790-328229	non-coding (NR_028322, exon 3 of 3)	non-coding (NR_028322, exon 3 of 3)	4117	NR_028325	100132062	NR_028325	LOC100132062	uncharacterized LOC100132062	ncRNA
hypermethylation	chr5	180754405	180754844	chr5:180754405-180754844	non-coding (NR_028322, exon 3 of 3).2	non-coding (NR_028322, exon 3 of 3).2	4117	NR_028327	100133331	NR_028327	LOC100133331	uncharacterized LOC100133331	ncRNA
hypermethylation	chr7	157262951	157263458	chr7:157262951-157263458	intron (NR_110157, intron 1 of 3)	CpG	4279	NR_110157	101927914	NR_110157	LOC101927914	uncharacterized LOC101927914	ncRNA
hypermethylation	chr11	127338	127777	chr11:127338-127777	non-coding (NR_028326, exon 3 of 3)	non-coding (NR_028326, exon 3 of 3)	4296	NR_028326	100133161	NR_028326	LINC01001	long intergenic non-protein coding RNA 1001	ncRNA
hypermethylation	chr3	159480946	159483023	chr3:159480946-159483023	intron (NM_001197108, intron 1 of 6)	CpG	4417	NR_121669	100874433	NR_121669	IQCJ-SCHIP1-AS1	IQCJ-SCHIP1 readthrough antisense RNA 1	ncRNA
hypermethylation	chrY	1667005	1670627	chrY:1667005-1670627	intron (NM_005088, intron 4 of 4).2	CpG-28588	4468	NM_004043	438	NM_004043	ASMT	acetylserotonin O-methyltransferase	protein-coding
hypermethylation	chrX	1717005	1720627	chrX:1717005-1720627	intron (NM_005088, intron 4 of 4)	CpG-27692	4468	NM_004043	438	NM_004043	ASMT	acetylserotonin O-methyltransferase	protein-coding
hypermethylation	chr3	195452004	195452645	chr3:195452004-195452645	exon (NM_001282506, exon 2 of 4)	exon (NM_001282506, exon 2 of 4)	4571	NM_020790	200958	NM_020790	MUC20	mucin 20, cell surface associated	protein-coding
hypermethylation	chr4	190942734	190944898	chr4:190942734-190944898	Intergenic	CpG	4596	NM_001286820	448831	NM_001005217	FRG2	FSHD region gene 2	protein-coding
hypermethylation	chr9	70922045	70922723	chr9:70922045-70922723	Intergenic	CpG	4601	NM_199135	286380	NM_199135	FOXD4L3	forkhead box D4 like 3	protein-coding
hypermethylation	chrX	1506139	1506487	chrX:1506139-1506487	intron (NM_001636, intron 2 of 3)	CpG-27676	4726	NM_001636	293	NM_001636	SLC25A6	solute carrier family 25 member 6	protein-coding
hypermethylation	chrY	1456139	1456487	chrY:1456139-1456487	intron (NM_001636, intron 2 of 3).2	CpG-28572	4726	NM_001636	293	NM_001636	SLC25A6	solute carrier family 25 member 6	protein-coding
hypermethylation	chrX	152244497	152246665	chrX:152244497-152246665	Intergenic	CpG	4784	NM_032882	84968	NM_032882	PNMA6A	PNMA family member 6A	protein-coding
hypermethylation	chr5	92923487	92924497	chr5:92923487-92924497	exon (NM_005654, exon 2 of 3)	exon (NM_005654, exon 2 of 3)	4949	NM_005654	7025	NM_005654	NR2F1	nuclear receptor subfamily 2 group F member 1	protein-coding
hypermethylation	chr1	1452701	1453199	chr1:1452701-1453199	intron (NM_001170535, intron 3 of 15)	CpG	5040	NM_001170536	55210	NM_018188	ATAD3A	ATPase family, AAA domain containing 3A	protein-coding
hypermethylation	chr12	132633217	132635301	chr12:132633217-132635301	intron (NM_024078, intron 9 of 14)	CpG-6087	5287	NM_024078	79050	NM_024078	NOC4L	nucleolar complex associated 4 homolog	protein-coding
hypermethylation	chrY	1455258	1455709	chrY:1455258-1455709	3' UTR (NM_001636, exon 4 of 4).2	3' UTR (NM_001636, exon 4 of 4).2	5556	NM_001636	293	NM_001636	SLC25A6	solute carrier family 25 member 6	protein-coding
hypermethylation	chrX	1505258	1505709	chrX:1505258-1505709	3' UTR (NM_001636, exon 4 of 4)	3' UTR (NM_001636, exon 4 of 4)	5556	NM_001636	293	NM_001636	SLC25A6	solute carrier family 25 member 6	protein-coding
hypermethylation	chr5	309705	310136	chr5:309705-310136	intron (NM_013232, intron 4 of 5)	CpG	5629	NM_020731	57491	NM_020731	AHRR	aryl-hydrocarbon receptor repressor	protein-coding
hypermethylation	chr16	86549069	86550512	chr16:86549069-86550512	Intergenic	CpG	5657	NM_001451	2294	NM_001451	FOXF1	forkhead box F1	protein-coding
hypermethylation	chr1	147618355	147619209	chr1:147618355-147619209	intron (NR_110864, intron 1 of 22).2	CpG	5687	NR_046188	200030	NM_183372	NBPF11	NBPF member 11	protein-coding
hypermethylation	chr1	146076519	146077373	chr1:146076519-146077373	intron (NR_110864, intron 1 of 22)	CpG	5687	NR_110864	200030	NM_183372	NBPF11	NBPF member 11	protein-coding
hypermethylation	chr16	89945514	89946323	chr16:89945514-89946323	intron (NM_014972, intron 1 of 17)	CpG	5924	NM_014972	22980	NM_014972	TCF25	transcription factor 25	protein-coding
hypermethylation	chr1	3559952	3561009	chr1:3559952-3561009	intron (NM_017818, intron 3 of 11)	CpG	6191	NM_017818	49856	NM_017818	WRAP73	WD repeat containing, antisense to TP73	protein-coding
hypermethylation	chr5	211678	212489	chr5:211678-212489	intron (NM_145265, intron 2 of 2)	CpG	6214	NM_145265	133957	NM_145265	CCDC127	coiled-coil domain containing 127	protein-coding
hypermethylation	chr6	29521110	29521833	chr6:29521110-29521833	Intergenic	CpG	6231	NM_006398	10537	NM_006398	UBD	ubiquitin D	protein-coding
hypermethylation	chrX	590429	592197	chrX:590429-592197	5' UTR (NM_006883, exon 2 of 6).2	5' UTR (NM_006883, exon 2 of 6).2	6234	NM_000451	6473	NM_000451	SHOX	short stature homeobox	protein-coding
hypermethylation	chrY	540429	542197	chrY:540429-542197	5' UTR (NM_006883, exon 2 of 6)	5' UTR (NM_006883, exon 2 of 6)	6234	NM_000451	6473	NM_000451	SHOX	short stature homeobox	protein-coding
hypermethylation	chr13	111109139	111109652	chr13:111109139-111109652	exon (NM_001267044, exon 5 of 5)	exon (NM_001267044, exon 5 of 5)	6239	NM_001267044	100129836	NM_001267044	COL4A2-AS2	COL4A2 antisense 2	protein-coding
hypermethylation	chr16	236022	237283	chr16:236022-237283	Intergenic	CpG	6319	NM_005331	3049	NM_005331	HBQ1	hemoglobin subunit theta 1	protein-coding
hypermethylation	chr1	1670756	1671101	chr1:1670756-1671101	exon (NM_001199787, exon 3 of 7)	exon (NM_001199787, exon 3 of 7)	6510	NM_182838	9906	NM_182838	SLC35E2A	solute carrier family 35 member E2A	protein-coding
hypermethylation	chrX	224019	224578	chrX:224019-224578	intron (NM_012227, intron 4 of 5)	CpG-27629	6589	NM_012227	8225	NM_012227	GTPBP6	GTP binding protein 6 (putative)	protein-coding
hypermethylation	chrY	174019	174578	chrY:174019-174578	intron (NM_012227, intron 4 of 5).2	CpG-28525	6589	NM_012227	8225	NM_012227	GTPBP6	GTP binding protein 6 (putative)	protein-coding
hypermethylation	chr19	55597977	55598887	chr19:55597977-55598887	intron (NM_017729, intron 13 of 14)	CpG-14396	6672	NM_017729	54869	NM_017729	EPS8L1	EPS8 like 1	protein-coding
hypermethylation	chr14	19403268	19403543	chr14:19403268-19403543	Intergenic	CpG	6706	NR_046104	642426	NR_046104	LINC02297	long intergenic non-protein coding RNA 2297	ncRNA
hypermethylation	chr17	36338443	36338798	chr17:36338443-36338798	intron (NM_001001418, intron 13 of 13).2	CpG	6863	NM_001355571	100510707	NM_001355571	TBC1D3J	TBC1 domain family member 3J	protein-coding
hypermethylation	chr5	210964	211328	chr5:210964-211328	intron (NM_145265, intron 2 of 2)	CpG	7151	NM_145265	133957	NM_145265	CCDC127	coiled-coil domain containing 127	protein-coding
hypermethylation	chr7	100815484	100816995	chr7:100815484-100816995	intron (NM_198571, intron 3 of 3)	CpG	7318	NM_198571	375607	NM_198571	NAT16	N-acetyltransferase 16 (putative)	protein-coding
hypermethylation	chr2	242948740	242952837	chr2:242948740-242952837	intron (NR_110220, intron 3 of 3)	CpG	7428	NR_149023	285097	NR_149023	LOC285097	uncharacterized FLJ38379	ncRNA
hypermethylation	chr16	18487934	18488547	chr16:18487934-18488547	non-coding (NR_146331, exon 5 of 38)	non-coding (NR_146331, exon 5 of 38)	7542	NR_146331	110006322	NR_146331	PKD1P5-LOC105376752	PKD1P5-LOC105376752 readthrough	pseudo
hypermethylation	chr17	78937159	78937414	chr17:78937159-78937414	intron (NM_020761, intron 33 of 33)	CpG	7727	NR_148968	400627	NR_148968	LOC400627	uncharacterized LOC400627	ncRNA
hypermethylation	chr20	61660249	61660881	chr20:61660249-61660881	intron (NR_033370, intron 1 of 4)	CpG	7815	NR_028295	100144596	NM_022099	LINC00029	long intergenic non-protein coding RNA 29	ncRNA
hypermethylation	chr7	101988784	101989041	chr7:101988784-101989041	exon (NM_001146210, exon 6 of 8)	exon (NM_001146210, exon 6 of 8)	7977	NM_001146210	729597	NM_001146210	SPDYE6	speedy/RINGO cell cycle regulator family member E6	protein-coding
hypermethylation	chr15	41793562	41795305	chr15:41793562-41795305	intron (NM_002220, intron 4 of 6)	CpG-7792	8377	NM_002220	3706	NM_002220	ITPKA	inositol-trisphosphate 3-kinase A	protein-coding
hypermethylation	chrX	3830054	3830653	chrX:3830054-3830653	intron (NR_146579, intron 1 of 3)	CpG	8430	NR_146579	729162	NR_146578	FAM239B	zinc finger protein 839 pseudogene	pseudo
hypermethylation	chrX	3791623	3792222	chrX:3791623-3792222	intron (NR_146581, intron 1 of 3)	CpG	8432	NR_146578	729162	NR_146578	FAM239B	zinc finger protein 839 pseudogene	pseudo
hypermethylation	chrX	3753203	3753802	chrX:3753203-3753802	intron (NR_034031, intron 1 of 4)	CpG	8433	NR_034031	389906	NM_001045547	LOC389906	zinc finger protein 839 pseudogene	pseudo
hypermethylation	chr8	142439683	142440547	chr8:142439683-142440547	intron (NM_032611, intron 4 of 4)	CpG	8627	NM_007079	11156	NM_007079	PTP4A3	protein tyrosine phosphatase type IVA, member 3	protein-coding
hypermethylation	chrX	1561933	1562774	chrX:1561933-1562774	intron (NM_001173473, intron 1 of 12)	CpG	9517	NM_001173474	8623	NM_004192	ASMTL	acetylserotonin O-methyltransferase like	protein-coding
hypermethylation	chrY	1511933	1512774	chrY:1511933-1512774	intron (NM_001173473, intron 1 of 12).2	CpG	9517	NM_001173474	8623	NM_004192	ASMTL	acetylserotonin O-methyltransferase like	protein-coding
hypermethylation	chrX	153872124	153872392	chrX:153872124-153872392	Intergenic	CpG	9595	NM_020994	30848	NM_020994	CTAG2	cancer/testis antigen 2	protein-coding
hypermethylation	chr16	1010335	1012198	chr16:1010335-1012198	intron (NM_001352017, intron 1 of 11)	CpG	9733	NM_001352021	64788	NM_022773	LMF1	lipase maturation factor 1	protein-coding
hypermethylation	chr22	21622176	21622503	chr22:21622176-21622503	intron (NM_001351304, intron 1 of 16)	CpG	9812	NM_001351304	728441	NM_001351304	GGT2	gamma-glutamyltransferase 2	protein-coding
hypermethylation	chr2	45155195	45157049	chr2:45155195-45157049	intron (NR_147195, intron 1 of 1)	CpG	9905	NR_147194	107985879	NR_147194	LINC01833	long intergenic non-protein coding RNA 1833	ncRNA
hypermethylation	chr17	36293827	36294182	chr17:36293827-36294182	intron (NM_001001418, intron 13 of 13)	CpG	9985	NM_001291466	102723859	NM_001291466	TBC1D3E	TBC1 domain family member 3E	protein-coding
hypermethylation	chr17	34746851	34747136	chr17:34746851-34747136	exon (NM_032258, exon 14 of 14).2	exon (NM_032258, exon 14 of 14).2	10000	NM_001291462	101060321	NM_001291462	TBC1D3G	TBC1 domain family member 3G	protein-coding
hypermethylation	chr17	34797903	34798187	chr17:34797903-34798187	exon (NM_001001417, exon 14 of 14)	exon (NM_001001417, exon 14 of 14)	10015	NM_032258	84218	NM_032258	TBC1D3F	TBC1 domain family member 3F	protein-coding
hypermethylation	chr11	89598462	89598825	chr11:89598462-89598825	Intergenic	CpG	10542	NM_001164397	642446	NM_001164397	TRIM64B	tripartite motif containing 64B	protein-coding
hypermethylation	chrY	2356770	2358703	chrY:2356770-2358703	exon (NM_004729, exon 2 of 2)	exon (NM_004729, exon 2 of 2)	10844	NM_001171135	9189	NM_004729	ZBED1	zinc finger BED-type containing 1	protein-coding
hypermethylation	chrX	2406770	2408703	chrX:2406770-2408703	exon (NM_004729, exon 2 of 2).2	exon (NM_004729, exon 2 of 2).2	10844	NM_001171135	9189	NM_004729	ZBED1	zinc finger BED-type containing 1	protein-coding
hypermethylation	chr4	1231813	1232229	chr4:1231813-1232229	exon (NM_001328, exon 2 of 9)	exon (NM_001328, exon 2 of 9)	10887	NM_001012614	1487	NM_001328	CTBP1	C-terminal binding protein 1	protein-coding
hypermethylation	chr9	129386112	129389231	chr9:129386112-129389231	intron (NM_001174146, intron 2 of 7)	CpG	10949	NM_001174146	4010	NM_002316	LMX1B	LIM homeobox transcription factor 1 beta	protein-coding
hypermethylation	chr5	755873	756254	chr5:755873-756254	intron (NR_147096, intron 5 of 13)	CpG	10971	NM_001351303	653082	NM_001351303	ZDHHC11B	zinc finger DHHC-type containing 11B	protein-coding
hypermethylation	chr1	6514108	6516325	chr1:6514108-6516325	intron (NM_031475, intron 10 of 12)	CpG	11039	NM_148965	8718	NM_003790	TNFRSF25	TNF receptor superfamily member 25	protein-coding
hypermethylation	chr16	33286888	33287849	chr16:33286888-33287849	Intergenic	CpG	11334	NR_033866	390705	NR_033866	LOC390705	protein phosphatase 2 regulatory subunit B'', beta pseudogene	pseudo
hypermethylation	chr22	47027366	47027910	chr22:47027366-47027910	intron (NM_015124, intron 2 of 18)	CpG	11339	NM_015124	23151	NM_015124	GRAMD4	GRAM domain containing 4	protein-coding
hypermethylation	chr12	42620654	42620993	chr12:42620654-42620993	intron (NR_135140, intron 2 of 6)	CpG	11347	NM_001190980	10138	NM_005748	YAF2	YY1 associated factor 2	protein-coding
hypermethylation	chrX	291398	295968	chrX:291398-295968	TTS (NM_013239)	TTS (NM_013239)	12298	NR_027231	283981	NR_027231	LINC00685	long intergenic non-protein coding RNA 685	ncRNA
hypermethylation	chrY	241398	245968	chrY:241398-245968	TTS (NM_013239).2	TTS (NM_013239).2	12298	NR_027231	283981	NR_027231	LINC00685	long intergenic non-protein coding RNA 685	ncRNA
hypermethylation	chr8	86554676	86556497	chr8:86554676-86556497	Intergenic	CpG	12319	NR_003594	100288527	NR_003594	REXO1L2P	REXO1 like 2, pseudogene	pseudo
hypermethylation	chr1	205312493	205313576	chr1:205312493-205313576	intron (NM_018203, intron 1 of 5)	CpG	13094	NM_018203	55220	NM_018203	KLHDC8A	kelch domain containing 8A	protein-coding
hypermethylation	chr16	2666266	2666707	chr16:2666266-2666707	intron (NR_015441, intron 3 of 3)	CpG	13101	NR_015441	652276	NR_015441	LOC652276	potassium channel tetramerization domain containing 5 pseudogene	pseudo
hypermethylation	chr2	87157803	87158009	chr2:87157803-87158009	intron (NM_001024457, intron 1 of 22)	CpG	13168	NM_001024457	400966	NM_001024457	RGPD1	RANBP2-like and GRIP domain containing 1	protein-coding
hypermethylation	chr13	111906741	111907579	chr13:111906741-111907579	intron (NM_001354060, intron 7 of 17)	CpG	13668	NM_001354055	8874	NM_003899	ARHGEF7	Rho guanine nucleotide exchange factor 7	protein-coding
hypermethylation	chrX	1557953	1558352	chrX:1557953-1558352	intron (NM_001173473, intron 2 of 12)	CpG-27683	13718	NM_001173474	8623	NM_004192	ASMTL	acetylserotonin O-methyltransferase like	protein-coding
hypermethylation	chr22	16217287	16217676	chr22:16217287-16217676	intron (NR_132385, intron 2 of 2)	CpG	13808	NR_132385	106146148	NR_132385	LINC01297	long intergenic non-protein coding RNA 1297	ncRNA
hypermethylation	chr6	100897080	100897621	chr6:100897080-100897621	intron (NM_005068, intron 4 of 10)	CpG-22393	14201	NM_005068	6492	NM_005068	SIM1	SIM bHLH transcription factor 1	protein-coding
hypermethylation	chr2	242927444	242928053	chr2:242927444-242928053	intron (NR_110220, intron 3 of 3)	CpG	14914	NR_110592	102723927	NR_110592	LINC01238	long intergenic non-protein coding RNA 1238	ncRNA
hypermethylation	chrX	215714	216032	chrX:215714-216032	exon (NM_018390, exon 7 of 7)	exon (NM_018390, exon 7 of 7)	15014	NM_012227	8225	NM_012227	GTPBP6	GTP binding protein 6 (putative)	protein-coding
hypermethylation	chrY	165714	166032	chrY:165714-166032	exon (NM_018390, exon 7 of 7).2	exon (NM_018390, exon 7 of 7).2	15014	NM_012227	8225	NM_012227	GTPBP6	GTP binding protein 6 (putative)	protein-coding
hypermethylation	chr12	131371974	131372376	chr12:131371974-131372376	Intergenic	CpG	15636	NM_001300796	5901	NM_006325	RAN	RAN, member RAS oncogene family	protein-coding
hypermethylation	chrY	1421067	1421357	chrY:1421067-1421357	intron (NM_001267713, intron 3 of 9).2	CpG	15703	NM_001267713	3563	NM_002183	IL3RA	interleukin 3 receptor subunit alpha	protein-coding
hypermethylation	chrX	1471067	1471357	chrX:1471067-1471357	intron (NM_001267713, intron 3 of 9)	CpG	15703	NM_001267713	3563	NM_002183	IL3RA	interleukin 3 receptor subunit alpha	protein-coding
hypermethylation	chrX	331505	332418	chrX:331505-332418	intron (NM_013239, intron 1 of 12)	CpG	15729	NM_013239	28227	NM_013239	PPP2R3B	protein phosphatase 2 regulatory subunit B''beta	protein-coding
hypermethylation	chrY	281505	282418	chrY:281505-282418	intron (NM_013239, intron 1 of 12).2	CpG	15729	NM_013239	28227	NM_013239	PPP2R3B	protein phosphatase 2 regulatory subunit B''beta	protein-coding
hypermethylation	chr5	750991	751300	chr5:750991-751300	intron (NR_147095, intron 8 of 16)	CpG	15889	NM_001351303	653082	NM_001351303	ZDHHC11B	zinc finger DHHC-type containing 11B	protein-coding
hypermethylation	chr1	875730	878363	chr1:875730-878363	intron (NM_152486, intron 8 of 13)	CpG-18	15925	NM_152486	148398	NM_152486	SAMD11	sterile alpha motif domain containing 11	protein-coding
hypermethylation	chr22	18736898	18737848	chr22:18736898-18737848	intron (NR_136561, intron 7 of 8)	CpG	15946	NR_136561	642643	NR_136561	LINC01662	long intergenic non-protein coding RNA 1662	ncRNA
hypermethylation	chr1	1607898	1608243	chr1:1607898-1608243	exon (NM_001290264, exon 3 of 10)	exon (NM_001290264, exon 3 of 10)	16173	NM_001290264	728661	NM_001110781	SLC35E2B	solute carrier family 35 member E2B	protein-coding
hypermethylation	chr2	241580724	241581282	chr2:241580724-241581282	Intergenic	CpG	16341	NM_005301	2859	NM_005301	GPR35	G protein-coupled receptor 35	protein-coding
hypermethylation	chr22	20639716	20640981	chr22:20639716-20640981	intron (NR_136569, intron 7 of 8)	CpG	16480	NR_136569	729461	NM_201401	LINC01660	long intergenic non-protein coding RNA 1660	ncRNA
hypermethylation	chr17	34507258	34507485	chr17:34507258-34507485	Intergenic	CpG	16776	NM_001001437	414062	NM_001001437	CCL3L3	C-C motif chemokine ligand 3 like 3	protein-coding
hypermethylation	chr8	663998	664794	chr8:663998-664794	intron (NM_207332, intron 2 of 5)	CpG	16843	NM_001303100	157697	NM_207332	ERICH1	glutamate rich 1	protein-coding
hypermethylation	chrY	248171	248549	chrY:248171-248549	intron (NM_013239, intron 12 of 12).2	CpG	16975	NR_027231	283981	NR_027231	LINC00685	long intergenic non-protein coding RNA 685	ncRNA
hypermethylation	chrX	298171	298549	chrX:298171-298549	intron (NM_013239, intron 12 of 12)	CpG	16975	NR_027231	283981	NR_027231	LINC00685	long intergenic non-protein coding RNA 685	ncRNA
hypermethylation	chr22	21537575	21538849	chr22:21537575-21538849	non-coding (NR_108107, exon 9 of 13)	non-coding (NR_108107, exon 9 of 13)	17020	NR_108107	642633	NM_201565	FAM230B	family with sequence similarity 230 member B (non-protein coding)	ncRNA
hypermethylation	chr20	61621172	61621541	chr20:61621172-61621541	Intergenic	CpG	17031	NM_080606	128408	NM_080606	BHLHE23	basic helix-loop-helix family member e23	protein-coding
hypermethylation	chr22	21662874	21663797	chr22:21662874-21663797	non-coding (NR_136559, exon 8 of 12)	non-coding (NR_136559, exon 8 of 12)	17590	NR_136559	100996335	NR_136559	LOC100996335	uncharacterized LOC100996335	ncRNA
hypermethylation	chrX	299012	299910	chrX:299012-299910	intron (NM_013239, intron 11 of 12)	CpG-27637	18076	NR_027231	283981	NR_027231	LINC00685	long intergenic non-protein coding RNA 685	ncRNA
hypermethylation	chrY	249012	249910	chrY:249012-249910	intron (NM_013239, intron 11 of 12).2	CpG-28533	18076	NR_027231	283981	NR_027231	LINC00685	long intergenic non-protein coding RNA 685	ncRNA
hypermethylation	chr9	41936423	41937192	chr9:41936423-41937192	Intergenic	CpG	18370	NR_126046	389741	NM_203448	GLIDR	glioblastoma down-regulated RNA	ncRNA
hypermethylation	chr1	544738	546649	chr1:544738-546649	Intergenic	CpG	18696	NR_125957	101928626	NR_125957	LOC101928626	uncharacterized LOC101928626	ncRNA
hypermethylation	chr14	105579037	105579376	chr14:105579037-105579376	Intergenic	CpG	18722	NR_110546	102723354	NR_110546	LINC02298	long intergenic non-protein coding RNA 2298	ncRNA
hypermethylation	chr9	46148700	46149726	chr9:46148700-46149726	Intergenic	CpG	19057	NR_135136	105376064	NR_135136	LOC105376064	uncharacterized LOC105376064	ncRNA
hypermethylation	chr1	17025923	17027942	chr1:17025923-17027942	intron (NR_026567, intron 6 of 10)	CpG-519	19182	NR_037446	100500876	NR_037446	MIR3675	microRNA 3675	ncRNA
hypermethylation	chr15	23454143	23455600	chr15:23454143-23455600	intron (NM_001271664, intron 9 of 11)	CpG	19801	NR_033350	390535	NM_001012423	GOLGA8EP	golgin A8 family member E, pseudogene	pseudo
hypermethylation	chr15	20786766	20788259	chr15:20786766-20788259	Intergenic	CpG	19838	NR_027411	729786	NR_027411	GOLGA8CP	golgin A8 family member C, pseudogene	pseudo
hypermethylation	chr22	37730551	37731415	chr22:37730551-37731415	Intergenic	CpG	19896	NR_110515	100506271	NR_110515	LOC100506271	uncharacterized LOC100506271	ncRNA
hypermethylation	chrY	1501125	1501374	chrY:1501125-1501374	exon (NM_004192, exon 6 of 13).2	exon (NM_004192, exon 6 of 13).2	20621	NM_001173474	8623	NM_004192	ASMTL	acetylserotonin O-methyltransferase like	protein-coding
hypermethylation	chrX	1551125	1551374	chrX:1551125-1551374	exon (NM_004192, exon 6 of 13)	exon (NM_004192, exon 6 of 13)	20621	NM_001173474	8623	NM_004192	ASMTL	acetylserotonin O-methyltransferase like	protein-coding
hypermethylation	chr16	21415595	21415895	chr16:21415595-21415895	exon (NM_130464, exon 9 of 13)	exon (NM_130464, exon 9 of 13)	20954	NM_130464	23117	NM_130464	NPIPB3	nuclear pore complex interacting protein family member B3	protein-coding
hypermethylation	chr11	89520089	89521109	chr11:89520089-89521109	Intergenic	CpG	21144	NM_020358	57093	NM_020358	TRIM49	tripartite motif containing 49	protein-coding
hypermethylation	chr15	21995094	21996338	chr15:21995094-21996338	Intergenic	CpG	21162	NR_024387	646243	NR_024387	CXADRP2	CXADR pseudogene 2	pseudo
hypermethylation	chr10	51464474	51464691	chr10:51464474-51464691	non-coding (NR_126580, exon 7 of 7)	non-coding (NR_126580, exon 7 of 7)	21745	NR_126580	653268	NM_001077685	AGAP7P	ArfGAP with GTPase domain, ankyrin repeat and PH domain 7, pseudogene	pseudo
hypermethylation	chr9	115851594	115852260	chr9:115851594-115852260	Intergenic	CpG	22030	NR_024376	100128385	NR_024376	FAM225B	family with sequence similarity 225 member B (non-protein coding)	ncRNA
hypermethylation	chr5	177388753	177389250	chr5:177388753-177389250	Intergenic	CpG	22473	NR_149047	100128340	NR_149047	LOC100128340	uncharacterized LOC100128340	ncRNA
hypermethylation	chr4	3510934	3511598	chr4:3510934-3511598	non-coding (NR_110005, exon 8 of 8)	non-coding (NR_110005, exon 8 of 8)	22610	NR_110005	4043	NM_002337	LRPAP1	LDL receptor related protein associated protein 1	protein-coding
hypermethylation	chr16	21413648	21413893	chr16:21413648-21413893	exon (NM_130464, exon 13 of 13)	exon (NM_130464, exon 13 of 13)	22929	NM_130464	23117	NM_130464	NPIPB3	nuclear pore complex interacting protein family member B3	protein-coding
hypermethylation	chr1	788863	789211	chr1:788863-789211	non-coding (NR_047519, exon 6 of 6)	non-coding (NR_047519, exon 6 of 6)	23145	NR_027055	284593	NR_027055	FAM41C	family with sequence similarity 41 member C	ncRNA
hypermethylation	chrX	323953	324489	chrX:323953-324489	intron (NM_013239, intron 1 of 12)	CpG	23469	NM_013239	28227	NM_013239	PPP2R3B	protein phosphatase 2 regulatory subunit B''beta	protein-coding
hypermethylation	chrY	273953	274489	chrY:273953-274489	intron (NM_013239, intron 1 of 12).2	CpG	23469	NM_013239	28227	NM_013239	PPP2R3B	protein phosphatase 2 regulatory subunit B''beta	protein-coding
hypermethylation	chr9	115849240	115850647	chr9:115849240-115850647	Intergenic	CpG	24014	NR_024376	100128385	NR_024376	FAM225B	family with sequence similarity 225 member B (non-protein coding)	ncRNA
hypermethylation	chr12	125324236	125324550	chr12:125324236-125324550	intron (NM_001082959, intron 1 of 11)	CpG	24126	NM_005505	949	NM_005505	SCARB1	scavenger receptor class B member 1	protein-coding
hypermethylation	chr6	170546535	170547104	chr6:170546535-170547104	Intergenic	CpG	24838	NR_002787	154449	NR_002787	LOC154449	uncharacterized LOC154449	ncRNA
hypermethylation	chr16	33230349	33231310	chr16:33230349-33231310	Intergenic	CpG	25226	NM_001330066	102724127	NM_001330066	TP53TG3F	TP53 target 3 family member F	protein-coding
hypermethylation	chr14	99711839	99713431	chr14:99711839-99713431	intron (NM_138576, intron 2 of 3)	CpG	25415	NM_138576	64919	NM_022898	BCL11B	B cell CLL/lymphoma 11B	protein-coding
hypermethylation	chrX	321990	322415	chrX:321990-322415	exon (NM_013239, exon 2 of 13)	exon (NM_013239, exon 2 of 13)	25488	NM_013239	28227	NM_013239	PPP2R3B	protein phosphatase 2 regulatory subunit B''beta	protein-coding
hypermethylation	chrY	271990	272415	chrY:271990-272415	exon (NM_013239, exon 2 of 13).2	exon (NM_013239, exon 2 of 13).2	25488	NM_013239	28227	NM_013239	PPP2R3B	protein phosphatase 2 regulatory subunit B''beta	protein-coding
hypermethylation	chr7	127747960	127748247	chr7:127747960-127748247	Intergenic	CpG	26190	NR_030324	693178	NR_030324	MIR593	microRNA 593	ncRNA
hypermethylation	chr21	44007475	44010481	chr21:44007475-44010481	Intergenic	CpG	26227	NR_131192	101928233	NR_131192	LINC01671	long intergenic non-protein coding RNA 1671	ncRNA
hypermethylation	chr22	23802501	23802934	chr22:23802501-23802934	Intergenic	CpG	26450	NR_110539	388882	NR_110539	LINC01658	long intergenic non-protein coding RNA 1658	ncRNA
hypermethylation	chr1	229542943	229543770	chr1:229542943-229543770	Intergenic	CpG	26487	NM_001100	58	NM_001100	ACTA1	actin, alpha 1, skeletal muscle	protein-coding
hypermethylation	chr16	2614920	2615173	chr16:2614920-2615173	intron (NM_001261816, intron 4 of 11)	CpG	27081	NM_002613	5170	NM_002613	PDPK1	3-phosphoinositide dependent protein kinase 1	protein-coding
hypermethylation	chrX	318668	319872	chrX:318668-319872	intron (NM_013239, intron 2 of 12)	CpG	28420	NM_013239	28227	NM_013239	PPP2R3B	protein phosphatase 2 regulatory subunit B''beta	protein-coding
hypermethylation	chrY	268668	269872	chrY:268668-269872	intron (NM_013239, intron 2 of 12).2	CpG	28420	NM_013239	28227	NM_013239	PPP2R3B	protein phosphatase 2 regulatory subunit B''beta	protein-coding
hypermethylation	chr15	30515266	30518445	chr15:30515266-30518445	Intergenic	CpG	28616	NR_026771	26082	NR_026771	LINC02249	long intergenic non-protein coding RNA 2249	ncRNA
hypermethylation	chr15	21987359	21988215	chr15:21987359-21988215	Intergenic	CpG	29091	NR_024387	646243	NR_024387	CXADRP2	CXADR pseudogene 2	pseudo
hypermethylation	chrY	261035	262001	chrY:261035-262001	intron (NM_013239, intron 2 of 12).2	CpG	30133	NR_027231	283981	NR_027231	LINC00685	long intergenic non-protein coding RNA 685	ncRNA
hypermethylation	chrX	311035	312001	chrX:311035-312001	intron (NM_013239, intron 2 of 12)	CpG	30133	NR_027231	283981	NR_027231	LINC00685	long intergenic non-protein coding RNA 685	ncRNA
hypermethylation	chr17	34493792	34494076	chr17:34493792-34494076	Intergenic	CpG	30213	NM_001001437	414062	NM_001001437	CCL3L3	C-C motif chemokine ligand 3 like 3	protein-coding
hypermethylation	chr1	533219	534114	chr1:533219-534114	Intergenic	CpG	30723	NR_125957	101928626	NR_125957	LOC101928626	uncharacterized LOC101928626	ncRNA
hypermethylation	chr15	30654490	30654988	chr15:30654490-30654988	exon (NM_148911, exon 9 of 9)	exon (NM_148911, exon 9 of 9)	31125	NM_139320	89832	NM_139320	CHRFAM7A	CHRNA7 (exons 5-10) and FAM7A (exons A-E) fusion	protein-coding
hypermethylation	chrX	312986	313626	chrX:312986-313626	intron (NM_013239, intron 2 of 12)	CpG	31921	NR_027231	283981	NR_027231	LINC00685	long intergenic non-protein coding RNA 685	ncRNA
hypermethylation	chrY	262986	263626	chrY:262986-263626	intron (NM_013239, intron 2 of 12).2	CpG	31921	NR_027231	283981	NR_027231	LINC00685	long intergenic non-protein coding RNA 685	ncRNA
hypermethylation	chr9	46354535	46355561	chr9:46354535-46355561	Intergenic	CpG	32325	NR_103714	100289124	NM_001024608	FAM27E2	family with sequence similarity 27 member E2	ncRNA
hypermethylation	chrX	153569547	153571439	chrX:153569547-153571439	Intergenic	CpG	32513	NM_001456	2316	NM_001456	FLNA	filamin A	protein-coding
hypermethylation	chr3	195345952	195346308	chr3:195345952-195346308	Intergenic	CpG	32900	NR_136185	105374297	NR_136185	LOC105374297	uncharacterized LOC105374297	ncRNA
hypermethylation	chr8	144153650	144155395	chr8:144153650-144155395	Intergenic	CpG	33896	NR_126398	286122	NR_126398	C8orf31	chromosome 8 open reading frame 31 (putative)	ncRNA
hypermethylation	chr2	96455173	96455845	chr2:96455173-96455845	Intergenic	CpG	37220	NR_103734	150759	NR_103734	LINC00342	long intergenic non-protein coding RNA 342	ncRNA
hypermethylation	chr1	148598409	148599257	chr1:148598409-148599257	intron (NR_104217, intron 2 of 17).3	CpG	37986	NM_173638	284565	NM_173638	NBPF15	NBPF member 15	protein-coding
hypermethylation	chr4	8632425	8632694	chr4:8632425-8632694	Intergenic	CpG	38172	NM_001014447	8532	NM_003652	CPZ	carboxypeptidase Z	protein-coding
hypermethylation	chr1	148601668	148601950	chr1:148601668-148601950	intron (NR_104217, intron 2 of 17).3	CpG	40962	NM_173638	284565	NM_173638	NBPF15	NBPF member 15	protein-coding
hypermethylation	chr16	896563	897148	chr16:896563-897148	Intergenic	CpG	41412	NM_001013638	388199	NM_001013638	PRR25	proline rich 25	protein-coding
hypermethylation	chr6	170529588	170530672	chr6:170529588-170530672	Intergenic	CpG	41527	NR_002787	154449	NR_002787	LOC154449	uncharacterized LOC154449	ncRNA
hypermethylation	chr19	40397965	40398505	chr19:40397965-40398505	exon (NM_003890, exon 14 of 36)	exon (NM_003890, exon 14 of 36)	42298	NM_003890	8857	NM_003890	FCGBP	Fc fragment of IgG binding protein	protein-coding
hypermethylation	chr13	112669248	112670289	chr13:112669248-112670289	intron (NR_120392, intron 1 of 3)	CpG	43144	NR_120392	100505996	NR_120392	SOX1-OT	SOX1 overlapping transcript	ncRNA
hypermethylation	chr4	8638075	8638344	chr4:8638075-8638344	Intergenic	CpG	43822	NM_001014447	8532	NM_003652	CPZ	carboxypeptidase Z	protein-coding
hypermethylation	chr9	138941470	138944021	chr9:138941470-138944021	intron (NM_144653, intron 1 of 5)	CpG-27316	44386	NM_144653	138151	NM_144653	NACC2	NACC family member 2	protein-coding
hypermethylation	chr19	40395901	40396151	chr19:40395901-40396151	exon (NM_003890, exon 15 of 36)	exon (NM_003890, exon 15 of 36)	44507	NM_003890	8857	NM_003890	FCGBP	Fc fragment of IgG binding protein	protein-coding
hypermethylation	chr13	111038079	111038401	chr13:111038079-111038401	intron (NM_001846, intron 4 of 47)	CpG	44935	NR_107040	102465872	NR_107040	MIR8073	microRNA 8073	ncRNA
hypermethylation	chr22	16404342	16404671	chr22:16404342-16404671	Intergenic	CpG	45298	NM_001005239	81061	NM_001005239	OR11H1	olfactory receptor family 11 subfamily H member 1	protein-coding
hypermethylation	chr12	130339683	130343584	chr12:130339683-130343584	intron (NM_133448, intron 1 of 8)	CpG	46579	NM_133448	121256	NM_133448	TMEM132D	transmembrane protein 132D	protein-coding
hypermethylation	chr15	62682502	62684396	chr15:62682502-62684396	Intergenic	CpG	48221	NR_106733	102464834	NR_106733	MIR6085	microRNA 6085	ncRNA
hypermethylation	chr1	2212020	2213881	chr1:2212020-2213881	intron (NM_003036, intron 1 of 6)	CpG	52816	NM_003036	6497	NM_003036	SKI	SKI proto-oncogene	protein-coding
hypermethylation	chr4	9499225	9500317	chr4:9499225-9500317	Intergenic	CpG	53511	NM_001040448	644414	NM_001040448	DEFB131A	defensin beta 131A	protein-coding
hypermethylation	chr5	356570	359526	chr5:356570-359526	intron (NM_020731, intron 3 of 11)	CpG	53757	NM_020731	57491	NM_020731	AHRR	aryl-hydrocarbon receptor repressor	protein-coding
hypermethylation	chr11	980023	980568	chr11:980023-980568	intron (NM_012305, intron 5 of 21)	CpG	54486	NM_001242837	161	NM_012305	AP2A2	adaptor related protein complex 2 subunit alpha 2	protein-coding
hypermethylation	chr16	86006195	86007687	chr16:86006195-86007687	Intergenic	CpG	54988	NR_106832	102466732	NR_106832	MIR6774	microRNA 6774	ncRNA
hypermethylation	chr22	47254913	47256424	chr22:47254913-47256424	intron (NM_014346, intron 4 of 12)	CpG	56270	NR_122047	642757	NR_122047	TBC1D22A-AS1	TBC1D22A antisense RNA 1	ncRNA
hypermethylation	chr10	101599887	101600226	chr10:101599887-101600226	intron (NM_000392, intron 25 of 31)	CpG	57701	NM_000392	1244	NM_000392	ABCC2	ATP binding cassette subfamily C member 2	protein-coding
hypermethylation	chr2	197437	198535	chr2:197437-198535	Intergenic	CpG	58354	NM_001282687	26751	NM_015677	SH3YL1	SH3 and SYLF domain containing 1	protein-coding
hypermethylation	chr9	137356381	137358802	chr9:137356381-137358802	Intergenic	CpG	59163	NM_001291921	6256	NM_002957	RXRA	retinoid X receptor alpha	protein-coding
hypermethylation	chrX	152399076	152399362	chrX:152399076-152399362	Intergenic	CpG	60960	NM_032882	84968	NM_032882	PNMA6A	PNMA family member 6A	protein-coding
hypermethylation	chr13	114773745	114774499	chr13:114773745-114774499	intron (NM_001320822, intron 17 of 23)	CpG	69332	NM_001320822	22821	NM_007368	RASA3	RAS p21 protein activator 3	protein-coding
hypermethylation	chr5	180863705	180864718	chr5:180863705-180864718	Intergenic	CpG	69923	NM_001005224	26683	NM_001005224	OR4F3	olfactory receptor family 4 subfamily F member 3	protein-coding
hypermethylation	chr1	437151	438164	chr1:437151-438164	Intergenic	CpG	69998	NM_001005277	81399	NM_001005277	OR4F16	olfactory receptor family 4 subfamily F member 16	protein-coding
hypermethylation	chr5	177945808	177946121	chr5:177945808-177946121	intron (NM_173465, intron 2 of 28)	CpG	71592	NM_173465	91522	NM_173465	COL23A1	collagen type XXIII alpha 1 chain	protein-coding
hypermethylation	chr16	32126914	32128143	chr16:32126914-32128143	Intergenic	CpG	71906	NR_135178	102723753	NR_135178	LOC102723753	HECT and RLD domain containing E3 ubiquitin protein ligase 2 pseudogene	pseudo
hypermethylation	chr22	16374539	16374899	chr22:16374539-16374899	Intergenic	CpG	75085	NM_001005239	81061	NM_001005239	OR11H1	olfactory receptor family 11 subfamily H member 1	protein-coding
hypermethylation	chr15	21286624	21286914	chr15:21286624-21286914	Intergenic	CpG	78163	NR_145444	654499	NR_145444	FAM30C	family with sequence similarity 30 member C	ncRNA
hypermethylation	chr6	167197445	167197715	chr6:167197445-167197715	intron (NM_001318936, intron 2 of 22)	CpG	78459	NM_001006932	6196	NM_021135	RPS6KA2	ribosomal protein S6 kinase A2	protein-coding
hypermethylation	chr1	449273	450544	chr1:449273-450544	Intergenic	CpG	82249	NM_001005277	81399	NM_001005277	OR4F16	olfactory receptor family 4 subfamily F member 16	protein-coding
hypermethylation	chr5	180875827	180878602	chr5:180875827-180878602	Intergenic	CpG	82926	NM_001005224	26683	NM_001005224	OR4F3	olfactory receptor family 4 subfamily F member 3	protein-coding
hypermethylation	chr9	68809168	68810258	chr9:68809168-68810258	Intergenic	CpG	83172	NR_034006	100132352	NR_034006	FRG1HP	FSHD region gene 1 family member H, pseudogene	pseudo
hypermethylation	chr8	32411	33494	chr8:32411-33494	Intergenic	CpG	84072	NM_001005504	441308	NM_001005504	OR4F21	olfactory receptor family 4 subfamily F member 21	protein-coding
hypermethylation	chr9	123257037	123257374	chr9:123257037-123257374	intron (NM_001011649, intron 12 of 36)	CpG	85243	NR_073558	55755	NM_018249	CDK5RAP2	CDK5 regulatory subunit associated protein 2	protein-coding
hypermethylation	chr12	131917486	131918085	chr12:131917486-131918085	Intergenic	CpG	85770	NR_103736	338797	NM_001025466	LINC02370	long intergenic non-protein coding RNA 2370	ncRNA
hypermethylation	chr15	32604647	32607825	chr15:32604647-32607825	Intergenic	CpG	89257	NM_001282493	653125	NM_001282493	GOLGA8K	golgin A8 family member K	protein-coding
hypermethylation	chr9	43525552	43526034	chr9:43525552-43526034	Intergenic	CpG	89734	NR_126166	100996582	NR_126166	FAM74A7	family with sequence similarity 74 member A7	ncRNA
hypermethylation	chr2	3287874	3288228	chr2:3287874-3288228	intron (NM_001330530, intron 3 of 9)	CpG	93652	NM_001330530	7260	NM_003310	EIPR1	EARP complex and GARP complex interacting protein 1	protein-coding
hypermethylation	chr12	129787735	129788160	chr12:129787735-129788160	intron (NM_133448, intron 4 of 8)	CpG	94801	NR_110058	101927735	NR_110058	TMEM132D-AS2	TMEM132D antisense RNA 2	ncRNA
hypermethylation	chr2	111981875	111982335	chr2:111981875-111982335	intron (NR_015395, intron 5 of 6)	CpG	96558	NR_039636	100616341	NR_039636	MIR4435-2	microRNA 4435-2	ncRNA
hypermethylation	chr2	111981371	111981779	chr2:111981371-111981779	intron (NR_015395, intron 5 of 6)	CpG	97088	NR_039636	100616341	NR_039636	MIR4435-2	microRNA 4435-2	ncRNA
hypermethylation	chr16	32095662	32097333	chr16:32095662-32097333	Intergenic	CpG	102937	NR_135178	102723753	NR_135178	LOC102723753	HECT and RLD domain containing E3 ubiquitin protein ligase 2 pseudogene	pseudo
hypermethylation	chr17	13399758	13400088	chr17:13399758-13400088	exon (NM_006042, exon 2 of 2)	exon (NM_006042, exon 2 of 2)	105336	NM_006042	9955	NM_006042	HS3ST3A1	heparan sulfate-glucosamine 3-sulfotransferase 3A1	protein-coding
hypermethylation	chr4	187292425	187293578	chr4:187292425-187293578	intron (NR_033900, intron 1 of 3)	CpG	105883	NM_001354804	2160	NM_000128	F11	coagulation factor XI	protein-coding
hypermethylation	chr16	31993203	31993566	chr16:31993203-31993566	Intergenic	CpG	108305	NM_003414	10308	NM_003414	ZNF267	zinc finger protein 267	protein-coding
hypermethylation	chr19	34396471	34398079	chr19:34396471-34398079	Intergenic	CpG	109524	NM_001129994	79047	NM_024076	KCTD15	potassium channel tetramerization domain containing 15	protein-coding
hypermethylation	chr1	223741965	223744525	chr1:223741965-223744525	intron (NM_001143962, intron 10 of 16)	CpG	110191	NM_001143962	388743	NM_001143962	CAPN8	calpain 8	protein-coding
hypermethylation	chr12	3308812	3310270	chr12:3308812-3310270	intron (NM_006675, intron 2 of 8)	CpG	123020	NM_006675	10867	NM_006675	TSPAN9	tetraspanin 9	protein-coding
hypermethylation	chr7	63211532	63211941	chr7:63211532-63211941	Intergenic	CpG	130268	NR_036246	100422917	NR_036246	MIR4283-1	microRNA 4283-1	ncRNA
hypermethylation	chr6	168972516	168974109	chr6:168972516-168974109	intron (NM_022138, intron 7 of 12)	CpG	131481	NM_022138	64094	NM_022138	SMOC2	SPARC related modular calcium binding 2	protein-coding
hypermethylation	chr7	63213355	63213727	chr7:63213355-63213727	Intergenic	CpG	132073	NR_036246	100422917	NR_036246	MIR4283-1	microRNA 4283-1	ncRNA
hypermethylation	chr7	63215130	63215719	chr7:63215130-63215719	Intergenic	CpG	133956	NR_036246	100422917	NR_036246	MIR4283-1	microRNA 4283-1	ncRNA
hypermethylation	chr2	6378282	6378703	chr2:6378282-6378703	Intergenic	CpG	137062	NR_110251	101929390	NR_110251	LINC01247	long intergenic non-protein coding RNA 1247	ncRNA
hypermethylation	chr7	63218777	63219186	chr7:63218777-63219186	Intergenic	CpG	137513	NR_036246	100422917	NR_036246	MIR4283-1	microRNA 4283-1	ncRNA
hypermethylation	chr15	32460166	32460664	chr15:32460166-32460664	non-coding (NR_046324, exon 8 of 8)	non-coding (NR_046324, exon 8 of 8)	137729	NM_001190455	1139	NM_000746	CHRNA7	cholinergic receptor nicotinic alpha 7 subunit	protein-coding
hypermethylation	chr7	63220600	63221188	chr7:63220600-63221188	Intergenic	CpG	139426	NR_036246	100422917	NR_036246	MIR4283-1	microRNA 4283-1	ncRNA
hypermethylation	chr7	63222279	63222688	chr7:63222279-63222688	Intergenic	CpG	141015	NR_036246	100422917	NR_036246	MIR4283-1	microRNA 4283-1	ncRNA
hypermethylation	chr7	63224102	63224690	chr7:63224102-63224690	Intergenic	CpG	142928	NR_036246	100422917	NR_036246	MIR4283-1	microRNA 4283-1	ncRNA
hypermethylation	chr18	76985514	76985929	chr18:76985514-76985929	intron (NM_198531, intron 11 of 29)	CpG	156446	NM_198531	374868	NM_198531	ATP9B	ATPase phospholipid transporting 9B (putative)	protein-coding
hypermethylation	chr16	33730509	33730859	chr16:33730509-33730859	Intergenic	CpG	158840	NR_130771	104644205	NR_130771	ENPP7P13	ectonucleotide pyrophosphatase/phosphodiesterase 7 pseudogene 13	pseudo
hypermethylation	chr1	246414748	246415569	chr1:246414748-246415569	intron (NM_022743, intron 5 of 11)	CpG	165556	NM_022743	64754	NM_022743	SMYD3	SET and MYND domain containing 3	protein-coding
hypermethylation	chr9	43860957	43861268	chr9:43860957-43861268	non-coding (NR_111893, exon 13 of 24)	non-coding (NR_111893, exon 13 of 24)	175916	NR_111893	643827	NM_001012280	CNTNAP3P2	contactin associated protein-like 3 pseudogene 2	pseudo
hypermethylation	chr7	57689140	57689653	chr7:57689140-57689653	Intergenic	CpG	179513	NM_001159279	441234	NM_001159279	ZNF716	zinc finger protein 716	protein-coding
hypermethylation	chr7	155946843	155948654	chr7:155946843-155948654	Intergenic	CpG	192422	NM_001291913	389602	NM_001291913	LOC389602	uncharacterized LOC389602	protein-coding
hypermethylation	chr16	33777505	33779139	chr16:33777505-33779139	Intergenic	CpG	206478	NR_130771	104644205	NR_130771	ENPP7P13	ectonucleotide pyrophosphatase/phosphodiesterase 7 pseudogene 13	pseudo
hypermethylation	chr16	33938460	33939355	chr16:33938460-33939355	Intergenic	CpG	367063	NR_130771	104644205	NR_130771	ENPP7P13	ectonucleotide pyrophosphatase/phosphodiesterase 7 pseudogene 13	pseudo
hypermethylation	chr16	33942605	33942876	chr16:33942605-33942876	Intergenic	CpG	370896	NR_130771	104644205	NR_130771	ENPP7P13	ectonucleotide pyrophosphatase/phosphodiesterase 7 pseudogene 13	pseudo
hypermethylation	chr7	57895295	57895808	chr7:57895295-57895808	Intergenic	CpG	385668	NM_001159279	441234	NM_001159279	ZNF716	zinc finger protein 716	protein-coding
hypermethylation	chr1	246137775	246139559	chr1:246137775-246139559	intron (NM_022743, intron 5 of 11)	CpG	442047	NM_022743	64754	NM_022743	SMYD3	SET and MYND domain containing 3	protein-coding
hypermethylation	chrY	13488004	13489328	chrY:13488004-13489328	Intergenic	CpG	1044723	NR_033667	352887	NR_033667	GYG2P1	glycogenin 2 pseudogene 1	pseudo
hypermethylation	chr2	90276915	90277698	chr2:90276915-90277698	Intergenic	CpG	1165422	NR_039635	100616399	NR_039635	MIR4436A	microRNA 4436a	ncRNA
hypermethylation	chrY	13328678	13329051	chrY:13328678-13329051	Intergenic	CpG	1204525	NR_033667	352887	NR_033667	GYG2P1	glycogenin 2 pseudogene 1	pseudo
hypermethylation	chr2	90413055	90414185	chr2:90413055-90414185	Intergenic	CpG	1301736	NR_039635	100616399	NR_039635	MIR4436A	microRNA 4436a	ncRNA

## Sheet: hypo DMRs in CGI
State	Chr	Start	End	Coordinate	Annotation	Detailed Annotation	Distance to TSS	Nearest PromoterID	Entrez ID	Nearest Refseq	Gene Name	Gene Description	Gene Type
hypomethylation	chr4	137277210	137277487	chr4:137277210-137277487	Intergenic	CpG	-442513	NR_103763	100507528	NR_103762	LINC00613	long intergenic non-protein coding RNA 613	ncRNA
hypomethylation	chr4	187880885	187894299	chr4:187880885-187894299	Intergenic	CpG	-235548	NR_147159	105377600	NR_147159	LINC02374	long intergenic non-protein coding RNA 2374	ncRNA
hypomethylation	chr6	168135847	168136065	chr6:168135847-168136065	Intergenic	CpG	-51489	NR_117092	441178	NM_001025489	LINC02487	long intergenic non-protein coding RNA 2487	ncRNA
hypomethylation	chr1	161410142	161442503	chr1:161410142-161442503	Intergenic	CpG	-48883	NM_021642	2212	NM_021642	FCGR2A	Fc fragment of IgG receptor IIa	protein-coding
hypomethylation	chr10	135477932	135498572	chr10:135477932-135498572	Intergenic	CpG	-47953	NM_001080998	441581	NM_001080998	FRG2B	FSHD region gene 2 family member B	protein-coding
hypomethylation	chr16	89919074	89919356	chr16:89919074-89919356	intron (NM_032451, intron 3 of 14)	CpG	-20779	NM_014972	22980	NM_014972	TCF25	transcription factor 25	protein-coding
hypomethylation	chr1	156877769	156878649	chr1:156877769-156878649	intron (NM_001080471, intron 9 of 22)	CpG-1814	-12215	NM_144702	149499	NM_144702	LRRC71	leucine rich repeat containing 71	protein-coding
hypomethylation	chr15	102292711	102305149	chr15:102292711-102305149	Intergenic	CpG	-11857	NM_001321551	100128108	NM_001321551	LOC100128108	putative ubiquitin-conjugating enzyme E2Q2-like protein	protein-coding
hypomethylation	chr14	102422151	102422356	chr14:102422151-102422356	Intergenic	CpG	-8612	NM_001376	1778	NM_001376	DYNC1H1	dynein cytoplasmic 1 heavy chain 1	protein-coding
hypomethylation	chr21	45586586	45586823	chr21:45586586-45586823	Intergenic	CpG	-6959	NR_146631	105377138	NR_146631	LINC01678	long intergenic non-protein coding RNA 1678	ncRNA
hypomethylation	chr1	228744110	228784168	chr1:228744110-228784168	Intergenic	CpG-2319	-2404	NR_106988	58480	NM_021205	RHOU	ras homolog family member U	protein-coding
hypomethylation	chr9	133534534	133542394	chr9:133534534-133542394	Intergenic	CpG	-1517	NM_021619	59335	NM_021619	PRDM12	PR/SET domain 12	protein-coding
hypomethylation	chr7	5458503	5469256	chr7:5458503-5469256	promoter-TSS (NM_001080495)	promoter-TSS (NM_001080495)	-702	NM_001080495	84629	NM_001013722	TNRC18	trinucleotide repeat containing 18	protein-coding
hypomethylation	chr10	8091374	8098329	chr10:8091374-8098329	promoter-TSS (NR_104329)	promoter-TSS (NR_104329)	-393	NR_104328	399717	NM_207423	GATA3-AS1	GATA3 antisense RNA 1	ncRNA
hypomethylation	chr1	1564421	1570006	chr1:1564421-1570006	promoter-TSS (NR_002946)	promoter-TSS (NR_002946)	-347	NM_006983	8510	NM_006983	MMP23B	matrix metallopeptidase 23B	protein-coding
hypomethylation	chr16	54962422	54967805	chr16:54962422-54967805	promoter-TSS (NM_005853)	promoter-TSS (NM_005853)	2	NM_001252197	10265	NM_005853	IRX5	iroquois homeobox 5	protein-coding
hypomethylation	chr19	13135317	13136169	chr19:13135317-13136169	intron (NM_001271043, intron 1 of 10)	CpG	348	NM_001271043	4784	NM_002501	NFIX	nuclear factor I X	protein-coding
hypomethylation	chr17	59473060	59483266	chr17:59473060-59483266	intron (NM_005994, intron 1 of 6)	CpG-10965	906	NM_005994	6909	NM_005994	TBX2	T-box 2	protein-coding
hypomethylation	chr5	3594467	3603054	chr5:3594467-3603054	intron (NM_024337, intron 1 of 3)	CpG-20542	2592	NM_024337	79192	NM_024337	IRX1	iroquois homeobox 1	protein-coding
hypomethylation	chr1	156186237	156186647	chr1:156186237-156186647	intron (NM_001199664, intron 1 of 4)	CpG	3663	NM_001199662	100527963	NM_001199661	PMF1-BGLAP	PMF1-BGLAP readthrough	protein-coding
hypomethylation	chr7	1269165	1282864	chr7:1269165-1282864	exon (NM_001080461, exon 3 of 3)	exon (NM_001080461, exon 3 of 3)	3996	NM_001080461	340260	NM_001080461	UNCX	UNC homeobox	protein-coding
hypomethylation	chr14	105963578	105963808	chr14:105963578-105963808	intron (NM_001134875, intron 5 of 7)	CpG	6107	NM_001134876	283643	NM_173608	TEDC1	tubulin epsilon and delta complex 1	protein-coding
hypomethylation	chr4	190986382	191013609	chr4:190986382-191013609	Intergenic	CpG	14338	NR_121644	100419743	NR_121644	DBET	D4Z4 binding element transcript (non-protein coding)	ncRNA
hypomethylation	chr7	45002111	45002845	chr7:45002111-45002845	exon (NM_033054, exon 22 of 22)	exon (NM_033054, exon 22 of 22)	16226	NM_033054	64005	NM_033054	MYO1G	myosin IG	protein-coding
hypomethylation	chrX	301585	308671	chrX:301585-308671	intron (NM_013239, intron 7 of 12)	CpG-27638	23743	NR_027231	283981	NR_027231	LINC00685	long intergenic non-protein coding RNA 685	ncRNA
hypomethylation	chrY	251585	258671	chrY:251585-258671	intron (NM_013239, intron 7 of 12).2	CpG-28534	23743	NR_027231	283981	NR_027231	LINC00685	long intergenic non-protein coding RNA 685	ncRNA
hypomethylation	chrX	114959730	115005442	chrX:114959730-115005442	intron (NR_147172, intron 2 of 2)	CpG	25289	NR_147172	106029310	NR_147172	DANT1	DXZ4 associated non-coding transcript 1, proximal	ncRNA
