# Supplementary material for: Genome-Wide Analysis of Cell-Free DNA Methylation Profiling for the Early Diagnosis of Pancreatic Cancer
Source: Front Genet. 2020 Dec 2;11:596078. doi: 10.3389/fgene.2020.596078 (PMC7794002; doi:10.3389/fgene.2020.596078)
Supplement: Supplementary Table 5 — 131 Illumina HM450K BeadChip Array probes corresponding to 143 candidate DMRs. [file Table_5.XLSX]

## Sheet: 131 probes
Supplementary Table S5: 131 Illumina HM450K BeadChip Array probes corresponding to 143 candidate DMRs
IlmnID	Genome_Build	chr	start	end	SourceSeq	strand	UCSC_RefGene_Name	UCSC_RefGene_Accession	UCSC_RefGene_Group	UCSC_CpG_Islands_Name	Relation_to_UCSC_CpG_Island	Phantom	HMM_Island	Regulatory_Feature_Group
cg06058235	37	chrX	154113495	154113544	TGCGGTTATTGAGTACCTGACGGCCAAGGTCCCGGAGCTGGCGGGCAACG	-	F8;H2AFB1;F8A3;F8A1;F8;F8A2;H2AFB3	NM_000132;NM_001017990;NM_001007524;NM_012151;NM_019863;NM_001007523;NM_080720	Body;1stExon;TSS1500;TSS1500;Body;TSS1500;1stExon	chrX:154113124-154113566	Island		X:153765928-153766760
cg11854877	37	chrX	154114496	154114545	TCTTTGCACCTCATCAGGGCAAGGGGCAGGCTCGGGCTGGGGAGCCGGCG	-	F8;F8A3;F8A2;F8A1;F8;F8	NM_000132;NM_001007524;NM_001007523;NM_012151;NM_019863;NM_019863	Body;TSS200;TSS200;TSS200;5'UTR;1stExon	chrX:154114391-154115523	Island	high-CpG:153767551-153767837	X:153767330-153769334
cg13540126	37	chrX	51453843	51453892	GTCCAGATCCTTGGGGGACGGGGCGGGCCCCGGCGGGTCCGGGGTTGGCG	+				chrX:51453549-51454481	Island		X:51469945-51471310
cg26580465	37	chrX	154114498	154114547	CGCGCCGGCTCCCCAGCCCGAGCCTGCCCCTTGCCCTGATGAGGTGCAAA	-	F8;F8A3;F8A2;F8A1;F8;F8	NM_000132;NM_001007524;NM_001007523;NM_012151;NM_019863;NM_019863	Body;TSS200;TSS200;TSS200;5'UTR;1stExon	chrX:154114391-154115523	Island	high-CpG:153767551-153767837	X:153767330-153769334
cg00552973	37	chr1	206137006	206137055	CGCCTCCCGCCTTCCGAGCGTGTGCAACTCCAATTGTCCCCGGGCTCCCT	-				chr1:206135444-206138863	Island		1:204302068-204305551
cg01523799	37	chr1	65613637	65613686	TGTGCCAGCTTCCCCGGCTCGGCGGAGACTGGCTTGGGGATGCCTGGCCG	-	AK3L1;AK3L1;AK3L1;AK3L1	NM_001005353;NM_013410;NM_203464;NM_001005353	5'UTR;TSS200;5'UTR;1stExon	chr1:65613041-65614898	Island	high-CpG:65385763-65386573	1:65385568-65387710	Unclassified
cg02619167	37	chr1	65613297	65613346	TGGCTGGAGGCAGCACTCCGAGAGGCTTCCAGCCCGGATCCTGCAGGGCG	+	AK3L1;AK3L1;AK3L1;AK3L1	NM_203464;NM_013410;NM_001005353;NM_203464	5'UTR;TSS1500;TSS1500;1stExon	chr1:65613041-65614898	Island	high-CpG:65385763-65386573	1:65385568-65387710	Unclassified
cg04968835	37	chr1	143913799	143913848	GGAGGCTCCTCCAGGGACTGGGGCACAGATCTGCGTAGAAACGGGTGGCG	-	FAM72D	NM_207418	TSS1500	chr1:143912736-143916156	Island	high-CpG:142625105-142625214	1:142624014-142627488
cg05122861	37	chr1	206137774	206137823	CGGTGCCCCAGTCCCTGGAGGAGCCTCCGCCAACTCCGCAGGACCCCGCC	+	FAM72A	NM_001123168	TSS1500	chr1:206135444-206138863	Island	high-CpG:204303750-204304436	1:204302068-204305551
cg06661924	37	chr1	65613335	65613384	TGCCTCCAGCCAAGGTGTGTGTTTATTTGATTGCTTTTGGTGGCGAGGCG	-	AK3L1;AK3L1;AK3L1	NM_203464;NM_013410;NM_001005353	5'UTR;TSS1500;TSS200	chr1:65613041-65614898	Island	high-CpG:65385763-65386573	1:65385568-65387710	Unclassified
cg09315918	37	chr1	206137767	206137816	CGCAGATCGGTGCCCCAGTCCCTGGAGGAGCCTCCGCCAACTCCGCAGGA	+	FAM72A	NM_001123168	TSS1500	chr1:206135444-206138863	Island	high-CpG:204303750-204304436	1:204302068-204305551
cg09864858	37	chr1	65613311	65613360	CGGGCTGGAAGCCTCTCGGAGTGCTGCCTCCAGCCAAGGTGTGTGTTTAT	+	AK3L1;AK3L1;AK3L1;AK3L1	NM_203464;NM_013410;NM_001005353;NM_203464	5'UTR;TSS1500;TSS1500;1stExon	chr1:65613041-65614898	Island	high-CpG:65385763-65386573	1:65385568-65387710	Unclassified
cg10142878	37	chr1	65613344	65613393	CCAAGGTGTGTGTTTATTTGATTGCTTTTGGTGGCGAGGCGCGGGGCTCG	-	AK3L1;AK3L1;AK3L1	NM_203464;NM_013410;NM_001005353	5'UTR;TSS1500;TSS200	chr1:65613041-65614898	Island	high-CpG:65385763-65386573	1:65385568-65387710	Unclassified
cg10439914	37	chr1	206137759	206137808	AGTTGGCGGAGGCTCCTCCAGGGACTGGGGCACCGATCTGCGTAGAAACG	+	FAM72A	NM_001123168	TSS1500	chr1:206135444-206138863	Island	high-CpG:204303750-204304436	1:204302068-204305551
cg10482024	37	chr1	65612994	65613043	ACAGTAGGCGCTCAACAAGTTGTATTTTTCCCTTCCCTTGCAGTAGACCG	-	AK3L1;AK3L1;AK3L1	NM_013410;NM_203464;NM_001005353	TSS1500;TSS200;TSS1500	chr1:65613041-65614898	Island		1:65385568-65387710
cg19895380	37	chr1	143913521	143913570	TGCCTCAGCTCAAGAGTTTGTGTTTGGTCGTCGGTTCCACCTTAATCCCG	-	FAM72D	NM_207418	TSS1500	chr1:143912736-143916156	Island		1:142624014-142627488
cg20259129	37	chr1	206138116	206138165	CGGGGAGTTTTAACCAATAAAGAGTAGAGACCGGTGGAGACTGTAGAACC	+	FAM72A	NM_001123168	TSS1500	chr1:206135444-206138863	Island		1:204302068-204305551
cg20802051	37	chr1	65613355	65613404	GTTTATTTGATTGCTTTTGGTGGCGAGGCGCGGGGCTCGGGCTCGTCGCG	-	AK3L1;AK3L1;AK3L1	NM_203464;NM_013410;NM_001005353	5'UTR;TSS1500;TSS200	chr1:65613041-65614898	Island	high-CpG:65385763-65386573	1:65385568-65387710	Unclassified
cg21570528	37	chr1	65613357	65613406	CGCGCGACGAGCCCGAGCCCCGCGCCTCGCCACCAAAAGCAATCAAATAA	-	AK3L1;AK3L1;AK3L1	NM_203464;NM_013410;NM_001005353	5'UTR;TSS1500;TSS200	chr1:65613041-65614898	Island	high-CpG:65385763-65386573	1:65385568-65387710	Unclassified
cg21942430	37	chr1	65613337	65613386	CCTCCAGCCAAGGTGTGTGTTTATTTGATTGCTTTTGGTGGCGAGGCGCG	-	AK3L1;AK3L1;AK3L1	NM_203464;NM_013410;NM_001005353	5'UTR;TSS1500;TSS200	chr1:65613041-65614898	Island	high-CpG:65385763-65386573	1:65385568-65387710	Unclassified
cg22710840	37	chr1	143913504	143913553	CCCGGCCCAATTGGCCGTGCCTCAGCTCAAGAGTTTGTGTTTGGTCGTCG	-	FAM72D	NM_207418	TSS1500	chr1:143912736-143916156	Island		1:142624014-142627488
cg23089764	37	chr1	206138190	206138239	GGAGGTTTCGGCAAACCCTGCCTTCGCCCTAGTGAAAGTGGCAAGGCACG	+	FAM72A	NM_001123168	TSS1500	chr1:206135444-206138863	Island		1:204302068-204305551
cg23164993	37	chr1	65613294	65613343	CGCCGCCCTGCAGGATCCGGGCTGGAAGCCTCTCGGAGTGCTGCCTCCAG	+	AK3L1;AK3L1;AK3L1;AK3L1	NM_203464;NM_013410;NM_001005353;NM_203464	5'UTR;TSS1500;TSS1500;1stExon	chr1:65613041-65614898	Island	high-CpG:65385763-65386573	1:65385568-65387710	Unclassified
cg24797967	37	chr1	147932007	147932056	GGGGGAGGTCGGCTTTCCATTTCCAGATGTGACCTCCCAGCTGCTGCTCG	-	FLJ39739	NR_027468	TSS200	chr1:147930918-147932478	Island		1:146397495-146399153
cg02147764	37	chr2	45169681	45169730	CGTGAGACTCCTTGGTGAACTTGTGGTTCTCAAGGATGTGGTAGAGGTCG	+	SIX3	NM_005413	1stExon	chr2:45169505-45171884	Island		2:45022804-45024208
cg10832938	37	chr2	45170365	45170414	TGGCAAAGAGTGCTTTCCTTCCCTCCCTGTCTCTAGGCTCCAGAGGATCG	+	SIX3	NM_005413	Body	chr2:45169505-45171884	Island		2:45022804-45024208
cg13975344	37	chr2	45170931	45170980	CGGGCAGCTGTCAGCAGCTGGGGGTCCTGCTCCCTGAAGTACACCAGGCC	-	SIX3	NM_005413	Body	chr2:45169505-45171884	Island
cg14673618	37	chr2	45170322	45170371	AGGATCGCCGAGCTGGCGGCAGGGCTGAGGAGGCAGGCACGGGTGCAGCG	+	SIX3	NM_005413	Body	chr2:45169505-45171884	Island		2:45022804-45024208
cg19186145	37	chr2	45169514	45169563	CAGGTGGCCAGCGTCTGTGAGACGCTGGAGGAGACGGGCGACATCGAGCG	-	SIX3	NM_005413	1stExon	chr2:45169505-45171884	Island		2:45022804-45024208
cg23808946	37	chr2	45169500	45169549	ACTTCTCGCCGGAGCAGGTGGCCAGCGTCTGTGAGACGCTGGAGGAGACG	-	SIX3	NM_005413	1stExon	chr2:45169505-45171884	Island		2:45022804-45024208
cg25104437	37	chr2	45170725	45170774	GATGTTGGTCAAGCCCTATACAATTTTGTGACTTTGTGGCCAACTTGCCG	+	SIX3	NM_005413	Body	chr2:45169505-45171884	Island
cg21152376	37	chr3	75721529	75721578	GACAATGGCAGTGGCCCCTGGCTGGCCCAAGAGCCGGGTCCAGATACGCG	-				chr3:75721294-75721909	Island		3:75803985-75804599
cg21542951	37	chr3	75721386	75721435	TTGTTGGCTCCTCCCTGTCCTCTTGGTGCTGTGGGCCCTGAAAGTTGTCG	-				chr3:75721294-75721909	Island		3:75803985-75804599
cg01468514	37	chr5	10563358	10563407	CGCCTCCTACCCCGAAGTCAAGGGCTCCCTGTGGCAAATCCTCACACGCC	+	ANKRD33B	NM_001164440	TSS1500	chr5:10562816-10565680	Island		5:10615817-10618609
cg01799653	37	chr5	10563453	10563502	GGCAAGGCCGGGCCAGAGGGGCTGTGGGCCTGGACTGCGGCTGTCGCCCG	-	ANKRD33B	NM_001164440	TSS1500	chr5:10562816-10565680	Island		5:10615817-10618609
cg07682578	37	chr5	10564400	10564449	GCCTCCGGAGACTTTTTTCTTTGAGCGCAGCCGCCTGGTGCCGGTTTCCG	-	ANKRD33B;ANKRD33B	NM_001164440;NM_001164440	5'UTR;1stExon	chr5:10562816-10565680	Island	high-CpG:10617431-10617453	5:10615817-10618609	Promoter_Associated
cg09877593	37	chr5	10564466	10564515	GGGCCACGGCTTCTCTGGGGACGCAGAAGCGAGAAGCGGGGACCTCGGCG	-	ANKRD33B;ANKRD33B	NM_001164440;NM_001164440	5'UTR;1stExon	chr5:10562816-10565680	Island		5:10615817-10618609	Promoter_Associated
cg14629055	37	chr5	10562930	10562979	CGCCTGGTCTTCCAGTGTCTCCAGCAGGAGCCAAAGGGCCTGCTGGCGGC	-	ANKRD33B	NM_001164440	TSS1500	chr5:10562816-10565680	Island		5:10615817-10618609
cg16602369	37	chr5	10564338	10564387	CGCCCCGCCCCGCCCCGCCTCGGAAAGCCCCCGCGGTCCCGCCCACCCCA	+	ANKRD33B	NM_001164440	TSS200	chr5:10562816-10565680	Island		5:10615817-10618609	Promoter_Associated
cg17283899	37	chr5	10564369	10564418	GAAAAAAGTCTCCGGAGGCTGAGCGAGCCCCTGGGGTGGGCGGGACCGCG	+	ANKRD33B	NM_001164440	TSS200	chr5:10562816-10565680	Island		5:10615817-10618609	Promoter_Associated
cg23006133	37	chr5	10563856	10563905	CGCCCGGCTCCTCTGCCCGCCAAGCGCCCCGGGGATTCCCCGGCCTCCAA	+	ANKRD33B	NM_001164440	TSS1500	chr5:10562816-10565680	Island		5:10615817-10618609	Unclassified
cg24718827	37	chr5	10563092	10563141	CGTGCCCCTCAGCTTGCCCAGCGGCACGTGGGCCTCAAGCCTGGTCCCCA	+	ANKRD33B	NM_001164440	TSS1500	chr5:10562816-10565680	Island		5:10615817-10618609	Unclassified_Cell_type_specific
cg25612710	37	chr5	10564254	10564303	CGCCCCTTCCTGGCCAGAGTTCAGAGCCAGGCAGGCGCTCTCTCGAGCGC	-	ANKRD33B	NM_001164440	TSS200	chr5:10562816-10565680	Island		5:10615817-10618609	Promoter_Associated
cg26558749	37	chr5	10564371	10564420	AAGAAAAAAGTCTCCGGAGGCTGAGCGAGCCCCTGGGGTGGGCGGGACCG	+	ANKRD33B	NM_001164440	TSS200	chr5:10562816-10565680	Island		5:10615817-10618609	Promoter_Associated
cg00381411	37	chr6	17282017	17282066	CGCCGAGCCCCTCACTCCAAGCTCCCGATCCCCGGGGTCAGCCGCCACTC	-	RBM24;RBM24;RBM24	NM_153020;NM_001143942;NM_001143941	TSS1500;Body;TSS1500	chr6:17280739-17282334	Island		6:17388719-17390413
cg00474209	37	chr6	170600060	170600109	AGCTCTCGCCAGATTGGGGGGCTGCTGATTTGCATCTCATTAGCCATGCG	+	DLL1	NM_005618	TSS1500	chr6:170598214-170601222	Island		6:170440105-170443173
cg00839434	37	chr6	170601062	170601111	GCCACTGATTCAGCCTCGCACAATAACAGGCTGCCTTAATGACAGCCACG	+	DLL1	NM_005618	TSS1500	chr6:170598214-170601222	Island		6:170440105-170443173	Unclassified
cg02685016	37	chr6	17282285	17282334	CGCGCTTAACAACCGGCATCCAGCCCGGGAATGCAATTGTTCAGGGTTGC	-	RBM24;RBM24;RBM24;RBM24	NM_001143941;NM_153020;NM_001143941;NM_001143942	1stExon;TSS1500;5'UTR;Body	chr6:17280739-17282334	Island		6:17388719-17390413	Unclassified_Cell_type_specific
cg03394401	37	chr6	170599826	170599875	CGGGCTCCGATCTCCGGTGTCACAGCAAAGATCCGCGTCTTTCCGATGAA	+	DLL1	NM_005618	TSS200	chr6:170598214-170601222	Island		6:170440105-170443173
cg03815571	37	chr6	170599840	170599889	CGGTGTCACAGCAAAGATCCGCGTCTTTCCGATGAATCCAGCCAATGCCA	+	DLL1	NM_005618	TSS200	chr6:170598214-170601222	Island		6:170440105-170443173
cg05886811	37	chr6	17280692	17280741	GGGCCCTCCTTCTCACTCTTCAGACCCCAGGGTGTCCAGCTTGGGTTTCG	-	RBM24	NM_001143942	TSS1500	chr6:17280739-17282334	Island		6:17388719-17390413
cg07346310	37	chr6	17282306	17282355	CGCATTTTTACAAAGCAACAGCGCGCTTAACAACCGGCATCCAGCCCGGG	-	RBM24;RBM24;RBM24;RBM24	NM_001143941;NM_153020;NM_001143941;NM_001143942	1stExon;TSS1500;5'UTR;Body	chr6:17280739-17282334	S_Shore		6:17388719-17390413
cg08273501	37	chr6	170599869	170599918	CCCCTCCGGTCCTGCGCGTGTGTACTGGATGGCATTGGCTGGATTCATCG	+	DLL1	NM_005618	TSS200	chr6:170598214-170601222	Island		6:170440105-170443173
cg09535605	37	chr6	17281327	17281376	GGGGAGGGTCCGCGGGAAGAGCGTCCGAGCGCCGAAGCGGGCGGGGGGCG	+	RBM24;RBM24	NM_001143942;NM_001143941	TSS1500;TSS1500	chr6:17280739-17282334	Island		6:17388719-17390413
cg10096145	37	chr6	17281838	17281887	GGCGTCGGTGGTGTGGTAGGGCAGCCCCCCGACGAAGATCTTGGTGTACG	+	RBM24;RBM24;RBM24	NM_153020;NM_001143942;NM_001143941	TSS1500;1stExon;TSS1500	chr6:17280739-17282334	Island		6:17388719-17390413
cg10677246	37	chr6	17281483	17281532	TGGATTAGAATCGGGTTCTATAGAATGTGCAAGCGGTTTCCACTCACCCG	+	RBM24;RBM24;RBM24	NM_153020;NM_001143942;NM_001143941	TSS1500;TSS1500;TSS1500	chr6:17280739-17282334	Island		6:17388719-17390413	Unclassified_Cell_type_specific
cg10918171	37	chr6	170601120	170601169	CGCTCAGCTGTATGGTAATGCAGACAGCACCTGCTCCCCGCACAATGCGG	+	DLL1	NM_005618	TSS1500	chr6:170598214-170601222	Island		6:170440105-170443173	Unclassified
cg11084086	37	chr6	17281802	17281851	GATCTTGGTGTACGTCGTGTCCTTCTGGGTCGTGTGCATCTTCGCACCCG	+	RBM24;RBM24;RBM24	NM_153020;NM_001143941;NM_001143942	TSS1500;TSS1500;TSS200	chr6:17280739-17282334	Island		6:17388719-17390413
cg12024311	37	chr6	170600003	170600052	CGCGCAGAGGATCTGGCTCTCGCCGGCGCCTGCCGCCCTTATATTCAGCC	+	DLL1	NM_005618	TSS1500	chr6:170598214-170601222	Island		6:170440105-170443173
cg12581730	37	chr6	170599861	170599910	GTCCTGCGCGTGTGTACTGGATGGCATTGGCTGGATTCATCGGAAAGACG	+	DLL1	NM_005618	TSS200	chr6:170598214-170601222	Island		6:170440105-170443173
cg13868347	37	chr6	17281498	17281547	CGCTTGCACATTCTATAGAACCCGATTCTAATCCAGACGATCCGGAGAAT	+	RBM24;RBM24;RBM24	NM_153020;NM_001143942;NM_001143941	TSS1500;TSS1500;TSS1500	chr6:17280739-17282334	Island		6:17388719-17390413	Unclassified_Cell_type_specific
cg14497851	37	chr6	170599833	170599882	GGCTGGATTCATCGGAAAGACGCGGATCTTTGCTGTGACACCGGAGATCG	+	DLL1	NM_005618	TSS200	chr6:170598214-170601222	Island		6:170440105-170443173
cg16618507	37	chr6	66011240	66011289	TAGATCTTAGGCATCGCGTCATAGAGGAACTACACCTTCCAGAACCCTCG	-	EYS	NM_001142800	Body	chr6:66011253-66011481	Island		6:66067975-66068202
cg18239372	37	chr6	170600514	170600563	GAGGGCGGCTGCGAGCAGGAGGACGAAGTTCGAGGCCCGAGCTCTTGGCG	-	DLL1	NM_005618	TSS1500	chr6:170598214-170601222	Island		6:170440105-170443173
cg18691800	37	chr6	17281015	17281064	GGGCTCGGGGCTCCCGCTCTGTAGCCGGCGATGGGGTAGGGCTGGAGACG	+	RBM24;RBM24	NM_001143942;NM_001143941	TSS1500;TSS1500	chr6:17280739-17282334	Island		6:17388719-17390413
cg22874893	37	chr6	17281576	17281625	AGGAGAGAGCGAAGTCAAGTCTCCAGGGCCGCTGGCGACTTCGGAAGCCG	-	RBM24;RBM24;RBM24	NM_153020;NM_001143941;NM_001143942	TSS1500;TSS1500;TSS200	chr6:17280739-17282334	Island		6:17388719-17390413	Unclassified_Cell_type_specific
cg23984769	37	chr6	17281578	17281627	GAGAGAGCGAAGTCAAGTCTCCAGGGCCGCTGGCGACTTCGGAAGCCGCG	-	RBM24;RBM24;RBM24	NM_153020;NM_001143941;NM_001143942	TSS1500;TSS1500;TSS200	chr6:17280739-17282334	Island		6:17388719-17390413	Unclassified_Cell_type_specific
cg25302957	37	chr6	17282284	17282333	GCGCTTAACAACCGGCATCCAGCCCGGGAATGCAATTGTTCAGGGTTGCG	+	RBM24;RBM24;RBM24	NM_153020;NM_001143941;NM_001143942	TSS1500;TSS200;Body	chr6:17280739-17282334	Island		6:17388719-17390413	Unclassified_Cell_type_specific
cg25372103	37	chr6	170599613	170599662	CGGGAGGAAGCTCTGCAGCTCTCTTGGGAATTAAGCTCAATCTCTGGACT	-	DLL1;DLL1	NM_005618;NM_005618	1stExon;5'UTR	chr6:170598214-170601222	Island		6:170440105-170443173
cg26551211	37	chr6	170599665	170599714	CCGATTAGAAAGCCGCGGTCTGGAAATCCCACGGGCAAGGCGATAATCCG	-	DLL1	NM_005618	TSS200	chr6:170598214-170601222	Island		6:170440105-170443173
cg27139933	37	chr6	170600026	170600075	CGGCGCCTGCCGCCCTTATATTCAGCCGGCCGCCCGCATGGCTAATGAGA	+	DLL1	NM_005618	TSS1500	chr6:170598214-170601222	Island		6:170440105-170443173
cg00394725	37	chr7	75024681	75024730	CGGCGGTTGGAACGAAACGATGAGTGCCTCCTCGTGGCCCCAGAATGTAA	-	TRIM74;TRIM73	NM_198853;NM_198924	TSS200;TSS200	chr7:75024250-75025212	Island		7:74862213-74863148
cg04561224	37	chr7	44080452	44080501	GTGTTTGTGCTTCTGCCCACCCGTGTATTGTCCCCTGTGTCCGTGTCCCG	+	FLJ35390;RASA4P;FLJ35390	NR_024416;NR_024116;NR_015401	Body;TSS1500;Body	chr7:44079717-44080568	Island		7:44046109-44047205	Unclassified_Cell_type_specific
cg04789420	37	chr7	44080117	44080166	CGCCCCTCGCCCCAGCCCAGTCCAACCCGGCCCAGCCTAGCCCAGCGGGT	+	FLJ35390;FLJ35390;RASA4P	NR_024416;NR_015401;NR_024116	Body;Body;Body	chr7:44079717-44080568	Island		7:44046109-44047205	Unclassified_Cell_type_specific
cg07618048	37	chr7	75024638	75024687	AATGTAATGCCGCCGTCGGTAGGGGTCTGCCGGGCATAAAGGGGCCTTCG	+	TRIM73;TRIM74	NM_198924;NM_198853	TSS1500;TSS1500	chr7:75024250-75025212	Island		7:74862213-74863148
cg02490516	37	chr8	53478054	53478103	GGTGCCTGGGGCCACGGGGTCGTCCCCCAGGATGAGGGCGTGTCCCAGCG	-	FAM150A	NM_207413	TSS200	chr8:53477544-53478627	Island		8:53640018-53641242
cg05965392	37	chr8	53478576	53478625	GTGGGGGAGCGGCGGGCGGAAGAGGTCTGGGGCTGGGCACCGGGGACACG	-	FAM150A	NM_207413	TSS1500	chr8:53477544-53478627	Island		8:53640018-53641242
cg07076175	37	chr8	53478005	53478054	CGCCTCCCGTTCCCGCCCCGCGCCCCGCAGCGCTTAGGCTTCGGCACACT	-	FAM150A	NM_207413	TSS200	chr8:53477544-53478627	Island		8:53640018-53641242
cg09442654	37	chr8	53477833	53477882	GAGAGAGCGGGAGACTCCGGGAGGATCCCGACGCAGGTCCGGAGGGTGCG	-	FAM150A;FAM150A	NM_207413;NM_207413	5'UTR;1stExon	chr8:53477544-53478627	Island		8:53640018-53641242
cg10094616	37	chr8	53477975	53478024	CGGCTGGAGCTGCACTGGGACTCGGTCCTCAGTGTGCCGAAGCCTAAGCG	-	FAM150A	NM_207413	TSS200	chr8:53477544-53478627	Island		8:53640018-53641242
cg10694761	37	chr8	12052158	12052207	AGTGCCCGGGAGGCGGGGCCGAGTCCGGGCTGGGCTGCGCTCAGGAGGCG	-	FAM86B1;FAM86B1	NR_003494;NM_001083537	TSS1500;TSS1500	chr8:12051096-12052607	Island		8:12088506-12090201	Unclassified
cg11009520	37	chr8	12052116	12052165	CGGGCACTGGGCCCCTCCCCAAGTGGGCCCGTCCTAAGCTTCGCCTCCCA	-	FAM86B1;FAM86B1	NR_003494;NM_001083537	TSS1500;TSS1500	chr8:12051096-12052607	Island		8:12088506-12090201	Unclassified
cg13451025	37	chr8	53478026	53478075	CGACCCCGTGGCCCCAGGCACCGCCTCCCGTTCCCGCCCCGCGCCCCGCA	-	FAM150A	NM_207413	TSS200	chr8:53477544-53478627	Island		8:53640018-53641242
cg17162024	37	chr8	53478454	53478503	TGACGGCGTGGCCAGTGTTCCTGAGCGAGCAGGGGCTCGGCAGCAGAGCG	+	FAM150A	NM_207413	TSS1500	chr8:53477544-53478627	Island		8:53640018-53641242
cg20141434	37	chr8	86568030	86568079	CTTCGGAGGATAATGGGTTTCTTCAAACTCAAACTCGGTAAGGATGGACG	-	REXO1L2P	NR_003594	TSS200	chr8:86566584-86568411	Island
cg23328109	37	chr8	86568115	86568164	CGGCAGACAGCCAGGGAAGACTCGCAACAGGTCAGGGATGGCATGCAAGA	-	REXO1L2P	NR_003594	TSS1500	chr8:86566584-86568411	Island		8:86753737-86756079
cg26155673	37	chr8	12052054	12052103	CGCCTGGCCATGTTCTACGACATAGTCAACGCCCCGCCCCTGCCCCGCCT	-	FAM86B1;FAM86B1	NR_003494;NM_001083537	TSS1500;TSS1500	chr8:12051096-12052607	Island		8:12088506-12090201	Unclassified
cg27030541	37	chr8	86568042	86568091	ATGGGTTTCTTCAAACTCAAACTCGGTAAGGATGGACGACGGACGATTCG	-	REXO1L2P	NR_003594	TSS200	chr8:86566584-86568411	Island		8:86753737-86756079
cg08222798	37	chr9	43134033	43134082	CGCTGAGGCTCTGGCCCTGAAATCTGTGTGGCTAGTGTCAGGTAGCTGGA	+	ANKRD20A2;ANKRD20A3	NM_001012421;NM_001012419	TSS1500;TSS1500	chr9:43133116-43134845	Island		9:43123113-43125112
cg10796141	37	chr9	68726437	68726486	CAGAAACCCGGAAGTTGAAATCTCAGCCATTCAGTGTTTGGGTGAAGACG	-				chr9:68726056-68726939	Island	high-CpG:68116254-68116390	9:68115589-68116734	Unclassified_Cell_type_specific
cg12215790	37	chr9	66493123	66493172	ACACACAGAGAAACAAGAGCTGCTGGCTTCCGGGTTCTCCTGGGCTGGCG	-	LOC442421	NR_024496	TSS1500	chr9:66493170-66494106	Island		9:66232991-66234573
cg12545252	37	chr9	33524467	33524516	GGCATCTGAGAAGTCGCCACCATGAGGAAGCTCCTCAGTTTTGGGAGACG	-				chr9:33523494-33524796	Island		9:33513651-33514828	Unclassified_Cell_type_specific
cg13869635	37	chr9	33523542	33523591	GTTGCCTAGAGGCTGCTGCCTGCACACAGAGGGCGACTGCAGCTTGGGCG	+				chr9:33523494-33524796	Island
cg15183961	37	chr9	43134708	43134757	CGGGCAGAGATGACGGAGCAACCCCCAACCCTCCGCGCCACTCACCCTAC	-	ANKRD20A2;ANKRD20A3	NM_001012421;NM_001012419	TSS1500;TSS1500	chr9:43133116-43134845	Island		9:43123113-43125112
cg18077968	37	chr9	33524458	33524507	CGGGTGGTGGGCATCTGAGAAGTCGCCACCATGAGGAAGCTCCTCAGTTT	+				chr9:33523494-33524796	Island		9:33513651-33514828	Unclassified_Cell_type_specific
cg02222362	37	chr10	48828109	48828158	AGGGGGACCCGCACAGGGTGGTGCACAGGGCCCGCAGGGAATTTACAGCG	+	PTPN20B;PTPN20A;PTPN20B;PTPN20B;PTPN20B;PTPN20B;PTPN20A;PTPN20A;PTPN20A;PTPN20A;PTPN20A;PTPN20B;PTPN20B;PTPN20A;PTPN20B;PTPN20A;PTPN20B;PTPN20A	NM_001042365;NM_001042397;NM_001042361;NM_001042364;NM_001042358;NM_001042363;NM_001042392;NM_001042387;NM_001042393;NM_001042390;NM_001042391;NM_001042362;NM_015605;NM_001042395;NM_001042359;NM_001042396;NM_001042360;NM_001042394	TSS200;TSS200;TSS1500;TSS200;TSS1500;TSS200;TSS1500;TSS200;TSS1500;TSS1500;TSS1500;TSS1500;TSS200;TSS200;TSS1500;TSS200;TSS1500;TSS1500	chr10:48827592-48828126	Island
cg09487594	37	chr10	127585096	127585145	TTTAGTTCTGCCCACTTCGCCTCCGGGTTGTCAGGGCAACCGTAGCGACG	-	FANK1;FANK1	NM_145235;NM_145235	1stExon;5'UTR	chr10:127584249-127585538	Island	high-CpG:127575114-127575155	10:127574272-127575520	Unclassified
cg16192575	37	chr10	48828106	48828155	CGCCGCTGTAAATTCCCTGCGGGCCCTGTGCACCACCCTGTGCGGGTCCC	+	PTPN20B;PTPN20A;PTPN20B;PTPN20B;PTPN20B;PTPN20B;PTPN20A;PTPN20A;PTPN20A;PTPN20A;PTPN20A;PTPN20B;PTPN20B;PTPN20A;PTPN20B;PTPN20A;PTPN20B;PTPN20A	NM_001042365;NM_001042397;NM_001042361;NM_001042364;NM_001042358;NM_001042363;NM_001042392;NM_001042387;NM_001042393;NM_001042390;NM_001042391;NM_001042362;NM_015605;NM_001042395;NM_001042359;NM_001042396;NM_001042360;NM_001042394	TSS200;TSS200;TSS1500;TSS200;TSS1500;TSS200;TSS1500;TSS200;TSS1500;TSS1500;TSS1500;TSS1500;TSS200;TSS200;TSS1500;TSS200;TSS1500;TSS1500	chr10:48827592-48828126	Island		10:48447599-48448113
cg21594343	37	chr15	100347432	100347481	AAAAGGCCTCTGAGATGCTCGCGTGTTTTGCCTGGGCGCGGTGGCGCACG	-	C15orf51	NR_003260	TSS1500	chr15:100346724-100347454	S_Shore
cg00406621	37	chr16	29466683	29466732	GGGCTGCGACAGGGACATCACGGTTCTCCTCCTCAGGGAGATGGTGCTCG	-	BOLA2;GIYD2;SULT1A4;GIYD1;BOLA2B;GIYD2;SULT1A3;GIYD1	NM_001031827;NM_178044;NM_001017389;NM_001014999;NM_001039182;NM_024044;NM_003166;NM_001015000	TSS1500;Body;TSS1500;Body;TSS1500;Body;TSS1500;Body	chr16:29465353-29467143	Island		16:29372542-29374624
cg07049552	37	chr16	30206028	30206077	CTGCGACAGGGACATCACCGTTCTCCTCCTCAGGGAGATGGTGCTCGTCG	-	GIYD1;SULT1A3;GIYD2;BOLA2B;GIYD1;BOLA2;SULT1A4;GIYD2	NM_001015000;NM_003166;NM_178044;NM_001039182;NM_001014999;NM_001031827;NM_001017389;NM_024044	Body;TSS1500;Body;TSS1500;Body;TSS1500;TSS1500;Body	chr16:30204695-30206485	Island		16:30113459-30113986
cg07363880	37	chr16	29466692	29466741	CAGGGACATCACGGTTCTCCTCCTCAGGGAGATGGTGCTCGTCGTGCACG	-	BOLA2;GIYD2;SULT1A4;GIYD1;BOLA2B;GIYD2;SULT1A3;GIYD1	NM_001031827;NM_178044;NM_001017389;NM_001014999;NM_001039182;NM_024044;NM_003166;NM_001015000	TSS1500;Body;TSS1500;Body;TSS1500;Body;TSS1500;Body	chr16:29465353-29467143	Island		16:29372542-29374624
cg08747777	37	chr16	65156110	65156159	CGGGGTCGGCCCCCGCAGCCTCTGCGAGGCCCATCTCGCTGCCTCTCGCA	-	CDH11	NM_001797	TSS1500	chr16:65154656-65157664	Island		16:63712158-63715368
cg10065825	37	chr16	65157002	65157051	CGCCCCGCCCAGTCCTTGGCGTGATTCCTAAGCCCCGGCCCTGCCAGCCC	-	CDH11	NM_001797	TSS1500	chr16:65154656-65157664	Island		16:63712158-63715368
cg12163490	37	chr16	65155841	65155890	CGCTGCGGTGTCAGTCCCGGCCCCAGTCCCGGTCCCATTCACAAGTCAGC	+	CDH11;CDH11	NM_001797;NM_001797	5'UTR;1stExon	chr16:65154656-65157664	Island		16:63712158-63715368
cg15415545	37	chr16	30205998	30206047	CGGTGATGTCCCTGTCGCAGCCCAGCGCCTCAGCCGCGGGTCCCCTCCAA	-	GIYD1;SULT1A3;GIYD2;BOLA2B;GIYD1;BOLA2;SULT1A4;GIYD2	NM_001015000;NM_003166;NM_178044;NM_001039182;NM_001014999;NM_001031827;NM_001017389;NM_024044	Body;TSS1500;Body;TSS1500;Body;TSS1500;TSS1500;Body	chr16:30204695-30206485	Island		16:30113459-30113986
cg19450025	37	chr16	30206025	30206074	GGGCTGCGACAGGGACATCACCGTTCTCCTCCTCAGGGAGATGGTGCTCG	-	GIYD1;SULT1A3;GIYD2;BOLA2B;GIYD1;BOLA2;SULT1A4;GIYD2	NM_001015000;NM_003166;NM_178044;NM_001039182;NM_001014999;NM_001031827;NM_001017389;NM_024044	Body;TSS1500;Body;TSS1500;Body;TSS1500;TSS1500;Body	chr16:30204695-30206485	Island		16:30113459-30113986
cg25244722	37	chr16	65157663	65157712	GGAGTTCAAAGGCCACGTCCACACAGAGGGTGACAGAGGCATCCTCTCCG	+				chr16:65154656-65157664	Island		16:63712158-63715368
cg26624576	37	chr16	65156557	65156606	CAATCTCCCATCCCTTGCAAACTCTTCTGGTGGCTCTGGTGGTGAAGTCG	-	CDH11	NM_001797	TSS1500	chr16:65154656-65157664	Island		16:63712158-63715368
cg02804087	37	chr17	43972921	43972970	GATGGGCGCGGGGCTGCAGGTGCATCTCGGGGCGGATTTCTTTCTCAGCG	-	MAPT;MAPT;MAPT;LOC100128977;MAPT;MAPT;LOC100130148;MAPT	NM_001123067;NM_016835;NM_016834;NR_024559;NM_016841;NM_005910;NR_024560;NM_001123066	5'UTR;5'UTR;5'UTR;TSS200;5'UTR;5'UTR;TSS200;5'UTR	chr17:43971410-43975040	Island		17:41327205-41329872
cg09478742	37	chr17	43973311	43973360	CGCCCAGCACCTTCTTCGGGGGCTCTTTGCTTTGTCTGTAGAGGTTACGT	+	MAPT;MAPT;LOC100128977;LOC100130148;MAPT;MAPT;MAPT;MAPT	NM_001123067;NM_016835;NR_024559;NR_024560;NM_016834;NM_016841;NM_005910;NM_001123066	5'UTR;5'UTR;TSS1500;Body;5'UTR;5'UTR;5'UTR;5'UTR	chr17:43971410-43975040	Island		17:41327205-41329872
cg10725121	37	chr17	43973146	43973195	CGCGAGGTGCCATCTTTTTTCGGCGTGTCACGTCTTTACGGTGCCATGCC	+	MAPT;MAPT;LOC100128977;MAPT;MAPT;MAPT;LOC100130148;MAPT	NM_001123067;NM_016835;NR_024559;NM_016834;NM_016841;NM_005910;NR_024560;NM_001123066	5'UTR;5'UTR;TSS1500;5'UTR;5'UTR;5'UTR;TSS200;5'UTR	chr17:43971410-43975040	Island		17:41327205-41329872
cg10780632	37	chr17	43973474	43973523	CGGGGGGTTGACTCGAGTTCATCGAACCCAGCAAGCCTCGAGATCCAACA	-	MAPT;MAPT;LOC100128977;LOC100130148;MAPT;MAPT;MAPT;MAPT	NM_001123067;NM_016835;NR_024559;NR_024560;NM_016834;NM_016841;NM_005910;NM_001123066	5'UTR;5'UTR;TSS1500;Body;5'UTR;5'UTR;5'UTR;5'UTR	chr17:43971410-43975040	Island		17:41327205-41329872
cg11489262	37	chr17	43973378	43973427	CTGGTTTCTGGCTTTTATTCTGAGGGTGTTCAGTCAACCTCCCCCCTACG	-	MAPT;MAPT;LOC100128977;LOC100130148;MAPT;MAPT;MAPT;MAPT	NM_001123067;NM_016835;NR_024559;NR_024560;NM_016834;NM_016841;NM_005910;NM_001123066	5'UTR;5'UTR;TSS1500;Body;5'UTR;5'UTR;5'UTR;5'UTR	chr17:43971410-43975040	Island		17:41327205-41329872
cg11909912	37	chr17	43974871	43974920	CTTTAAGGAAATGGCTTCCCTCCAGGACCTCGAGGGATGCAGCTTTTGCG	-	MAPT;MAPT;MAPT;MAPT;LOC100130148;MAPT;MAPT	NM_001123067;NM_016835;NM_016834;NM_001123066;NR_024560;NM_005910;NM_016841	5'UTR;5'UTR;5'UTR;5'UTR;Body;5'UTR;5'UTR	chr17:43971410-43975040	Island		17:41329958-41330929
cg13137533	37	chr17	43973292	43973341	AGCAAAGAGCCCCCGAAGAAGGTGCTGGGCGAACGCCCCCAGTGCTCACG	+	MAPT;MAPT;LOC100128977;LOC100130148;MAPT;MAPT;MAPT;MAPT	NM_001123067;NM_016835;NR_024559;NR_024560;NM_016834;NM_016841;NM_005910;NM_001123066	5'UTR;5'UTR;TSS1500;Body;5'UTR;5'UTR;5'UTR;5'UTR	chr17:43971410-43975040	Island		17:41327205-41329872
cg18368019	37	chr17	43972930	43972979	GGGGCTGCAGGTGCATCTCGGGGCGGATTTCTTTCTCAGCGCTCGGAGCG	-	MAPT;MAPT;MAPT;LOC100128977;MAPT;MAPT;LOC100130148;MAPT	NM_001123067;NM_016835;NM_016834;NR_024559;NM_016841;NM_005910;NR_024560;NM_001123066	5'UTR;5'UTR;5'UTR;TSS200;5'UTR;5'UTR;TSS200;5'UTR	chr17:43971410-43975040	Island		17:41327205-41329872
cg18878992	37	chr17	43974296	43974345	CACTTCTGAGACGGAAGAGCATCTAGGAGCTGAATCCTCCACGCGGGTCG	-	MAPT;MAPT;LOC100128977;LOC100130148;MAPT;MAPT;MAPT;MAPT	NM_001123067;NM_016835;NR_024559;NR_024560;NM_016834;NM_016841;NM_005910;NM_001123066	5'UTR;5'UTR;TSS1500;Body;5'UTR;5'UTR;5'UTR;5'UTR	chr17:43971410-43975040	Island		17:41329958-41330929
cg19156875	37	chr17	43974398	43974447	CGCAGTACCCAGGCTCCAGCCCTCTACGCCACCGTCAAGGAGGGTCGGCC	-	MAPT;MAPT;MAPT;MAPT;LOC100130148;MAPT;MAPT	NM_001123067;NM_016835;NM_016834;NM_001123066;NR_024560;NM_005910;NM_016841	5'UTR;5'UTR;5'UTR;5'UTR;Body;5'UTR;5'UTR	chr17:43971410-43975040	Island		17:41329958-41330929
cg19670923	37	chr17	43972806	43972855	CGCGGATCCCACTGTGCACGCTCGCAAAGGCAGGGTTCACCTGGCCTGGC	+	MAPT;MAPT;LOC100130148;LOC100128977;MAPT;MAPT;MAPT;MAPT	NM_001123067;NM_016835;NR_024560;NR_024559;NM_016834;NM_016841;NM_005910;NM_001123066	5'UTR;5'UTR;TSS1500;Body;5'UTR;5'UTR;5'UTR;5'UTR	chr17:43971410-43975040	Island		17:41327205-41329872
cg26606256	37	chr17	43974756	43974805	CGCCCCCGGCCTTGCCCACCGCAGCGGCCCCACCAAAGCGCCAACACATT	-	MAPT;MAPT;MAPT;MAPT;LOC100130148;MAPT;MAPT	NM_001123067;NM_016835;NM_016834;NM_001123066;NR_024560;NM_005910;NM_016841	5'UTR;5'UTR;5'UTR;5'UTR;Body;5'UTR;5'UTR	chr17:43971410-43975040	Island		17:41329958-41330929
cg03718824	37	chr18	5629635	5629684	CGCCCCCCTGCAGCTCGAACCGCTAGCCCAGAGAGCGGAGTCTCAGAAGC	-				chr18:5628324-5630785	Island		18:5618325-5620785
cg04684656	37	chr18	5630428	5630477	TCTCTCTGCCCTTGCGCTACTTTTTTTCTCCAAGGAAGGTTGTGCCTGCG	+				chr18:5628324-5630785	Island		18:5618325-5620785
cg07003920	37	chr18	5629180	5629229	GGAATCCCAGGATTAAAATCATCTGGCCAAAGGGTGCGGGTGGGGGATCG	+				chr18:5628324-5630785	Island		18:5618325-5620785	Unclassified_Cell_type_specific
cg11064255	37	chr18	5629842	5629891	GGGGAGTGACAGCAGCAACTAGCGCGCGCTGGCAAAAGCACAGAGTCTCG	-				chr18:5628324-5630785	Island		18:5618325-5620785	Unclassified_Cell_type_specific
cg19275261	37	chr18	5630072	5630121	GGTTTAAGCTGACCGGGATCGACCGCCTGCGCGCTGTGTTGGAGCTGCCG	+				chr18:5628324-5630785	Island		18:5618325-5620785
cg22091110	37	chr18	5630348	5630397	AAGGAAGGCTTCGGTGACTCAGGTGAGCGCCTTTCTCTTCTTGGCAGCCG	+				chr18:5628324-5630785	Island		18:5618325-5620785
cg24496223	37	chr18	5629323	5629372	GGGGAGGCGGTCCCTGCGGCTCCGCCGGGCTGGGGGAACTGGCTCCTGCG	-				chr18:5628324-5630785	Island		18:5618325-5620785	Unclassified_Cell_type_specific
cg26170805	37	chr18	5629968	5630017	GACGTCCTCCAGGGCCTTGGGCTCCGAGGAACCGAAGACTGGTGCGCTCG	-				chr18:5628324-5630785	Island		18:5618325-5620785
cg27112102	37	chr18	5629201	5629250	TGGCCAGATGATTTTAATCCTGGGATTCCGCGTTGGTCGTGGGGGTACCG	-				chr18:5628324-5630785	Island		18:5618325-5620785	Unclassified_Cell_type_specific
cg11220245	37	chr20	26189617	26189666	CGCTCAAGGTTGCCGCACGCAGGTTTTTCCTGGTACCACAGGCCCCCTCC	-	MIR663	NR_030386	TSS1500	chr20:26188638-26190348	Island		20:26136661-26138481

## Sheet:  143 candidate DMRs
Coordinate	length	Chr	Start	End	Strand	Peak Score	Focus Ratio/Region Size	Annotation	Detailed Annotation	Distance to TSS	Nearest PromoterID	Entrez ID	Nearest Unigene	Nearest Refseq	Nearest Ensembl	Gene Name	Gene Alias	Gene Description	Gene Type
chrX:49344467-49344740	273	chrX	49344467	49344740	+	0	NA	promoter-TSS (NM_001098408).2	promoter-TSS (NM_001098408).2	51	NM_001098410	729442	Hs.632813	NM_001098410	ENSG00000224902	GAGE12H	-	G antigen 12H	protein-coding
chr8:86726567-86727272	705	chr8	86726567	86727272	+	0	NA	promoter-TSS (NR_003594).3	promoter-TSS (NR_003594).3	-154	NR_003594	100288527	Hs.535056	NR_003594		REXO1L2P	-	REXO1 like 2, pseudogene	pseudo
chr16:32301104-32301464	360	chr16	32301104	32301464	+	0	NA	promoter-TSS (NR_033866)	promoter-TSS (NR_033866)	18	NR_033866	390705	Hs.278513	NR_033866		LOC390705	-	protein phosphatase 2 regulatory subunit B'', beta pseudogene	pseudo
chrX:49334918-49335237	319	chrX	49334918	49335237	+	0	NA	promoter-TSS (NM_001354422).2	promoter-TSS (NM_001354422).2	12	NM_001477	26748	Hs.460641	NM_001477		GAGE12I	AL4|CT4.7|GAGE-7B|GAGE7B	G antigen 12I	protein-coding
chr2:131307290-131307613	323	chr2	131307290	131307613	+	0	NA	promoter-TSS (NR_027313)	promoter-TSS (NR_027313)	17	NR_027314	150527	Hs.125706	NR_027313	ENSG00000183292	PRSS40A	TISP43	serine protease 40A	pseudo
chrX:154113125-154113443	318	chrX	154113125	154113443	+	0	NA	promoter-TSS (NM_080720)	promoter-TSS (NM_080720)	-33	NM_001017990	474382	Hs.592246	NM_001017990	ENSG00000274183	H2AFB1	H2A.B|H2A.Bbd	H2A histone family member B1	protein-coding
chrX:152245760-152246665	905	chrX	152245760	152246665	+	0	NA	Intergenic	CpG	5415	NM_032882	84968	Hs.533301	NM_032882	ENSG00000235961	PNMA6A	MA6|PNMA6|PNMA6C	PNMA family member 6A	protein-coding
chr8:86775930-86776407	477	chr8	86775930	86776407	+	0	NA	promoter-TSS (NR_003594).6	promoter-TSS (NR_003594).6	-40	NR_003594	100288527	Hs.535056	NR_003594		REXO1L2P	-	REXO1 like 2, pseudogene	pseudo
chr13:57721542-57721821	279	chr13	57721542	57721821	+	0	NA	promoter-TSS (NM_001130407).2	promoter-TSS (NM_001130407).2	59	NM_001130404	729233	Hs.723090	NM_001130404	ENSG00000204918	PRR20B	-	proline rich 20B	protein-coding
chrX:49315807-49316080	273	chrX	49315807	49316080	+	0	NA	promoter-TSS (NM_001127199)	promoter-TSS (NM_001127199)	51	NM_001098408	729422	Hs.632812	NM_001098408	ENSG00000237671	GAGE12C	GAGE-12B	G antigen 12C	protein-coding
chr6:170599499-170601222	1723	chr6	170599499	170601222	+	0	NA	promoter-TSS (NM_005618)	promoter-TSS (NM_005618)	569	NM_001286379	84498	Hs.369522	NM_032448	ENSG00000112584	FAM120B	CCPG|KIAA1838|PGCC1|dJ894D12.1	family with sequence similarity 120B	protein-coding
chr10:46640805-46641230	425	chr10	46640805	46641230	+	0	NA	promoter-TSS (NM_001352521)	promoter-TSS (NM_001352521)	28	NM_001352545	26095	Hs.440733	NM_015605	ENSG00000204179	PTPN20	CT126|PTPN20A|PTPN20B|bA142I17.1|bA42B19.1	protein tyrosine phosphatase, non-receptor type 20	protein-coding
chr2:111141915-111142283	368	chr2	111141915	111142283	+	0	NA	promoter-TSS (NR_027244)	promoter-TSS (NR_027244)	3	NR_046110	440894	Hs.516403	NR_046110	ENSG00000204588	LINC01123	-	long intergenic non-protein coding RNA 1123	ncRNA
chrX:154689471-154689788	317	chrX	154689471	154689788	+	0	NA	promoter-TSS (NM_080720).3	promoter-TSS (NM_080720).3	-33	NM_001017990	474382	Hs.592246	NM_001017990	ENSG00000274183	H2AFB1	H2A.B|H2A.Bbd	H2A histone family member B1	protein-coding
chr16:29465354-29466021	667	chr16	29465354	29466021	+	0	NA	promoter-TSS (NR_037608)	promoter-TSS (NR_037608)	-135	NM_001014999	548593	Hs.729791	NM_001014999	ENSG00000132207	SLX1A	GIYD1	SLX1 homolog A, structure-specific endonuclease subunit	protein-coding
chr9:33523495-33524610	1115	chr9	33523495	33524610	+	0	NA	promoter-TSS (NM_001353432)	promoter-TSS (NM_001353432)	-359	NM_001353432	441459	Hs.493710	NM_001013728	ENSG00000230453	ANKRD18B	bA255A11.3|bA255A11.5	ankyrin repeat domain 18B	protein-coding
chr2:131307270-131307613	343	chr2	131307270	131307613	+	0	NA	promoter-TSS (NR_027313)	promoter-TSS (NR_027313)	27	NR_027314	150527	Hs.125706	NR_027313	ENSG00000183292	PRSS40A	TISP43	serine protease 40A	pseudo
chr2:131307273-131307613	340	chr2	131307273	131307613	+	0	NA	promoter-TSS (NR_027313)	promoter-TSS (NR_027313)	25	NR_027314	150527	Hs.125706	NR_027313	ENSG00000183292	PRSS40A	TISP43	serine protease 40A	pseudo
chrX:49226053-49226337	284	chrX	49226053	49226337	+	0	NA	promoter-TSS (NM_001472).2	promoter-TSS (NM_001472).2	24	NM_001472	2574	Hs.460641	NM_001472		GAGE2C	CT4.2|GAGE-2|GAGE-2C|GAGE2	G antigen 2C	protein-coding
chr8:86574544-86575248	704	chr8	86574544	86575248	+	0	NA	promoter-TSS (NR_003594).2	promoter-TSS (NR_003594).2	-154	NR_003594	100288527	Hs.535056	NR_003594		REXO1L2P	-	REXO1 like 2, pseudogene	pseudo
chr3:75721295-75721631	336	chr3	75721295	75721631	+	0	NA	promoter-TSS (NR_040005)	promoter-TSS (NR_040005)	31	NR_040005	401074	Hs.528540	NR_040004	ENSG00000242516	LINC00960	-	long intergenic non-protein coding RNA 960	ncRNA
chr8:53477823-53478627	804	chr8	53477823	53478627	+	0	NA	promoter-TSS (NM_207413)	promoter-TSS (NM_207413)	-204	NM_207413	389658	Hs.527111	NM_207413	ENSG00000196711	ALKAL1	AUGA|AUGB|FAM150A|UNQ9433	ALK and LTK ligand 1	protein-coding
chr2:45169506-45171017	1511	chr2	45169506	45171017	+	0	NA	intron (NM_005413, intron 1 of 1)	CpG	1224	NM_005413	6496	Hs.567336	NM_005413	ENSG00000138083	SIX3	HPE2	SIX homeobox 3	protein-coding
chrX:154610236-154610627	391	chrX	154610236	154610627	+	0	NA	promoter-TSS (NM_080720).2	promoter-TSS (NM_080720).2	3	NM_001017990	474382	Hs.592246	NM_001017990	ENSG00000274183	H2AFB1	H2A.B|H2A.Bbd	H2A histone family member B1	protein-coding
chrX:49315807-49316091	284	chrX	49315807	49316091	+	0	NA	promoter-TSS (NM_001127199)	promoter-TSS (NM_001127199)	57	NM_001098408	729422	Hs.632812	NM_001098408	ENSG00000237671	GAGE12C	GAGE-12B	G antigen 12C	protein-coding
chr10:48827593-48828126	533	chr10	48827593	48828126	+	0	NA	promoter-TSS (NM_001320686)	promoter-TSS (NM_001320686)	107	NM_001352531	26095	Hs.440733	NM_015605	ENSG00000204179	PTPN20	CT126|PTPN20A|PTPN20B|bA142I17.1|bA42B19.1	protein tyrosine phosphatase, non-receptor type 20	protein-coding
chr8:86815592-86816296	704	chr8	86815592	86816296	+	0	NA	promoter-TSS (NR_003594).9	promoter-TSS (NR_003594).9	-154	NR_003594	100288527	Hs.535056	NR_003594		REXO1L2P	-	REXO1 like 2, pseudogene	pseudo
chr1:206136441-206138639	2198	chr1	206136441	206138639	+	0	NA	promoter-TSS (NM_001287385)	promoter-TSS (NM_001287385)	275	NM_001317901	729533	Hs.339665	NM_001123168	ENSG00000196550	FAM72A	LMPIP|Ugene|p17	family with sequence similarity 72 member A	protein-coding
chr7:44080024-44080568	544	chr7	44080024	44080568	+	0	NA	promoter-TSS (NR_024116)	promoter-TSS (NR_024116)	-74	NR_024116	401331	Hs.530089	NR_024116		RASA4CP	RASA4P	RAS p21 protein activator 4C, pseudogene	pseudo
chr8:86803399-86804103	704	chr8	86803399	86804103	+	0	NA	promoter-TSS (NR_003594).8	promoter-TSS (NR_003594).8	-154	NR_003594	100288527	Hs.535056	NR_003594		REXO1L2P	-	REXO1 like 2, pseudogene	pseudo
chrX:49187975-49188303	328	chrX	49187975	49188303	+	0	NA	promoter-TSS (NM_001098412)	promoter-TSS (NM_001098412)	35	NM_012196	100101629	Hs.695912	NM_012196		GAGE8	CT4.8|GAGE-8	G antigen 8	protein-coding
chr18:44556015-44556671	656	chr18	44556015	44556671	+	0	NA	promoter-TSS (NM_001354366).3	promoter-TSS (NM_001354366).3	106	NM_145653	162699	Hs.515381	NM_145653	ENSG00000183791	ELOA3	ELOA3A|HsT829|TCEB3C|TCEB3L2	elongin A3	protein-coding
chrX:152240132-152241018	886	chrX	152240132	152241018	+	0	NA	promoter-TSS (NM_032882)	promoter-TSS (NM_032882)	-222	NM_032882	84968	Hs.533301	NM_032882	ENSG00000235961	PNMA6A	MA6|PNMA6|PNMA6C	PNMA family member 6A	protein-coding
chrX:151867178-151867444	266	chrX	151867178	151867444	+	0	NA	promoter-TSS (NM_005363)	promoter-TSS (NM_005363)	79	NM_005363	4105	Hs.441113	NM_005363	ENSG00000197172	MAGEA6	CT1.6|MAGE-3b|MAGE3B|MAGE6	MAGE family member A6	protein-coding
chr16:18438671-18438924	253	chr16	18438671	18438924	+	0	NA	promoter-TSS (NR_106766).4	promoter-TSS (NR_106766).4	-861	NR_106969	102466812		NR_106969	ENSG00000278221	MIR6511A2	MIR6511A-2|hsa-mir-6511a-2	microRNA 6511a-2	ncRNA
chr20:26188716-26190348	1632	chr20	26188716	26190348	+	0	NA	promoter-TSS (NR_030386)	promoter-TSS (NR_030386)	337	NR_040095	284801	Hs.370699	NR_040095	ENSG00000227195	MIR663AHG	-	MIR663A host gene	ncRNA
chr16:16460734-16461615	881	chr16	16460734	16461615	+	0	NA	intron (NR_146336, intron 20 of 34)	CpG	-1559	NR_106970	102465683		NR_106970	ENSG00000276311	MIR6511A3	MIR6511A-3|hsa-mir-6511a-3	microRNA 6511a-3	ncRNA
chr16:16417457-16417710	253	chr16	16417457	16417710	+	0	NA	promoter-TSS (NR_106766).2	promoter-TSS (NR_106766).2	-862	NR_106766	102466268		NR_106766	ENSG00000275259	MIR6511A1	MIR6511A-1|hsa-mir-6511a-1	microRNA 6511a-1	ncRNA
chr22:21903232-21903935	703	chr22	21903232	21903935	+	0	NA	promoter-TSS (NM_001256355)	promoter-TSS (NM_001256355)	-153	NM_001256355	7332	Hs.108104	NM_003347	ENSG00000185651	UBE2L3	E2-F1|L-UBC|UBCH7|UbcM4	ubiquitin conjugating enzyme E2 L3	protein-coding
chrX:49306251-49306524	273	chrX	49306251	49306524	+	0	NA	promoter-TSS (NM_001098418)	promoter-TSS (NM_001098418)	51	NM_001098410	729442	Hs.632813	NM_001098410	ENSG00000224902	GAGE12H	-	G antigen 12H	protein-coding
chrX:49325360-49325644	284	chrX	49325360	49325644	+	0	NA	promoter-TSS (NM_001354422)	promoter-TSS (NM_001354422)	-5	NM_001477	26748	Hs.460641	NM_001477		GAGE12I	AL4|CT4.7|GAGE-7B|GAGE7B	G antigen 12I	protein-coding
chr16:33205472-33205784	312	chr16	33205472	33205784	+	0	NA	promoter-TSS (NM_001205259).2	promoter-TSS (NM_001205259).2	25	NM_001330066	102724127		NM_001330066	ENSG00000278848	TP53TG3F	-	TP53 target 3 family member F	protein-coding
chr8:86567707-86568411	704	chr8	86567707	86568411	+	0	NA	promoter-TSS (NR_003594)	promoter-TSS (NR_003594)	-154	NR_003594	100288527	Hs.535056	NR_003594		REXO1L2P	-	REXO1 like 2, pseudogene	pseudo
chr2:45169506-45170646	1140	chr2	45169506	45170646	+	0	NA	intron (NM_005413, intron 1 of 1)	CpG	1039	NM_005413	6496	Hs.567336	NM_005413	ENSG00000138083	SIX3	HPE2	SIX homeobox 3	protein-coding
chrX:154689347-154689788	441	chrX	154689347	154689788	+	0	NA	promoter-TSS (NM_080720).3	promoter-TSS (NM_080720).3	29	NM_080720	83740	Hs.534498	NM_080720	ENSG00000277745	H2AFB3	H2ABBD|H2AFB	H2A histone family member B3	protein-coding
chr1:65613042-65614049	1007	chr1	65613042	65614049	+	0	NA	promoter-TSS (NM_013410)	promoter-TSS (NM_013410)	32	NM_001005353	205	Hs.10862	NM_013410	ENSG00000162433	AK4	AK 4|AK3|AK3L1|AK3L2	adenylate kinase 4	protein-coding
chr2:133015344-133015740	396	chr2	133015344	133015740	+	0	NA	promoter-TSS (NR_027020)	promoter-TSS (NR_027020)	0	NR_027020	554226	Hs.380689	NM_001358416	ENSG00000163046	ANKRD30BL	ANKRD30BP3|NCRNA00164	ankyrin repeat domain 30B like	protein-coding
chrX:49315807-49316126	319	chrX	49315807	49316126	+	0	NA	promoter-TSS (NM_001127199)	promoter-TSS (NM_001127199)	74	NM_001098408	729422	Hs.632812	NM_001098408	ENSG00000237671	GAGE12C	GAGE-12B	G antigen 12C	protein-coding
chrX:49235590-49235907	317	chrX	49235590	49235907	+	0	NA	promoter-TSS (NM_001098411)	promoter-TSS (NM_001098411)	40	NM_001098411	645037	Hs.714681	NM_001098411		GAGE2B	CT4.2|GAGE-2|GAGE-2B	G antigen 2B	protein-coding
chr9:43133346-43134845	1499	chr9	43133346	43134845	+	0	NA	promoter-TSS (NM_001012421).2	promoter-TSS (NM_001012421).2	-551	NM_001012421	441430	Hs.632663	NM_001012421	ENSG00000183148	ANKRD20A2	-	ankyrin repeat domain 20 family member A2	protein-coding
chr8:12051426-12052607	1181	chr8	12051426	12052607	+	0	NA	promoter-TSS (NM_001083537)	promoter-TSS (NM_001083537)	-374	NR_148877	653333	Hs.458413	NM_001137610	ENSG00000145002	FAM86B2	-	family with sequence similarity 86 member B2	protein-coding
chrX:49197478-49197762	284	chrX	49197478	49197762	+	0	NA	promoter-TSS (NM_001472)	promoter-TSS (NM_001472)	13	NM_012196	100101629	Hs.695912	NM_012196		GAGE8	CT4.8|GAGE-8	G antigen 8	protein-coding
chr7:75024251-75025102	851	chr7	75024251	75025102	+	0	NA	promoter-TSS (NM_198924)	promoter-TSS (NM_198924)	-227	NM_198924	375593	Hs.632307	NM_198924	ENSG00000178809	TRIM73	TRIM50B	tripartite motif containing 73	protein-coding
chr16:30205429-30206485	1056	chr16	30205429	30206485	+	0	NA	promoter-TSS (NM_001320579).2	promoter-TSS (NM_001320579).2	203	NR_037609	100526831	Hs.744871	NR_037609	ENSG00000260280	SLX1B-SULT1A4	-	SLX1B-SULT1A4 readthrough (NMD candidate)	ncRNA
chrX:49296695-49296968	273	chrX	49296695	49296968	+	0	NA	promoter-TSS (NM_001098410)	promoter-TSS (NM_001098410)	51	NM_001098418	729431	Hs.632812	NM_001098418	ENSG00000216649	GAGE12E	GAGE-12B	G antigen 12E	protein-coding
chr8:86748021-86748726	705	chr8	86748021	86748726	+	0	NA	promoter-TSS (NR_003594).4	promoter-TSS (NR_003594).4	-154	NR_003594	100288527	Hs.535056	NR_003594		REXO1L2P	-	REXO1 like 2, pseudogene	pseudo
chr16:32199236-32199676	440	chr16	32199236	32199676	+	0	NA	promoter-TSS (NR_135178)	promoter-TSS (NR_135178)	-22	NR_135178	102723753		NR_135178		LOC102723753	-	HECT and RLD domain containing E3 ubiquitin protein ligase 2 pseudogene	pseudo
chrX:154689398-154689788	390	chrX	154689398	154689788	+	0	NA	promoter-TSS (NM_080720).3	promoter-TSS (NM_080720).3	3	NM_080720	83740	Hs.534498	NM_080720	ENSG00000277745	H2AFB3	H2ABBD|H2AFB	H2A histone family member B3	protein-coding
chrX:49296695-49296979	284	chrX	49296695	49296979	+	0	NA	promoter-TSS (NM_001098410)	promoter-TSS (NM_001098410)	57	NM_001098418	729431	Hs.632812	NM_001098418	ENSG00000216649	GAGE12E	GAGE-12B	G antigen 12E	protein-coding
chrX:70937937-70939458	1521	chrX	70937937	70939458	+	0	NA	promoter-TSS (NM_001145140)	promoter-TSS (NM_001145140)	-562	NM_001145140	100130361	Hs.632817	NM_001145140	ENSG00000215115	CXorf49	CXorf49B	chromosome X open reading frame 49	protein-coding
chr2:110744376-110744756	380	chr2	110744376	110744756	+	0	NA	promoter-TSS (NR_046110)	promoter-TSS (NR_046110)	9	NR_046112	440894	Hs.516403	NR_046110	ENSG00000204588	LINC01123	-	long intergenic non-protein coding RNA 1123	ncRNA
chrX:154610236-154610554	318	chrX	154610236	154610554	+	0	NA	promoter-TSS (NM_080720).2	promoter-TSS (NM_080720).2	-33	NM_080720	83740	Hs.534498	NM_080720	ENSG00000277745	H2AFB3	H2ABBD|H2AFB	H2A histone family member B3	protein-coding
chrX:154113125-154113516	391	chrX	154113125	154113516	+	0	NA	promoter-TSS (NM_080720)	promoter-TSS (NM_080720)	3	NM_080720	83740	Hs.534498	NM_080720	ENSG00000277745	H2AFB3	H2ABBD|H2AFB	H2A histone family member B3	protein-coding
chrX:49197478-49197806	328	chrX	49197478	49197806	+	0	NA	promoter-TSS (NM_001472)	promoter-TSS (NM_001472)	35	NM_012196	100101629	Hs.695912	NM_012196		GAGE8	CT4.8|GAGE-8	G antigen 8	protein-coding
chr9:68726057-68726740	683	chr9	68726057	68726740	+	0	NA	promoter-TSS (NR_136306)	promoter-TSS (NR_136306)	-68	NR_136306	102725126	Hs.231861	NR_136306		LOC102725126	-	FSHD region gene 1 pseudogene	pseudo
chrX:49207031-49207315	284	chrX	49207031	49207315	+	0	NA	promoter-TSS (NM_001127212).2	promoter-TSS (NM_001127212).2	13	NM_012196	100101629	Hs.695912	NM_012196		GAGE8	CT4.8|GAGE-8	G antigen 8	protein-coding
chr16:29466087-29467143	1056	chr16	29466087	29467143	+	0	NA	promoter-TSS (NM_001320625)	promoter-TSS (NM_001320625)	203	NR_037608	100526830	Hs.460558	NR_037608	ENSG00000213599	SLX1A-SULT1A3	-	SLX1A-SULT1A3 readthrough (NMD candidate)	ncRNA
chr2:131328277-131328621	344	chr2	131328277	131328621	+	0	NA	promoter-TSS (NR_027313).2	promoter-TSS (NR_027313).2	27	NR_027314	150527	Hs.125706	NR_027313	ENSG00000183292	PRSS40A	TISP43	serine protease 40A	pseudo
chr2:133014455-133015740	1285	chr2	133014455	133015740	+	0	NA	promoter-TSS (NR_031608)	promoter-TSS (NR_031608)	-444	NR_031608	100313824		NR_031608	ENSG00000221288	MIR663B	MIRN663B|mir-663b	microRNA 663b	ncRNA
chr18:112310-112529	219	chr18	112310	112529	+	0	NA	promoter-TSS (NR_107045)	promoter-TSS (NR_107045)	-80	NR_107045	102466878		NR_107045	ENSG00000277521	MIR8078	hsa-mir-8078	microRNA 8078	ncRNA
chr13:57728115-57728394	279	chr13	57728115	57728394	+	0	NA	promoter-TSS (NM_001130407)	promoter-TSS (NM_001130407)	59	NM_001130407	729250	Hs.525056	NM_001130407	ENSG00000234278	PRR20E	-	proline rich 20E	protein-coding
chrX:49197478-49197795	317	chrX	49197478	49197795	+	0	NA	promoter-TSS (NM_001472)	promoter-TSS (NM_001472)	29	NM_012196	100101629	Hs.695912	NM_012196		GAGE8	CT4.8|GAGE-8	G antigen 8	protein-coding
chr16:32896265-32897822	1557	chr16	32896265	32897822	+	0	NA	promoter-TSS (NR_003083)	promoter-TSS (NR_003083)	-580	NR_003083	386757	Hs.433146	NM_198857	ENSG00000214617	SLC6A10P	CT-2|CT2|SLC6A10|SLC6A10pA	solute carrier family 6 member 10, pseudogene	pseudo
chrX:49296695-49297014	319	chrX	49296695	49297014	+	0	NA	promoter-TSS (NM_001098410)	promoter-TSS (NM_001098410)	74	NM_001098418	729431	Hs.632812	NM_001098418	ENSG00000216649	GAGE12E	GAGE-12B	G antigen 12E	protein-coding
chr2:131328277-131328601	324	chr2	131328277	131328601	+	0	NA	promoter-TSS (NR_027313).2	promoter-TSS (NR_027313).2	17	NR_027314	150527	Hs.125706	NR_027313	ENSG00000183292	PRSS40A	TISP43	serine protease 40A	pseudo
chr8:86757563-86758267	704	chr8	86757563	86758267	+	0	NA	promoter-TSS (NR_003594).5	promoter-TSS (NR_003594).5	-154	NR_003594	100288527	Hs.535056	NR_003594		REXO1L2P	-	REXO1 like 2, pseudogene	pseudo
chrX:154610236-154610677	441	chrX	154610236	154610677	+	0	NA	promoter-TSS (NM_080720).2	promoter-TSS (NM_080720).2	28	NM_001017990	474382	Hs.592246	NM_001017990	ENSG00000274183	H2AFB1	H2A.B|H2A.Bbd	H2A histone family member B1	protein-coding
chrX:154113125-154113566	441	chrX	154113125	154113566	+	0	NA	promoter-TSS (NM_080720)	promoter-TSS (NM_080720)	28	NM_080720	83740	Hs.534498	NM_080720	ENSG00000277745	H2AFB3	H2ABBD|H2AFB	H2A histone family member B3	protein-coding
chr3:75721295-75721741	446	chr3	75721295	75721741	+	0	NA	promoter-TSS (NR_040005)	promoter-TSS (NR_040005)	-24	NR_040004	401074	Hs.528540	NR_040004	ENSG00000242516	LINC00960	-	long intergenic non-protein coding RNA 960	ncRNA
chr13:57741251-57741530	279	chr13	57741251	57741530	+	0	NA	promoter-TSS (NM_001130404).3	promoter-TSS (NM_001130404).3	59	NM_001130404	729233	Hs.723090	NM_001130404	ENSG00000204918	PRR20B	-	proline rich 20B	protein-coding
chr16:33262007-33262317	310	chr16	33262007	33262317	+	0	NA	promoter-TSS (NM_001205259).3	promoter-TSS (NM_001205259).3	24	NM_001330066	102724127		NM_001330066	ENSG00000278848	TP53TG3F	-	TP53 target 3 family member F	protein-coding
chr16:15019655-15019993	338	chr16	15019655	15019993	+	0	NA	promoter-TSS (NR_106766)	promoter-TSS (NR_106766)	30	NR_106766	102466268		NR_106766	ENSG00000275259	MIR6511A1	MIR6511A-1|hsa-mir-6511a-1	microRNA 6511a-1	ncRNA
chrX:49306251-49306570	319	chrX	49306251	49306570	+	0	NA	promoter-TSS (NM_001098418)	promoter-TSS (NM_001098418)	74	NM_001098410	729442	Hs.632813	NM_001098410	ENSG00000224902	GAGE12H	-	G antigen 12H	protein-coding
chrX:49207031-49207348	317	chrX	49207031	49207348	+	0	NA	promoter-TSS (NM_001127212).2	promoter-TSS (NM_001127212).2	29	NM_012196	100101629	Hs.695912	NM_012196		GAGE8	CT4.8|GAGE-8	G antigen 8	protein-coding
chr14:19649934-19650231	297	chr14	19649934	19650231	+	0	NA	promoter-TSS (NR_122112)	promoter-TSS (NR_122112)	45	NR_122112	503638	Hs.474095	NR_122111		DUXAP9	LINC01296	double homeobox A pseudogene 9	pseudo
chrX:154114392-154115523	1131	chrX	154114392	154115523	+	0	NA	promoter-TSS (NM_019863)	promoter-TSS (NM_019863)	307	NM_001007523	474383	Hs.533543	NM_001007523	ENSG00000274791	F8A2	-	coagulation factor VIII associated 2	protein-coding
chrX:49334918-49335202	284	chrX	49334918	49335202	+	0	NA	promoter-TSS (NM_001354422).2	promoter-TSS (NM_001354422).2	-5	NM_001477	26748	Hs.460641	NM_001477		GAGE12I	AL4|CT4.7|GAGE-7B|GAGE7B	G antigen 12I	protein-coding
chr16:32687250-32687561	311	chr16	32687250	32687561	+	0	NA	promoter-TSS (NM_001205259)	promoter-TSS (NM_001205259)	25	NM_001330066	102724127		NM_001330066	ENSG00000278848	TP53TG3F	-	TP53 target 3 family member F	protein-coding
chr16:32687252-32687561	309	chr16	32687252	32687561	+	0	NA	promoter-TSS (NM_001205259)	promoter-TSS (NM_001205259)	24	NM_001330066	102724127		NM_001330066	ENSG00000278848	TP53TG3F	-	TP53 target 3 family member F	protein-coding
chr16:33205472-33205782	310	chr16	33205472	33205782	+	0	NA	promoter-TSS (NM_001205259).2	promoter-TSS (NM_001205259).2	24	NM_001330066	102724127		NM_001330066	ENSG00000278848	TP53TG3F	-	TP53 target 3 family member F	protein-coding
chr1:147931782-147932478	696	chr1	147931782	147932478	+	0	NA	intron (NR_148945, intron 1 of 1)	CpG	1194	NR_148945	100996740	Hs.634406	NR_148945		LOC100996740	-	uncharacterized LOC100996740	ncRNA
chr6:17280740-17282334	1594	chr6	17280740	17282334	+	0	NA	promoter-TSS (NM_001143942)	promoter-TSS (NM_001143942)	-272	NM_001143942	221662	Hs.519904	NM_153020	ENSG00000112183	RBM24	RNPC6|dJ259A10.1	RNA binding motif protein 24	protein-coding
chr13:57734686-57734965	279	chr13	57734686	57734965	+	0	NA	promoter-TSS (NM_001130404).2	promoter-TSS (NM_001130404).2	59	NM_198441	122183	Hs.525056	NM_198441	ENSG00000204919	PRR20A	PRR20	proline rich 20A	protein-coding
chr17:43972681-43974879	2198	chr17	43972681	43974879	+	0	NA	promoter-TSS (NR_024559)	promoter-TSS (NR_024559)	631	NR_024560	100130148	Hs.669307	NR_024560	ENSG00000279685	MAPT-IT1	-	MAPT intronic transcript 1	ncRNA
chr8:86839973-86840677	704	chr8	86839973	86840677	+	0	NA	promoter-TSS (NR_003594).10	promoter-TSS (NR_003594).10	-154	NR_003594	100288527	Hs.535056	NR_003594		REXO1L2P	-	REXO1 like 2, pseudogene	pseudo
chr16:16418306-16418644	338	chr16	16418306	16418644	+	0	NA	promoter-TSS (NR_106766).2	promoter-TSS (NR_106766).2	30	NR_106969	102466812		NR_106969	ENSG00000278221	MIR6511A2	MIR6511A-2|hsa-mir-6511a-2	microRNA 6511a-2	ncRNA
chrX:49325360-49325706	346	chrX	49325360	49325706	+	0	NA	promoter-TSS (NM_001354422)	promoter-TSS (NM_001354422)	26	NM_001477	26748	Hs.460641	NM_001477		GAGE12I	AL4|CT4.7|GAGE-7B|GAGE7B	G antigen 12I	protein-coding
chrX:49226053-49226370	317	chrX	49226053	49226370	+	0	NA	promoter-TSS (NM_001472).2	promoter-TSS (NM_001472).2	40	NM_001472	2574	Hs.460641	NM_001472		GAGE2C	CT4.2|GAGE-2|GAGE-2C|GAGE2	G antigen 2C	protein-coding
chrX:49197478-49197781	303	chrX	49197478	49197781	+	0	NA	promoter-TSS (NM_001472)	promoter-TSS (NM_001472)	22	NM_012196	100101629	Hs.695912	NM_012196		GAGE8	CT4.8|GAGE-8	G antigen 8	protein-coding
chr5:10562817-10564634	1817	chr5	10562817	10564634	+	0	NA	promoter-TSS (NM_001164440)	promoter-TSS (NM_001164440)	-710	NM_001164440	651746	Hs.26039	NM_001164440	ENSG00000164236	ANKRD33B	-	ankyrin repeat domain 33B	protein-coding
chrX:49207031-49207359	328	chrX	49207031	49207359	+	0	NA	promoter-TSS (NM_001127212).2	promoter-TSS (NM_001127212).2	35	NM_012196	100101629	Hs.695912	NM_012196		GAGE8	CT4.8|GAGE-8	G antigen 8	protein-coding
chr16:32264532-32264844	312	chr16	32264532	32264844	+	0	NA	promoter-TSS (NR_110898)	promoter-TSS (NR_110898)	43	NM_001243722	729264	Hs.513537	NM_001243722	ENSG00000205456	TP53TG3D	TP53TG3|TP53TG3B|TP53TG3C|TP53TG3E|TP53TG3F	TP53 target 3D	protein-coding
chrX:49325360-49325633	273	chrX	49325360	49325633	+	0	NA	promoter-TSS (NM_001354422)	promoter-TSS (NM_001354422)	-11	NM_001477	26748	Hs.460641	NM_001477		GAGE12I	AL4|CT4.7|GAGE-7B|GAGE7B	G antigen 12I	protein-coding
chr10:48827726-48828126	400	chr10	48827726	48828126	+	0	NA	promoter-TSS (NM_001320686)	promoter-TSS (NM_001320686)	40	NM_001352531	26095	Hs.440733	NM_015605	ENSG00000204179	PTPN20	CT126|PTPN20A|PTPN20B|bA142I17.1|bA42B19.1	protein tyrosine phosphatase, non-receptor type 20	protein-coding
chr10:127584250-127585307	1057	chr10	127584250	127585307	+	0	NA	promoter-TSS (NM_145235)	promoter-TSS (NM_145235)	-326	NM_145235	92565	Hs.352591	NM_145235	ENSG00000203780	FANK1	HSD13	fibronectin type III and ankyrin repeat domains 1	protein-coding
chr10:46640672-46641230	558	chr10	46640672	46641230	+	0	NA	promoter-TSS (NM_001352521)	promoter-TSS (NM_001352521)	94	NM_001352545	26095	Hs.440733	NM_015605	ENSG00000204179	PTPN20	CT126|PTPN20A|PTPN20B|bA142I17.1|bA42B19.1	protein tyrosine phosphatase, non-receptor type 20	protein-coding
chrX:49207031-49207334	303	chrX	49207031	49207334	+	0	NA	promoter-TSS (NM_001127212).2	promoter-TSS (NM_001127212).2	22	NM_012196	100101629	Hs.695912	NM_012196		GAGE8	CT4.8|GAGE-8	G antigen 8	protein-coding
chr14:19925136-19925432	296	chr14	19925136	19925432	+	0	NA	promoter-TSS (NR_122112).2	promoter-TSS (NR_122112).2	45	NR_122112	503638	Hs.474095	NR_122111		DUXAP9	LINC01296	double homeobox A pseudogene 9	pseudo
chrX:49344467-49344751	284	chrX	49344467	49344751	+	0	NA	promoter-TSS (NM_001098408).2	promoter-TSS (NM_001098408).2	57	NM_001098410	729442	Hs.632813	NM_001098410	ENSG00000224902	GAGE12H	-	G antigen 12H	protein-coding
chrX:51453550-51454124	574	chrX	51453550	51454124	+	0	NA	exon (NM_001355277, exon 1 of 1).2	exon (NM_001355277, exon 1 of 1).2	229	NM_001355277	389857	Hs.730388	NM_001355277	ENSG00000223591	CENPVL1	CENPVP1|PRR6L1	centromere protein V like 1	protein-coding
chrX:49325360-49325679	319	chrX	49325360	49325679	+	0	NA	promoter-TSS (NM_001354422)	promoter-TSS (NM_001354422)	12	NM_001477	26748	Hs.460641	NM_001477		GAGE12I	AL4|CT4.7|GAGE-7B|GAGE7B	G antigen 12I	protein-coding
chr20:26189671-26190348	677	chr20	26189671	26190348	+	0	NA	promoter-TSS (NR_040095)	promoter-TSS (NR_040095)	-140	NR_040095	284801	Hs.370699	NR_040095	ENSG00000227195	MIR663AHG	-	MIR663A host gene	ncRNA
chrX:49334918-49335264	346	chrX	49334918	49335264	+	0	NA	promoter-TSS (NM_001354422).2	promoter-TSS (NM_001354422).2	26	NM_001477	26748	Hs.460641	NM_001477		GAGE12I	AL4|CT4.7|GAGE-7B|GAGE7B	G antigen 12I	protein-coding
chr16:18437738-18438075	337	chr16	18437738	18438075	+	0	NA	promoter-TSS (NR_106766).4	promoter-TSS (NR_106766).4	30	NR_106970	102465683		NR_106970	ENSG00000276311	MIR6511A3	MIR6511A-3|hsa-mir-6511a-3	microRNA 6511a-3	ncRNA
chr9:43133312-43134845	1533	chr9	43133312	43134845	+	0	NA	promoter-TSS (NM_001012421).2	promoter-TSS (NM_001012421).2	-534	NM_001012421	441430	Hs.632663	NM_001012421	ENSG00000183148	ANKRD20A2	-	ankyrin repeat domain 20 family member A2	protein-coding
chr2:131328277-131328618	341	chr2	131328277	131328618	+	0	NA	promoter-TSS (NR_027313).2	promoter-TSS (NR_027313).2	25	NR_027314	150527	Hs.125706	NR_027313	ENSG00000183292	PRSS40A	TISP43	serine protease 40A	pseudo
chrX:49363538-49363815	277	chrX	49363538	49363815	+	0	NA	promoter-TSS (NM_001040663)	promoter-TSS (NM_001040663)	60	NM_001040663	2543	Hs.278606	NM_001468	ENSG00000205777	GAGE1	CT4.1|GAGE-1	G antigen 1	protein-coding
chrX:70981817-70983339	1522	chrX	70981817	70983339	+	0	NA	promoter-TSS (NM_001145140).2	promoter-TSS (NM_001145140).2	-562	NM_001145139	100132994	Hs.719592	NM_001145139	ENSG00000215113	CXorf49B	CXorf49	chromosome X open reading frame 49B	protein-coding
chr9:66493171-66494106	935	chr9	66493171	66494106	+	0	NA	promoter-TSS (NR_024496)	promoter-TSS (NR_024496)	532	NR_135128	100132249	Hs.536982	NR_135128		LOC100132249	-	uncharacterized LOC100132249	ncRNA
chrX:49325360-49325844	484	chrX	49325360	49325844	+	0	NA	promoter-TSS (NM_001477)	promoter-TSS (NM_001477)	95	NM_001477	26748	Hs.460641	NM_001477		GAGE12I	AL4|CT4.7|GAGE-7B|GAGE7B	G antigen 12I	protein-coding
chr16:30204696-30205363	667	chr16	30204696	30205363	+	0	NA	promoter-TSS (NM_024044)	promoter-TSS (NM_024044)	-135	NM_001014999	548593	Hs.729791	NM_001014999	ENSG00000132207	SLX1A	GIYD1	SLX1 homolog A, structure-specific endonuclease subunit	protein-coding
chr1:143912945-143915143	2198	chr1	143912945	143915143	+	0	NA	promoter-TSS (NM_001287385).2	promoter-TSS (NM_001287385).2	340	NM_001345942	728833	Hs.535577	NM_207418	ENSG00000215784	FAM72D	GCUD2	family with sequence similarity 72 member D	protein-coding
chr1:143912962-143915160	2198	chr1	143912962	143915160	+	0	NA	promoter-TSS (NM_001287385).2	promoter-TSS (NM_001287385).2	323	NM_001345942	728833	Hs.535577	NM_207418	ENSG00000215784	FAM72D	GCUD2	family with sequence similarity 72 member D	protein-coding
chrX:49334918-49335191	273	chrX	49334918	49335191	+	0	NA	promoter-TSS (NM_001354422).2	promoter-TSS (NM_001354422).2	-11	NM_001477	26748	Hs.460641	NM_001477		GAGE12I	AL4|CT4.7|GAGE-7B|GAGE7B	G antigen 12I	protein-coding
chr2:96700529-96700903	374	chr2	96700529	96700903	+	0	NA	5' UTR (NM_001321529, exon 1 of 21)	5' UTR (NM_001321529, exon 1 of 21)	277	NM_207328	150763	Hs.348629	NM_207328	ENSG00000186281	GPAT2	CT123	glycerol-3-phosphate acyltransferase 2, mitochondrial	protein-coding
chr16:65155721-65157664	1943	chr16	65155721	65157664	+	0	NA	promoter-TSS (NM_001308392)	promoter-TSS (NM_001308392)	-652	NM_001308392	1009	Hs.116471	NM_001797	ENSG00000140937	CDH11	CAD11|CDHOB|OB|OSF-4	cadherin 11	protein-coding
chr1:40236822-40237190	368	chr1	40236822	40237190	+	0	NA	promoter-TSS (NM_022120)	promoter-TSS (NM_022120)	14	NM_022120	64064	Hs.472491	NM_022120	ENSG00000198754	OXCT2	FKSG25|SCOTT	3-oxoacid CoA-transferase 2	protein-coding
chr18:5628792-5630785	1993	chr18	5628792	5630785	+	0	NA	promoter-TSS (NM_001281535)	promoter-TSS (NM_001281535)	-798	NM_001281535	23136	Hs.213394	NM_012307	ENSG00000082397	EPB41L3	4.1B|DAL-1|DAL1	erythrocyte membrane protein band 4.1 like 3	protein-coding
chrX:152240132-152241038	906	chrX	152240132	152241038	+	0	NA	promoter-TSS (NM_032882)	promoter-TSS (NM_032882)	-212	NM_032882	84968	Hs.533301	NM_032882	ENSG00000235961	PNMA6A	MA6|PNMA6|PNMA6C	PNMA family member 6A	protein-coding
chrX:49306251-49306535	284	chrX	49306251	49306535	+	0	NA	promoter-TSS (NM_001098418)	promoter-TSS (NM_001098418)	57	NM_001098410	729442	Hs.632813	NM_001098410	ENSG00000224902	GAGE12H	-	G antigen 12H	protein-coding
chrX:154114392-154114849	457	chrX	154114392	154114849	+	0	NA	promoter-TSS (NM_019863)	promoter-TSS (NM_019863)	-15	NM_012151	8263	Hs.533543	NM_012151	ENSG00000277203	F8A1	DXS522E|F8A|HAP40	coagulation factor VIII associated 1	protein-coding
chr16:33262007-33262319	312	chr16	33262007	33262319	+	0	NA	promoter-TSS (NM_001205259).3	promoter-TSS (NM_001205259).3	25	NM_001330066	102724127		NM_001330066	ENSG00000278848	TP53TG3F	-	TP53 target 3 family member F	protein-coding
chr16:33298504-33298864	360	chr16	33298504	33298864	+	0	NA	promoter-TSS (NR_033866).2	promoter-TSS (NR_033866).2	18	NR_033866	390705	Hs.278513	NR_033866		LOC390705	-	protein phosphatase 2 regulatory subunit B'', beta pseudogene	pseudo
chrX:154114392-154114834	442	chrX	154114392	154114834	+	0	NA	promoter-TSS (NM_019863)	promoter-TSS (NM_019863)	-22	NM_012151	8263	Hs.533543	NM_012151	ENSG00000277203	F8A1	DXS522E|F8A|HAP40	coagulation factor VIII associated 1	protein-coding
chr2:111003041-111003414	373	chr2	111003041	111003414	+	0	NA	promoter-TSS (NM_001355251)	promoter-TSS (NM_001355251)	12	NR_037626	100507334	Hs.721040	NR_037626	ENSG00000261760	LOC100507334	-	two pore channel 3 pseudogene	pseudo
chrX:151938042-151938292	250	chrX	151938042	151938292	+	0	NA	promoter-TSS (NM_005362)	promoter-TSS (NM_005362)	73	NM_005362	4102	Hs.417816	NM_005362	ENSG00000221867	MAGEA3	CT1.3|HIP8|HYPD|MAGE3|MAGEA6	MAGE family member A3	protein-coding
chrX:49334918-49335402	484	chrX	49334918	49335402	+	0	NA	promoter-TSS (NM_001477).2	promoter-TSS (NM_001477).2	95	NM_001477	26748	Hs.460641	NM_001477		GAGE12I	AL4|CT4.7|GAGE-7B|GAGE7B	G antigen 12I	protein-coding
chr15:100346934-100347454	520	chr15	100346934	100347454	+	0	NA	promoter-TSS (NR_003260)	promoter-TSS (NR_003260)	-34	NR_135737	400464	Hs.187134	NM_001013670	ENSG00000259363	LOC400464	-	ubiquitin conjugating enzyme E2 Q2 pseudogene	pseudo
chr8:86788124-86788828	704	chr8	86788124	86788828	+	0	NA	promoter-TSS (NR_003594).7	promoter-TSS (NR_003594).7	-154	NR_003594	100288527	Hs.535056	NR_003594		REXO1L2P	-	REXO1 like 2, pseudogene	pseudo
chr6:66011254-66011481	227	chr6	66011254	66011481	+	0	NA	promoter-TSS (NM_001271675)	promoter-TSS (NM_001271675)	56	NM_001271675	441155	Hs.546686	NM_001271675		LOC441155	-	zinc finger CCCH-type domain-containing-like	protein-coding
chrX:49187975-49188293	318	chrX	49187975	49188293	+	0	NA	promoter-TSS (NM_001098412)	promoter-TSS (NM_001098412)	30	NM_012196	100101629	Hs.695912	NM_012196		GAGE8	CT4.8|GAGE-8	G antigen 8	protein-coding
chr2:111141904-111142283	379	chr2	111141904	111142283	+	0	NA	promoter-TSS (NR_027244)	promoter-TSS (NR_027244)	9	NR_046110	440894	Hs.516403	NR_046110	ENSG00000204588	LINC01123	-	long intergenic non-protein coding RNA 1123	ncRNA
chr15:20961282-20961647	365	chr15	20961282	20961647	+	0	NA	promoter-TSS (NR_027992)	promoter-TSS (NR_027992)	16	NR_027992	606	Hs.657985	NR_027992		NBEAP1	BCL8|BCL8A	neurobeachin pseudogene 1	pseudo
