# Supplementary material for: Genome-Wide Analysis of Cell-Free DNA Methylation Profiling for the Early Diagnosis of Pancreatic Cancer
Source: Front Genet. 2020 Dec 2;11:596078. doi: 10.3389/fgene.2020.596078 (PMC7794002; doi:10.3389/fgene.2020.596078)
Supplement: Supplementary Table 6 — Multivariate Cox regression analysis shows the prognosis value of the seven markers. [file Table_6.XLSX]

## Sheet: Sheet1
Supplementary Table S6: Multivariate Cox regression analysis shows the prognosis value of the 7 markers
gene	coef	HR	HR.95L	HR.95H	pvalue
TRIM73	-0.109001	0.89673	0.792029	1.01527	0.085301
FAM150A	0.046957	1.04808	0.957409	1.14733	0.309075
EPB41L3	-0.057393	0.944223	0.762322	1.16953	0.599124
SIX3	0.001057	1.00106	0.930506	1.07696	0.977395
MAPT	-0.122681	0.884546	0.725115	1.07903	0.22634
LOC100128977	-0.105865	0.899546	0.757004	1.06893	0.229093
LOC100130148	0.044524	1.04553	0.940009	1.1629	0.412081
